# Supplementary material for: Contrasting genetic variation and positive selection followed the divergence of NBS-encoding genes in Asian and European pears
Source: BMC Genomics. 2020 Nov 19;21:809. doi: 10.1186/s12864-020-07226-1 (PMC7678159; doi:10.1186/s12864-020-07226-1)
Supplement: Supplementary file 2 — Additional file 2. The information of all NBS-encoding genes in P. bretschneideri and P. communis, including type, location, and length of genomic, coding and protein sequences. [file 12864_2020_7226_MOESM2_ESM.xlsx]

## Sheet: Pyrus bretschneideri
Gene ID	Type	Chromosome	Start	End	Genomic (bp)	cDNA (bp)	Protein (amino acid) (bp)
Pbr041611.1	NBS-LRR	Chr1	55822	58723	2902	2787	929
Pbr041612.1	NBS	Chr1	61360	62062	703	588	196
Pbr041613.1	NBS-LRR	Chr1	74255	77159	2905	2793	931
Pbr015715.1	NBS-LRR	Chr1	301034	315515	14482	3549	1183
Pbr015718.1	NBS-LRR	Chr1	326065	329835	3771	2646	882
Pbr023926.1	TIR-NBS	Chr1	914124	917132	3009	1653	551
Pbr004089.1	NBS	Chr1	2498782	2501337	2556	1821	607
Pbr022092.1	NBS	Chr1	5693038	5694003	966	966	322
Pbr022093.1	NBS	Chr1	5694055	5696067	2013	1677	559
Pbr017558.4	NBS-LRR	Chr1	7854724	7857570	2847	2847	949
Pbr017559.1	NBS-LRR	Chr1	7864824	7867846	3023	2847	949
Pbr036090.1	NBS-LRR	Chr1	7876691	7878940	2250	2250	750
Pbr038506.1	NBS	Chr10	6066692	6074942	8251	2613	871
Pbr017627.1	NBS-LRR	Chr10	7176469	7179366	2898	2613	871
Pbr032154.1	NBS-LRR	Chr10	13749124	13752909	3786	2694	898
Pbr031652.1	TIR-NBS-LRR	Chr10	17895710	17899229	3520	2322	774
Pbr042691.1	TIR-NBS	Chr10	19490192	19492624	2433	1608	536
Pbr009838.5	TIR-NBS-LRR	Chr10	19518414	19538606	20193	2964	988
Pbr039409.1	NBS	Chr10	20336845	20338656	1812	1707	569
Pbr039403.4	TIR-NBS-LRR	Chr10	20422290	20427526	5237	3078	1026
Pbr034992.1	TIR-NBS	Chr10	23337831	23344701	6871	2892	964
Pbr034994.2	TIR-NBS	Chr10	23371651	23375568	3918	2355	785
Pbr027176.2	TIR-NBS-LRR	Chr10	24442336	24462573	20238	4134	1378
Pbr022337.1	CC-NBS-LRR	Chr11	5901455	5905804	4350	3963	1321
Pbr036551.1	NBS-LRR	Chr11	7499286	7502759	3474	3474	1158
Pbr036553.1	NBS-LRR	Chr11	7549424	7552897	3474	3474	1158
Pbr020644.1	CC-NBS-LRR	Chr11	10710897	10713401	2505	2505	835
Pbr031509.1	CC-NBS-LRR	Chr11	12539521	12542948	3428	3333	1111
Pbr017906.1	CC-NBS	Chr11	16004623	16005723	1101	1101	367
Pbr017909.1	CC-NBS	Chr11	16090769	16091869	1101	1101	367
Pbr014265.1	CC-NBS-LRR	Chr11	17155321	17160138	4818	4818	1606
Pbr014268.1	NBS-LRR	Chr11	17169672	17174585	4914	2850	950
Pbr014270.1	CC-NBS-LRR	Chr11	17188996	17192802	3807	3807	1269
Pbr014272.1	CC-NBS-LRR	Chr11	17210917	17215505	4589	4437	1479
Pbr014273.1	NBS-LRR	Chr11	17235308	17238730	3423	3423	1141
Pbr014281.1	NBS-LRR	Chr11	17363094	17366516	3423	3423	1141
Pbr014282.1	CC-NBS-LRR	Chr11	17386571	17391159	4589	4437	1479
Pbr001149.1	CC-NBS-LRR	Chr11	17414538	17417918	3381	3381	1127
Pbr001153.1	CC-NBS-LRR	Chr11	17489654	17493034	3381	3381	1127
Pbr025628.1	NBS	Chr11	20441371	20444821	3451	1497	499
Pbr041324.1	NBS-LRR	Chr11	21311503	21315618	4116	4116	1372
Pbr041331.1	TIR-NBS	Chr11	21372102	21375062	2961	2961	987
Pbr003359.1	NBS-LRR	Chr11	21853562	21858038	4477	3732	1244
Pbr003344.1	CC-NBS-LRR	Chr11	21948858	21980968	32111	4200	1400
Pbr004519.1	CC-NBS-LRR	Chr11	22654626	22660394	5769	3423	1141
Pbr004586.1	CC-NBS	Chr11	23306180	23306932	753	753	251
Pbr004587.1	CC-NBS-LRR	Chr11	23321391	23326209	4819	3312	1104
Pbr004591.1	CC-NBS	Chr11	23358643	23360125	1483	1107	369
Pbr004595.1	NBS-LRR	Chr11	23413106	23415220	2115	2115	705
Pbr004599.1	CC-NBS-LRR	Chr11	23450559	23455377	4819	3312	1104
Pbr004600.1	CC-NBS	Chr11	23470487	23493966	23480	1401	467
Pbr023225.1	CC-NBS-LRR	Chr11	23802480	23807399	4920	4119	1373
Pbr023226.1	NBS-LRR	Chr11	23819223	23865164	45942	13443	4481
Pbr023227.1	NBS-LRR	Chr11	23867208	23887471	20264	6162	2054
Pbr023236.1	NBS-LRR	Chr11	23948458	23950713	2256	2256	752
Pbr030267.1	TIR-NBS-LRR	Chr11	24280140	24282664	2525	1422	474
Pbr017335.1	CC-NBS-LRR	Chr11	24417772	24422985	5214	3957	1319
Pbr017334.1	CC-NBS-LRR	Chr11	24425192	24439805	14614	4386	1462
Pbr017306.1	CC-NBS-LRR	Chr11	24663722	24673953	10232	4743	1581
Pbr017301.1	CC-NBS-LRR	Chr11	24702445	24708913	6469	4200	1400
Pbr017278.1	NBS-LRR	Chr11	24860110	24867252	7143	4020	1340
Pbr011591.1	CC-NBS	Chr11	25576005	25577327	1323	1323	441
Pbr011594.1	CC-NBS-LRR	Chr11	25594324	25597173	2850	2784	928
Pbr011597.1	CC-NBS	Chr11	25601956	25604835	2880	2097	699
Pbr011610.1	NBS-LRR	Chr11	25726511	25732845	6335	4368	1456
Pbr011611.1	CC-NBS-LRR	Chr11	25744470	25748426	3957	3957	1319
Pbr011612.1	CC-NBS-LRR	Chr11	25751188	25755078	3891	3891	1297
Pbr011627.1	NBS-LRR	Chr11	25867642	25876158	8517	4392	1464
Pbr035730.1	CC-NBS	Chr11	25940299	25955603	15305	1458	486
Pbr033747.1	CC-NBS-LRR	Chr11	26380630	26408930	28301	6468	2156
Pbr028028.1	CC-NBS	Chr11	26964121	26968953	4833	4110	1370
Pbr028031.1	NBS	Chr11	26995214	26999563	4350	4137	1379
Pbr030398.1	CC-NBS	Chr11	29148703	29149593	891	891	297
Pbr008283.1	CC-NBS-LRR	Chr12	9460119	9464375	4257	3783	1261
Pbr025451.4	NBS-LRR	Chr12	11533234	11536020	2787	2502	834
Pbr018357.1	NBS-LRR	Chr13	6793206	6796830	3625	2901	967
Pbr018359.1	NBS-LRR	Chr13	6806316	6811059	4744	2928	976
Pbr026197.1	CC-NBS-LRR	Chr14	1062744	1067055	4312	3549	1183
Pbr026126.1	CC-NBS	Chr14	5769909	5772395	2487	2487	829
Pbr026137.1	CC-NBS	Chr14	5886471	5887615	1145	864	288
Pbr038889.1	CC-NBS-LRR	Chr14	16324564	16327185	2622	2622	874
Pbr001898.1	NBS-LRR	Chr14	17778188	17779878	1691	1530	510
Pbr002756.1	NBS-LRR	Chr15	1834974	1837895	2922	2313	771
Pbr002760.1	NBS-LRR	Chr15	1877486	1880426	2941	2352	784
Pbr009273.1	TIR-NBS-LRR	Chr15	3891740	3896181	4442	2874	958
Pbr019924.1	CC-NBS-LRR	Chr15	5957144	5960011	2868	2868	956
Pbr019876.1	NBS	Chr15	6279667	6280554	888	888	296
Pbr019751.2	CC-NBS-LRR	Chr15	7184279	7189524	5246	4473	1491
Pbr007883.1	NBS	Chr15	20412127	20414788	2662	1962	654
Pbr007887.1	NBS-LRR	Chr15	20452049	20456042	3994	2406	802
Pbr025031.1	CC-NBS-LRR	Chr15	29560057	29563638	3582	2856	952
Pbr031276.2	CC-NBS-LRR	Chr15	39025231	39057962	32732	3945	1315
Pbr011172.1	NBS-LRR	Chr16	6518993	6522079	3087	3087	1029
Pbr031092.1	NBS-LRR	Chr16	17629139	17632225	3087	3087	1029
Pbr005639.1	TIR-NBS-LRR	Chr17	1019331	1027946	8616	2562	854
Pbr022415.1	CC-NBS-LRR	Chr17	3444049	3447576	3528	2649	883
Pbr012662.1	TIR-NBS-LRR	Chr17	4394865	4445589	50725	3672	1224
Pbr012606.1	NBS	Chr17	4925570	4927444	1875	1314	438
Pbr002802.1	NBS-LRR	Chr17	5111181	5113463	2283	1950	650
Pbr008657.1	NBS-LRR	Chr17	5941663	5944368	2706	2706	902
Pbr026798.1	CC-NBS	Chr17	8050170	8058396	8227	2793	931
Pbr026801.1	NBS	Chr17	8094369	8102685	8317	3033	1011
Pbr042633.1	NBS	Chr17	11941785	11943986	2202	2202	734
Pbr042634.1	NBS-LRR	Chr17	11944030	11945595	1566	1566	522
Pbr038352.1	CC-NBS-LRR	Chr17	18599737	18603615	3879	3783	1261
Pbr012560.2	TIR-NBS-LRR	Chr17	23300132	23304049	3918	3036	1012
Pbr023377.1	NBS	Chr2	750212	751741	1530	1230	410
Pbr012793.1	NBS-LRR	Chr2	5379544	5383386	3843	3843	1281
Pbr015634.1	CC-NBS-LRR	Chr2	5731634	5735792	4159	2373	791
Pbr015635.1	CC-NBS-LRR	Chr2	5745503	5749345	3843	3843	1281
Pbr023003.1	CC-NBS-LRR	Chr2	6330772	6335151	4380	4380	1460
Pbr022887.1	TIR-NBS	Chr2	7390881	7394976	4096	2304	768
Pbr022883.1	NBS	Chr2	7471156	7472407	1252	954	318
Pbr022880.2	NBS	Chr2	7560876	7561586	711	315	105
Pbr022876.1	TIR-NBS-LRR	Chr2	7592989	7605705	12717	2172	724
Pbr022874.1	TIR-NBS	Chr2	7619335	7624849	5515	2832	944
Pbr024680.1	TIR-CC-NBS-LRR	Chr2	7877262	7882041	4780	3456	1152
Pbr024681.2	TIR-NBS-LRR	Chr2	7909677	7915098	5422	2967	989
Pbr024706.1	TIR-CC-NBS-LRR	Chr2	8121218	8125988	4771	3285	1095
Pbr024723.3	TIR-NBS	Chr2	8264640	8269425	4786	1815	605
Pbr024734.1	NBS-LRR	Chr2	8447329	8448590	1262	537	179
Pbr004910.1	NBS-LRR	Chr2	9057823	9061152	3330	3330	1110
Pbr004933.1	CC-NBS-LRR	Chr2	9246479	9249976	3498	3498	1166
Pbr004938.1	NBS-LRR	Chr2	9272442	9276476	4035	4035	1345
Pbr033386.8	CC-NBS-LRR	Chr2	10797600	10802194	4595	3492	1164
Pbr027280.1	NBS-LRR	Chr2	11180354	11183745	3392	2790	930
Pbr001035.1	NBS-LRR	Chr2	11781645	11783600	1956	1956	652
Pbr025096.1	NBS-LRR	Chr2	14048633	14051813	3181	2439	813
Pbr025093.1	NBS-LRR	Chr2	14082394	14085656	3263	2394	798
Pbr025091.1	NBS-LRR	Chr2	14092630	14097965	5336	2439	813
Pbr025088.1	CC-NBS-LRR	Chr2	14113128	14116226	3099	2460	820
Pbr025087.1	NBS-LRR	Chr2	14124822	14128007	3186	2376	792
Pbr025086.1	NBS-LRR	Chr2	14151608	14154778	3171	2466	822
Pbr025084.1	NBS	Chr2	14157867	14160172	2306	1395	465
Pbr025083.1	NBS-LRR	Chr2	14188293	14191456	3164	2457	819
Pbr025082.1	NBS-LRR	Chr2	14193414	14205116	11703	1347	449
Pbr025080.1	NBS-LRR	Chr2	14207537	14212222	4686	3246	1082
Pbr025079.1	CC-NBS-LRR	Chr2	14224069	14228009	3941	2184	728
Pbr041466.2	NBS-LRR	Chr2	18567418	18570934	3517	2310	770
Pbr014062.1	TIR-NBS	Chr2	19053413	19055279	1867	891	297
Pbr042713.1	TIR-NBS	Chr2	19074263	19080936	6674	1395	465
Pbr042714.1	NBS-LRR	Chr2	19089845	19096008	6164	780	260
Pbr014063.15	TIR-NBS-LRR	Chr2	19111971	19120798	8828	3363	1121
Pbr004827.1	NBS	Chr3	13327701	13328423	723	723	241
Pbr004828.1	NBS	Chr3	13328556	13329573	1018	516	172
Pbr040437.1	TIR-NBS	Chr3	14092705	14094419	1715	732	244
Pbr040438.1	NBS-LRR	Chr3	14094523	14098738	4216	3504	1168
Pbr026436.1	TIR-NBS	Chr3	14810832	14812242	1411	969	323
Pbr026441.1	TIR-NBS-LRR	Chr3	14857124	14874269	17146	3525	1175
Pbr026443.1	TIR-NBS-LRR	Chr3	14900681	14908957	8277	5133	1711
Pbr023136.1	NBS-LRR	Chr3	17821590	17825749	4160	2016	672
Pbr023113.1	NBS-LRR	Chr3	18007697	18009502	1806	1806	602
Pbr023112.3	CC-NBS-LRR	Chr3	18034239	18037133	2895	2895	965
Pbr000675.3	NBS-LRR	Chr3	18953115	18957134	4020	3942	1314
Pbr000676.1	CC-NBS-LRR	Chr3	18974750	18978550	3801	3801	1267
Pbr000678.1	CC-NBS-LRR	Chr3	18989747	18994063	4317	3462	1154
Pbr000679.1	CC-NBS-LRR	Chr3	19006503	19010264	3762	3762	1254
Pbr000681.1	NBS-LRR	Chr3	19014321	19018172	3852	3852	1284
Pbr000720.1	CC-NBS	Chr3	19326878	19330715	3838	2037	679
Pbr000739.1	CC-NBS	Chr3	19459150	19466212	7063	1935	645
Pbr013164.1	CC-NBS	Chr3	22001930	22002598	669	669	223
Pbr013155.1	CC-NBS-LRR	Chr3	22052443	22062062	9620	4476	1492
Pbr013154.1	CC-NBS-LRR	Chr3	22065550	22070714	5165	3912	1304
Pbr013153.1	NBS-LRR	Chr3	22087951	22092658	4708	3486	1162
Pbr013128.1	NBS	Chr3	22296016	22297989	1974	1170	390
Pbr013119.1	NBS-LRR	Chr3	22365274	22373868	8595	3855	1285
Pbr013118.1	NBS-LRR	Chr3	22386756	22391734	4979	2169	723
Pbr013117.2	CC-NBS-LRR	Chr3	22409578	22419850	10273	5127	1709
Pbr013012.1	CC-NBS-LRR	Chr3	23270737	23273580	2844	2844	948
Pbr042870.1	NBS	Chr3	24896327	24897213	887	741	247
Pbr042188.2	CC-NBS-LRR	Chr3	26498864	26501801	2938	2718	906
Pbr042278.1	NBS	Chr3	26681286	26686795	5510	2625	875
Pbr042287.1	CC-NBS-LRR	Chr3	26736696	26740493	3798	3798	1266
Pbr028579.1	NBS-LRR	Chr4	216351	219600	3250	2805	935
Pbr006560.1	CC-NBS-LRR	Chr4	769773	772320	2548	2019	673
Pbr030906.5	NBS-LRR	Chr4	12694243	12697776	3534	2496	832
Pbr007040.1	CC-NBS-LRR	Chr5	773747	777277	3531	3462	1154
Pbr010520.1	TIR-NBS	Chr5	2998130	3001751	3622	1077	359
Pbr010537.1	NBS-LRR	Chr5	3281651	3284576	2926	2838	946
Pbr010539.1	NBS-LRR	Chr5	3304966	3307815	2850	2850	950
Pbr008002.2	NBS-LRR	Chr5	3558477	3561206	2730	2730	910
Pbr010053.1	CC-NBS	Chr5	4828487	4829587	1101	1101	367
Pbr023278.1	CC-NBS-LRR	Chr5	5983824	5987354	3531	3531	1177
Pbr020985.1	NBS-LRR	Chr5	9827842	9830738	2897	1929	643
Pbr020988.1	TIR-CC-NBS-LRR	Chr5	9845282	9849532	4251	3456	1152
Pbr025774.1	TIR-NBS-LRR	Chr5	11028638	11034293	5656	2178	726
Pbr027359.1	CC-NBS-LRR	Chr5	13507480	13510679	3200	3066	1022
Pbr033273.1	TIR-NBS-LRR	Chr5	14217609	14222403	4795	4314	1438
Pbr033274.1	TIR-NBS-LRR	Chr5	14232480	14237389	4910	3996	1332
Pbr033296.1	TIR-NBS-LRR	Chr5	14405763	14417482	11720	3537	1179
Pbr016389.1	NBS-LRR	Chr5	14502528	14505676	3149	2415	805
Pbr016387.1	TIR-NBS-LRR	Chr5	14523817	14528068	4252	3456	1152
Pbr016380.1	TIR-NBS-LRR	Chr5	14615506	14619005	3500	1872	624
Pbr016344.1	TIR-NBS-LRR	Chr5	14945013	14949023	4011	3339	1113
Pbr023951.1	TIR-NBS-LRR	Chr5	15090458	15095466	5009	3654	1218
Pbr023981.1	TIR-NBS-LRR	Chr5	15324267	15329069	4803	4323	1441
Pbr023984.1	TIR-NBS-LRR	Chr5	15442515	15445967	3453	2976	992
Pbr023985.1	TIR-NBS-LRR	Chr5	15458241	15463043	4803	4323	1441
Pbr023986.1	TIR-NBS	Chr5	15470017	15475224	5208	1533	511
Pbr035520.1	NBS-LRR	Chr5	15582935	15599084	16150	1485	495
Pbr035521.1	NBS-LRR	Chr5	15606982	15623134	16153	1485	495
Pbr035528.1	TIR-NBS	Chr5	15681957	15694517	12561	3735	1245
Pbr035549.1	NBS-LRR	Chr5	15935259	15940013	4755	3204	1068
Pbr035561.1	NBS	Chr5	16048536	16049663	1128	1128	376
Pbr035562.1	NBS	Chr5	16050485	16053557	3073	2349	783
Pbr035564.1	NBS	Chr5	16066937	16068064	1128	1128	376
Pbr033027.1	CC-NBS-LRR	Chr5	17748037	17753600	5564	5280	1760
Pbr033034.1	NBS-LRR	Chr5	17789568	17793472	3905	3438	1146
Pbr025269.1	NBS-LRR	Chr5	19331130	19334165	3036	2934	978
Pbr025267.1	NBS	Chr5	19347399	19348723	1325	1239	413
Pbr027191.1	CC-NBS	Chr6	1111230	1113947	2718	1155	385
Pbr024648.1	NBS-LRR	Chr6	9592263	9594740	2478	2478	826
Pbr035121.1	CC-NBS	Chr6	10940046	10944532	4487	3357	1119
Pbr035126.1	CC-NBS	Chr6	10967405	10971460	4056	1662	554
Pbr018193.1	TIR-NBS	Chr6	13516226	13519971	3746	2997	999
Pbr016329.1	CC-NBS-LRR	Chr6	20896638	20900032	3395	2826	942
Pbr016327.1	NBS-LRR	Chr6	20909592	20912756	3165	2859	953
Pbr016325.1	NBS-LRR	Chr6	20917402	20921075	3674	2922	974
Pbr023817.1	NBS-LRR	Chr7	575915	579085	3171	3171	1057
Pbr023853.1	NBS-LRR	Chr7	886533	889991	3459	3156	1052
Pbr023859.3	NBS-LRR	Chr7	940641	944559	3919	3612	1204
Pbr023861.1	NBS-LRR	Chr7	956662	961118	4457	2787	929
Pbr023867.1	NBS	Chr7	1002446	1003759	1314	957	319
Pbr023870.1	CC-NBS	Chr7	1018676	1019982	1307	1005	335
Pbr023884.2	CC-NBS-LRR	Chr7	1194148	1197305	3158	2856	952
Pbr023885.1	NBS-LRR	Chr7	1254327	1258800	4474	2859	953
Pbr023887.1	NBS-LRR	Chr7	1271236	1275154	3919	3612	1204
Pbr009658.2	NBS-LRR	Chr7	1396106	1401013	4908	3402	1134
Pbr009680.2	NBS-LRR	Chr7	1571382	1575260	3879	3297	1099
Pbr009682.1	NBS-LRR	Chr7	1602326	1605732	3407	3102	1034
Pbr009692.1	CC-NBS-LRR	Chr7	1691965	1696296	4332	4332	1444
Pbr009706.1	NBS-LRR	Chr7	1859218	1870138	10921	4740	1580
Pbr009717.1	NBS-LRR	Chr7	1973316	1977293	3978	3978	1326
Pbr041683.1	NBS	Chr7	2315041	2317224	2184	1725	575
Pbr041724.1	CC-NBS-LRR	Chr7	2653365	2657204	3840	3840	1280
Pbr040736.1	TIR-NBS	Chr7	3730495	3735078	4584	1956	652
Pbr003529.1	TIR-NBS-LRR	Chr7	5839413	5844075	4663	3516	1172
Pbr029445.1	NBS	Chr7	7245545	7246483	939	939	313
Pbr002896.1	TIR-NBS-LRR	Chr7	12231171	12236396	5226	3162	1054
Pbr026497.1	NBS-LRR	Chr8	4469223	4475292	6070	2904	968
Pbr021259.1	CC-NBS	Chr8	10096727	10098541	1815	1815	605
Pbr029765.1	CC-NBS-LRR	Chr8	11199863	11204150	4288	3744	1248
Pbr022039.1	CC-NBS-LRR	Chr8	12458977	12461928	2952	2952	984
Pbr022033.1	CC-NBS-LRR	Chr8	12516529	12521352	4824	2895	965
Pbr021960.1	CC-NBS	Chr8	13132264	13137004	4741	4212	1404
Pbr021959.1	CC-NBS	Chr8	13159544	13165581	6038	4158	1386
Pbr021958.1	CC-NBS-LRR	Chr8	13194741	13199227	4487	3225	1075
Pbr029290.1	CC-NBS	Chr8	14135760	14138429	2670	2112	704
Pbr036446.1	CC-NBS-LRR	Chr8	16745481	16748348	2868	2868	956
Pbr036436.1	NBS-LRR	Chr8	16831692	16833716	2025	2025	675
Pbr036434.1	CC-NBS-LRR	Chr8	16850378	16853296	2919	2919	973
Pbr036417.1	CC-NBS	Chr8	16969243	16984802	15560	3516	1172
Pbr036414.1	NBS-LRR	Chr8	17006917	17010433	3517	2274	758
Pbr036413.1	NBS-LRR	Chr8	17020191	17024059	3869	1950	650
Pbr036412.1	NBS-LRR	Chr8	17042227	17045437	3211	2475	825
Pbr036409.1	NBS-LRR	Chr8	17069787	17072931	3145	2472	824
Pbr008491.1	CC-NBS-LRR	Chr9	928509	934263	5755	2643	881
Pbr008494.1	CC-NBS-LRR	Chr9	986178	996648	10471	4581	1527
Pbr008496.1	NBS-LRR	Chr9	1025197	1026664	1468	1404	468
Pbr019092.1	CC-NBS-LRR	Chr9	1403973	1416697	12725	8409	2803
Pbr019096.1	NBS-LRR	Chr9	1445306	1449623	4318	4074	1358
Pbr016622.1	CC-NBS-LRR	Chr9	2535318	2537993	2676	2676	892
Pbr023185.1	NBS	Chr9	8528016	8530528	2513	2115	705
Pbr023184.1	NBS-LRR	Chr9	8536528	8538255	1728	1728	576
Pbr026230.2	NBS-LRR	Chr9	20522290	20525531	3242	2337	779
Pbr001247.1	TIR-NBS-LRR	scaffold1023.0	11510	18152	6643	3549	1183
Pbr001598.1	NBS-LRR	scaffold1045.0	5445	9167	3723	3723	1241
Pbr001612.1	NBS-LRR	scaffold1045.0	116219	122001	5783	4110	1370
Pbr001626.1	NBS-LRR	scaffold1047.0	1312	5199	3888	2427	809
Pbr001627.1	CC-NBS-LRR	scaffold1047.0	27369	33535	6167	2649	883
Pbr003412.1	CC-NBS-LRR	scaffold1143.0	73524	76867	3344	2889	963
Pbr003416.1	CC-NBS-LRR	scaffold1143.0	94148	100518	6371	4569	1523
Pbr003768.1	CC-NBS-LRR	scaffold1172.0	19614	22325	2712	2712	904
Pbr003770.2	CC-NBS-LRR	scaffold1172.0	93335	96070	2736	2736	912
Pbr003792.1	CC-NBS-LRR	scaffold1175.0	4752	11177	6426	3279	1093
Pbr003797.1	CC-NBS	scaffold1175.0	49240	60749	11510	1470	490
Pbr003798.1	NBS-LRR	scaffold1175.0	69502	74576	5075	3546	1182
Pbr004620.1	NBS-LRR	scaffold1212.0.1	14668	21052	6385	2664	888
Pbr004621.1	NBS-LRR	scaffold1212.0.1	50788	53951	3164	2517	839
Pbr004624.1	NBS-LRR	scaffold1212.0.1	78029	82326	4298	2406	802
Pbr004775.2	CC-NBS-LRR	scaffold1229.0	5012	9303	4292	1827	609
Pbr004776.1	TIR-NBS	scaffold1229.0	67356	68766	1411	597	199
Pbr004887.1	NBS-LRR	scaffold1237.0	1247	4102	2856	2856	952
Pbr005285.1	NBS	scaffold1261.0	42446	43825	1380	1380	460
Pbr005286.1	CC-NBS	scaffold1261.0	46906	48048	1143	1143	381
Pbr006346.1	NBS-LRR	scaffold1320.0	20416	23525	3110	1542	514
Pbr006348.1	NBS-LRR	scaffold1320.0	35180	38289	3110	1542	514
Pbr006646.1	CC-NBS-LRR	scaffold1349.0	30725	36226	5502	3171	1057
Pbr007974.1	NBS-LRR	scaffold1464.0	10647	13416	2770	2529	843
Pbr008910.2	CC-NBS-LRR	scaffold1557.0	1870	6214	4345	3081	1027
Pbr009331.1	TIR-NBS-LRR	scaffold1593.0	2222	7562	5341	3120	1040
Pbr009332.1	NBS-LRR	scaffold1594.0	3510	6687	3178	2454	818
Pbr009939.1	CC-NBS-LRR	scaffold1640.0	8233	12145	3913	3441	1147
Pbr012704.1	NBS-LRR	scaffold195.0	295025	297887	2863	2646	882
Pbr017020.1	CC-NBS-LRR	scaffold251.0	5979	8477	2499	1218	406
Pbr017021.1	CC-NBS-LRR	scaffold251.0	29618	32116	2499	2499	833
Pbr017030.1	CC-NBS-LRR	scaffold251.0	149547	152150	2604	2604	868
Pbr017033.1	CC-NBS-LRR	scaffold251.0	218368	220869	2502	2502	834
Pbr017034.1	CC-NBS-LRR	scaffold251.0	342166	344667	2502	2502	834
Pbr017036.1	CC-NBS	scaffold251.0	392977	394634	1658	1605	535
Pbr017038.1	CC-NBS-LRR	scaffold251.0	411212	413731	2520	2520	840
Pbr017046.1	CC-NBS-LRR	scaffold251.0	530332	532830	2499	2499	833
Pbr017049.1	CC-NBS-LRR	scaffold251.0	553673	556171	2499	1218	406
Pbr023741.1	NBS-LRR	scaffold369.0	226616	235443	8828	5127	1709
Pbr023742.1	CC-NBS	scaffold369.0	244415	245260	846	846	282
Pbr023743.1	NBS	scaffold369.0	254005	254815	811	408	136
Pbr023744.1	NBS-LRR	scaffold369.0	262134	266158	4025	3585	1195
Pbr025371.1	CC-NBS-LRR	scaffold400.0	57213	59717	2505	2505	835
Pbr025372.1	CC-NBS-LRR	scaffold400.0	81615	84116	2502	2502	834
Pbr025376.1	CC-NBS-LRR	scaffold400.0	146946	149429	2484	2484	828
Pbr025378.1	CC-NBS-LRR	scaffold400.0	156050	158548	2499	2499	833
Pbr029326.1	NBS-LRR	scaffold491.0	7423	58594	51172	4701	1567
Pbr029370.1	CC-NBS	scaffold492.0.1	214009	222375	8367	2970	990
Pbr030895.1	TIR-NBS-LRR	scaffold54.1	90242	129206	38965	2895	965
Pbr035321.1	NBS-LRR	scaffold681.0	19235	22483	3249	2805	935
Pbr037506.1	NBS-LRR	scaffold763.0.1	101186	102868	1683	1683	561
Pbr037507.1	CC-NBS	scaffold763.0.1	102874	103902	1029	1029	343
Pbr038047.1	TIR-NBS-LRR	scaffold792.0	25296	30835	5540	3501	1167
Pbr038076.1	NBS-LRR	scaffold793.0	167965	170794	2830	2763	921
Pbr038470.1	NBS-LRR	scaffold800.0	43082	45971	2890	2793	931
Pbr038472.1	NBS	scaffold800.0	68262	69914	1653	1089	363
Pbr038473.1	NBS-LRR	scaffold800.0	72616	74661	2046	2046	682
Pbr038483.1	TIR-NBS-LRR	scaffold800.0	142631	162596	19966	4599	1533
Pbr039001.1	NBS-LRR	scaffold824.0	2627	6062	3436	1554	518
Pbr039003.1	NBS-LRR	scaffold824.0	26169	28940	2772	2772	924
Pbr039005.1	NBS-LRR	scaffold824.0	39345	44561	5217	2988	996
Pbr039009.1	CC-NBS-LRR	scaffold824.0	70920	73298	2379	2232	744
Pbr039036.1	NBS-LRR	scaffold826.0	105636	114006	8371	4857	1619
Pbr039040.1	TIR-NBS-LRR	scaffold826.0	166633	172093	5461	2904	968
Pbr039222.1	NBS-LRR	scaffold830.0	86086	88935	2850	2850	950
Pbr039231.1	TIR-NBS	scaffold831.0	9212	13679	4468	1104	368
Pbr039462.1	TIR-NBS	scaffold846.0	7942	10076	2135	1731	577
Pbr040311.1	TIR-CC-NBS-LRR	scaffold883.0	105003	111241	6239	3912	1304
Pbr040364.1	NBS-LRR	scaffold886.0	115501	118350	2850	2850	950
Pbr041167.1	TIR-NBS	scaffold924.0	147965	150647	2683	1827	609
Pbr042178.1	NBS-LRR	scaffold973.0	18209	21457	3249	2427	809
Pbr042181.1	NBS	scaffold973.0	51277	53345	2069	1407	469
Pbr042587.3	NBS	scaffold993.0	138252	140272	2021	696	232

## Sheet: Pyrus communis
Gene ID	Type	Chromosome	Start	End	Genomic (bp)	cDNA (bp)	Protein (amino acid) (bp)
pycom01g19810	CC-NBS	Chr1	18365255	18379963	14708	1719	573
pycom01g19830	NBS-LRR	Chr1	18395258	18403907	8649	2076	692
pycom01g19840	NBS-LRR	Chr1	18404765	18409521	4756	4182	1394
pycom01g19900	NBS-LRR	Chr1	18422437	18426089	3652	3420	1140
pycom01g20090	TIR-NBS	Chr1	18523169	18526666	3497	2805	935
pycom01g20120	NBS	Chr1	18530474	18531625	1151	1068	356
pycom01g20200	NBS	Chr1	18589222	18589792	570	453	151
pycom01g20210	NBS-LRR	Chr1	18594109	18597513	3404	2754	918
pycom01g20250	TIR-NBS	Chr1	18620067	18622801	2734	1560	520
pycom02g02090	TIR-NBS	Chr2	1251959	1254370	2411	1758	586
pycom02g03220	NBS	Chr2	2090538	2092154	1616	1248	416
pycom02g03260	TIR-NBS-LRR	Chr2	2140225	2146423	6198	3351	1117
pycom02g03370	NBS-LRR	Chr2	2234385	2237355	2970	2580	860
pycom02g03410	TIR-NBS-LRR	Chr2	2258139	2263953	5814	3372	1124
pycom02g03450	NBS	Chr2	2288622	2289648	1026	852	284
pycom02g03770	TIR-NBS-LRR	Chr2	2520509	2524379	3870	3351	1117
pycom02g04400	NBS-LRR	Chr2	2866637	2868573	1936	1617	539
pycom02g04430	NBS-LRR	Chr2	2890854	2894451	3597	2871	957
pycom02g04460	TIR-NBS	Chr2	2909668	2912005	2337	1605	535
pycom02g04490	NBS-LRR	Chr2	2924271	2926960	2689	2235	745
pycom02g04860	NBS	Chr2	3170899	3172493	1594	1185	395
pycom02g04880	NBS	Chr2	3187796	3189399	1603	1188	396
pycom02g04890	NBS-LRR	Chr2	3193854	3195414	1560	1131	377
pycom02g05200	TIR-NBS-LRR	Chr2	3437666	3446446	8780	3267	1089
pycom02g05510	NBS	Chr2	3717712	3719203	1491	1368	456
pycom02g05520	NBS-LRR	Chr2	3735230	3737044	1814	1815	605
pycom02g05930	NBS-LRR	Chr2	4003716	4009236	5520	2007	669
pycom02g06010	NBS	Chr2	4046107	4047417	1310	1311	437
pycom02g07720	NBS-LRR	Chr2	5418724	5422062	3338	2571	857
pycom02g07910	NBS-LRR	Chr2	5555358	5559609	4251	3816	1272
pycom02g07950	TIR-NBS	Chr2	5568810	5572949	4139	1638	546
pycom02g08320	NBS-LRR	Chr2	5800326	5805900	5574	4440	1480
pycom02g09030	TIR-NBS	Chr2	6245585	6247066	1481	1263	421
pycom02g10490	TIR-NBS-LRR	Chr2	7279172	7284393	5221	3507	1169
pycom02g11110	NBS-LRR	Chr2	7851586	7853709	2123	2124	708
pycom02g13150	NBS	Chr2	9706137	9707089	952	366	122
pycom02g13160	NBS	Chr2	9707277	9708574	1297	900	300
pycom02g13190	NBS	Chr2	9718930	9720947	2017	1155	385
pycom02g13200	NBS-LRR	Chr2	9723072	9728454	5382	2496	832
pycom02g13220	NBS	Chr2	9753508	9755222	1714	813	271
pycom02g13230	NBS	Chr2	9759759	9762216	2457	1755	585
pycom02g13260	NBS-LRR	Chr2	9783950	9785884	1934	1344	448
pycom02g13270	NBS-LRR	Chr2	9797004	9799036	2032	1434	478
pycom02g13300	NBS	Chr2	9817110	9822866	5756	2439	813
pycom02g13310	NBS	Chr2	9829431	9830905	1474	1062	354
pycom02g13330	NBS-LRR	Chr2	9872321	9875478	3157	2439	813
pycom02g17880	TIR-NBS	Chr2	16121063	16123548	2485	1998	666
pycom02g22140	TIR-NBS-LRR	Chr2	20276869	20282148	5279	4116	1372
pycom02g22200	TIR-NBS-LRR	Chr2	20339990	20343493	3503	2283	761
pycom02g22230	TIR-NBS-LRR	Chr2	20376722	20379669	2947	1890	630
pycom02g22460	TIR-NBS-LRR	Chr2	20593693	20598008	4315	3513	1171
pycom02g22630	TIR-NBS-LRR	Chr2	20847648	20851980	4332	3537	1179
pycom02g22680	TIR-NBS-LRR	Chr2	20890571	20894514	3943	3207	1069
pycom02g23750	CC-NBS-LRR	Chr2	21871638	21875575	3937	3729	1243
pycom02g24320	CC-NBS	Chr2	22461107	22462732	1625	1626	542
pycom02g25710	NBS	Chr2	23620975	23623568	2593	1830	610
pycom02g25790	TIR-NBS-LRR	Chr2	23671507	23675506	3999	1758	586
pycom02g25810	TIR-NBS-LRR	Chr2	23690520	23693970	3450	2226	742
pycom02g25830	TIR-NBS-LRR	Chr2	23724501	23729576	5075	2832	944
pycom02g25880	NBS-LRR	Chr2	23793155	23795148	1993	1929	643
pycom02g26350	NBS-LRR	Chr2	24161496	24165689	4193	4110	1370
pycom03g00620	CC-NBS	Chr3	506008	509706	3698	2862	954
pycom03g01280	NBS	Chr3	997621	1001732	4111	3963	1321
pycom03g01320	NBS	Chr3	1005791	1009571	3780	3741	1247
pycom03g01350	CC-NBS	Chr3	1026463	1027335	872	873	291
pycom03g01390	NBS	Chr3	1048616	1051648	3032	3033	1011
pycom03g02160	NBS	Chr3	1655836	1656786	950	834	278
pycom03g02170	NBS	Chr3	1659759	1663556	3797	3798	1266
pycom03g03510	NBS	Chr3	2789008	2789586	578	579	193
pycom03g03530	NBS	Chr3	2796627	2797976	1349	1350	450
pycom03g03550	CC-NBS-LRR	Chr3	2819743	2822337	2594	2595	865
pycom03g03860	CC-NBS-LRR	Chr3	3055994	3068222	12228	4941	1647
pycom03g03880	CC-NBS-LRR	Chr3	3072740	3086470	13730	5523	1841
pycom03g03890	CC-NBS	Chr3	3091658	3093502	1844	1320	440
pycom03g04300	NBS-LRR	Chr3	3377022	3379767	2745	1449	483
pycom03g05410	NBS-LRR	Chr3	4269533	4272093	2560	2466	822
pycom03g05750	NBS	Chr3	4549605	4555124	5519	2775	925
pycom03g05850	CC-NBS	Chr3	4616854	4618538	1684	1461	487
pycom03g09260	CC-NBS	Chr3	7724908	7726726	1818	1242	414
pycom03g09810	NBS	Chr3	8577799	8580293	2494	1047	349
pycom03g15410	NBS	Chr3	16679491	16680213	722	723	241
pycom04g00920	NBS	Chr4	782266	783537	1271	870	290
pycom04g00930	NBS-LRR	Chr4	792114	795177	3063	2442	814
pycom04g00940	TIR-NBS-LRR	Chr4	816414	820765	4351	2178	726
pycom04g01170	TIR-NBS-LRR	Chr4	1060439	1064414	3975	3306	1102
pycom04g01970	TIR-NBS	Chr4	1739385	1741852	2467	1539	513
pycom04g02350	NBS	Chr4	2094188	2095056	868	822	274
pycom04g02370	TIR-NBS	Chr4	2115342	2119394	4052	2238	746
pycom04g02890	TIR-NBS-LRR	Chr4	2659161	2664334	5173	3321	1107
pycom04g04790	NBS	Chr4	4435620	4436191	571	528	176
pycom04g10150	NBS-LRR	Chr4	12924121	12928827	4706	4707	1569
pycom04g10160	NBS	Chr4	12935390	12936295	905	906	302
pycom04g10170	NBS-LRR	Chr4	12955958	12960441	4483	2733	911
pycom04g11010	NBS	Chr4	13828604	13828951	347	348	116
pycom04g21110	NBS-LRR	Chr4	22441496	22443866	2370	1926	642
pycom05g00210	TIR-NBS	Chr5	268015	269773	1758	1383	461
pycom05g00230	TIR-NBS-LRR	Chr5	285052	290938	5886	4983	1661
pycom05g00420	NBS-LRR	Chr5	477568	480690	3122	2832	944
pycom05g01130	TIR-NBS-LRR	Chr5	1407883	1411644	3761	3417	1139
pycom05g01150	TIR-NBS	Chr5	1426229	1427725	1496	1278	426
pycom05g01330	TIR-NBS-LRR	Chr5	1670773	1674941	4168	3513	1171
pycom05g01340	TIR-NBS	Chr5	1675179	1677877	2698	2019	673
pycom05g01360	TIR-NBS	Chr5	1703294	1706386	3092	1077	359
pycom05g01390	TIR-NBS-LRR	Chr5	1736267	1739970	3703	3297	1099
pycom05g01590	NBS-LRR	Chr5	1967260	1970186	2926	2838	946
pycom05g01610	NBS-LRR	Chr5	1990599	1993525	2926	2838	946
pycom05g01640	NBS-LRR	Chr5	2037547	2042773	5226	3069	1023
pycom05g04280	CC-NBS-LRR	Chr5	5023029	5026715	3686	3573	1191
pycom05g09430	NBS-LRR	Chr5	12601591	12603704	2113	1674	558
pycom05g11970	TIR-NBS	Chr5	15472030	15475611	3581	3045	1015
pycom05g12000	TIR-NBS	Chr5	15499816	15501296	1480	1266	422
pycom05g12010	NBS	Chr5	15509945	15513061	3116	2601	867
pycom05g12040	NBS	Chr5	15535963	15538520	2557	2145	715
pycom05g12080	TIR-NBS	Chr5	15565212	15566837	1625	1356	452
pycom05g12100	TIR-NBS	Chr5	15569548	15584394	14846	2115	705
pycom05g12110	TIR-NBS	Chr5	15586721	15587766	1045	927	309
pycom05g12160	TIR-NBS	Chr5	15619881	15624215	4334	645	215
pycom05g12910	TIR-NBS-LRR	Chr5	16455260	16458913	3653	3369	1123
pycom05g13220	TIR-NBS-LRR	Chr5	16778001	16782002	4001	2454	818
pycom05g13230	TIR-NBS-LRR	Chr5	16806660	16811859	5199	3894	1298
pycom05g13260	TIR-NBS-LRR	Chr5	16854912	16859213	4301	3456	1152
pycom05g13320	TIR-NBS-LRR	Chr5	16903165	16906210	3045	2577	859
pycom05g13330	TIR-NBS-LRR	Chr5	16919205	16922238	3033	2643	881
pycom05g13350	TIR-NBS	Chr5	16936144	16937375	1231	1068	356
pycom05g13540	NBS-LRR	Chr5	17106678	17109389	2711	2298	766
pycom05g13680	TIR-NBS-LRR	Chr5	17173476	17176934	3458	2919	973
pycom05g13710	NBS-LRR	Chr5	17216862	17219520	2658	2286	762
pycom05g13720	TIR-NBS	Chr5	17239054	17240977	1923	1500	500
pycom05g13730	TIR-NBS-LRR	Chr5	17244607	17247702	3095	2481	827
pycom05g14130	TIR-NBS	Chr5	17677713	17679203	1490	1350	450
pycom05g14160	NBS	Chr5	17709211	17709609	398	399	133
pycom05g14210	TIR-NBS-LRR	Chr5	17728346	17732501	4155	2676	892
pycom05g14280	NBS-LRR	Chr5	17780253	17783373	3120	2496	832
pycom05g14290	TIR-NBS-LRR	Chr5	17840106	17842942	2836	2376	792
pycom05g14340	TIR-NBS-LRR	Chr5	17891554	17895799	4245	3666	1222
pycom05g14430	NBS-LRR	Chr5	17950811	17953931	3120	2496	832
pycom05g14530	NBS	Chr5	18050303	18052742	2439	1815	605
pycom05g14560	TIR-NBS-LRR	Chr5	18093335	18097874	4539	3324	1108
pycom05g14570	NBS-LRR	Chr5	18129519	18146926	17407	3402	1134
pycom05g14680	TIR-NBS-LRR	Chr5	18234220	18239538	5318	3606	1202
pycom05g14750	NBS	Chr5	18287784	18289599	1815	1014	338
pycom05g16180	CC-NBS	Chr5	19526279	19527571	1292	1188	396
pycom05g16190	CC-NBS-LRR	Chr5	19544884	19549327	4443	4158	1386
pycom05g16240	CC-NBS-LRR	Chr5	19578164	19583395	5231	4890	1630
pycom05g21990	NBS	Chr5	24529474	24529862	388	282	94
pycom05g29310	TIR-NBS	Chr5	29762642	29764705	2063	1599	533
pycom05g29410	TIR-NBS	Chr5	29839358	29841869	2511	2025	675
pycom06g01970	NBS-LRR	Chr6	2436334	2439496	3162	2859	953
pycom06g01980	NBS-LRR	Chr6	2444146	2446995	2849	2850	950
pycom06g09270	NBS-LRR	Chr6	14483136	14484611	1475	1476	492
pycom06g10800	CC-NBS	Chr6	16055525	16060021	4496	3285	1095
pycom06g14010	NBS	Chr6	18889088	18890817	1729	1641	547
pycom06g14020	NBS-LRR	Chr6	18900489	18906015	5526	3705	1235
pycom06g14050	NBS-LRR	Chr6	18921176	18930397	9221	3120	1040
pycom07g00690	NBS-LRR	Chr7	594074	595201	1127	1128	376
pycom07g00720	NBS-LRR	Chr7	615622	617963	2341	2220	740
pycom07g01140	NBS	Chr7	920463	920888	425	426	142
pycom07g01150	NBS	Chr7	920969	921544	575	576	192
pycom07g01260	NBS	Chr7	962129	963745	1616	897	299
pycom07g01320	NBS-LRR	Chr7	998904	1000658	1754	1605	535
pycom07g01810	NBS-LRR	Chr7	1431328	1433891	2563	2277	759
pycom07g01840	NBS-LRR	Chr7	1446924	1448846	1922	1794	598
pycom07g01880	NBS	Chr7	1467319	1468474	1155	1065	355
pycom07g01950	CC-NBS-LRR	Chr7	1535450	1539421	3971	3972	1324
pycom07g02120	NBS	Chr7	1723103	1724729	1626	1548	516
pycom07g02280	NBS	Chr7	1839741	1843729	3988	3885	1295
pycom07g02790	NBS	Chr7	2355847	2357400	1553	1554	518
pycom07g03210	NBS	Chr7	2691537	2692748	1211	1212	404
pycom07g03250	NBS	Chr7	2717939	2720119	2180	1722	574
pycom07g03670	NBS	Chr7	3120137	3120950	813	774	258
pycom07g04350	CC-NBS	Chr7	3750178	3751680	1502	1503	501
pycom07g04890	TIR-NBS	Chr7	4194710	4196471	1761	1473	491
pycom07g05690	NBS-LRR	Chr7	4951463	4953552	2089	1866	622
pycom07g05720	NBS-LRR	Chr7	4986134	4989968	3834	2892	964
pycom07g06290	TIR-NBS-LRR	Chr7	5558798	5563181	4383	3633	1211
pycom07g06300	TIR-NBS	Chr7	5564986	5566261	1275	1035	345
pycom07g07530	NBS	Chr7	6828895	6835410	6515	1305	435
pycom07g07590	NBS	Chr7	6883155	6886796	3641	1605	535
pycom07g08330	NBS-LRR	Chr7	7726420	7731365	4945	3888	1296
pycom07g08350	TIR-NBS	Chr7	7745288	7746595	1307	870	290
pycom07g08360	NBS-LRR	Chr7	7746669	7749786	3117	2682	894
pycom07g08370	NBS-LRR	Chr7	7757896	7762605	4709	3825	1275
pycom07g08410	TIR-NBS-LRR	Chr7	7779704	7786277	6573	2601	867
pycom07g08430	NBS	Chr7	7800280	7801015	735	327	109
pycom07g08440	NBS-LRR	Chr7	7801145	7803668	2523	1758	586
pycom07g08470	TIR-NBS	Chr7	7811980	7815141	3161	2502	834
pycom07g08520	TIR-NBS	Chr7	7830536	7833724	3188	2508	836
pycom07g08560	NBS-LRR	Chr7	7859556	7863329	3773	3066	1022
pycom07g08630	NBS	Chr7	7891618	7891980	362	363	121
pycom07g08660	TIR-NBS	Chr7	7936083	7939076	2993	2292	764
pycom07g08690	NBS	Chr7	7947411	7953196	5785	1437	479
pycom07g08720	TIR-NBS	Chr7	7981339	7982739	1400	1002	334
pycom07g08790	TIR-NBS	Chr7	8035728	8038927	3199	2436	812
pycom07g08860	CC-NBS	Chr7	8079544	8083182	3638	2874	958
pycom07g09720	TIR-NBS-LRR	Chr7	9087648	9092062	4414	3519	1173
pycom07g11690	NBS-LRR	Chr7	12812261	12816507	4246	3105	1035
pycom07g21420	TIR-NBS-LRR	Chr7	23147024	23151142	4118	2886	962
pycom07g21930	TIR-NBS	Chr7	23408557	23410004	1447	1224	408
pycom07g21960	TIR-NBS-LRR	Chr7	23435835	23439535	3700	3174	1058
pycom07g22000	TIR-NBS-LRR	Chr7	23455196	23466422	11226	2853	951
pycom07g22380	NBS-LRR	Chr7	23739442	23742087	2645	2646	882
pycom07g23230	NBS	Chr7	24220441	24221397	956	957	319
pycom07g23240	NBS-LRR	Chr7	24223932	24227685	3753	3399	1133
pycom07g23250	NBS	Chr7	24228149	24240080	11931	9144	3048
pycom07g23350	TIR-NBS-LRR	Chr7	24301764	24306377	4613	3228	1076
pycom07g23370	NBS-LRR	Chr7	24319632	24323619	3987	3630	1210
pycom07g23440	NBS	Chr7	24363586	24364264	678	633	211
pycom07g23500	NBS-LRR	Chr7	24379283	24383186	3903	3498	1166
pycom07g23590	TIR-NBS-LRR	Chr7	24454927	24461864	6937	5331	1777
pycom07g23660	NBS	Chr7	24516450	24516818	368	369	123
pycom07g23710	TIR-NBS-LRR	Chr7	24557105	24563225	6120	3600	1200
pycom07g23760	NBS	Chr7	24588543	24588872	329	330	110
pycom07g23800	NBS	Chr7	24605020	24606099	1079	816	272
pycom08g01590	TIR-NBS-LRR	Chr8	1202276	1206163	3887	2673	891
pycom08g01630	NBS	Chr8	1218158	1219285	1127	993	331
pycom08g03380	NBS-LRR	Chr8	2623467	2625562	2095	1683	561
pycom08g03410	NBS	Chr8	2650904	2653712	2808	2082	694
pycom08g03430	NBS	Chr8	2674071	2675535	1464	1143	381
pycom08g03440	NBS-LRR	Chr8	2682933	2686151	3218	2481	827
pycom08g03690	CC-NBS	Chr8	2849199	2850263	1064	1065	355
pycom08g06820	NBS-LRR	Chr8	5373331	5375418	2087	1773	591
pycom08g06830	CC-NBS	Chr8	5393562	5395952	2390	2391	797
pycom08g06850	CC-NBS	Chr8	5420391	5422883	2492	2424	808
pycom08g06910	NBS	Chr8	5492857	5496987	4130	3594	1198
pycom08g06950	CC-NBS	Chr8	5533654	5538421	4767	4296	1432
pycom08g07680	CC-NBS-LRR	Chr8	6184180	6187541	3361	2970	990
pycom08g08030	NBS-LRR	Chr8	6475702	6479483	3781	2220	740
pycom08g08120	NBS-LRR	Chr8	6548459	6550531	2072	2073	691
pycom08g09220	NBS-LRR	Chr8	7472199	7475051	2852	2853	951
pycom08g10780	NBS-LRR	Chr8	9027979	9032002	4023	3918	1306
pycom08g10840	NBS-LRR	Chr8	9077054	9082232	5178	3990	1330
pycom08g10910	CC-NBS-LRR	Chr8	9118527	9122024	3497	3498	1166
pycom08g11280	CC-NBS	Chr8	9569825	9571639	1814	1725	575
pycom08g15070	TIR-NBS-LRR	Chr8	14566871	14572014	5143	2538	846
pycom08g17540	TIR-NBS-LRR	Chr8	17776988	17780321	3333	2523	841
pycom08g17560	NBS-LRR	Chr8	17788326	17790947	2621	2319	773
pycom08g17570	TIR-NBS-LRR	Chr8	17793826	17797578	3752	2973	991
pycom08g19990	TIR-NBS	Chr8	19910935	19913659	2724	1674	558
pycom08g20020	TIR-NBS-LRR	Chr8	19922849	19925585	2736	1854	618
pycom09g10040	NBS-LRR	Chr9	8113935	8116648	2713	2610	870
pycom09g18250	NBS	Chr9	18863535	18869799	6264	4206	1402
pycom09g18310	CC-NBS-LRR	Chr9	18928461	18931406	2945	2742	914
pycom09g18340	NBS-LRR	Chr9	18961257	18966952	5695	4326	1442
pycom09g18420	CC-NBS	Chr9	19106391	19107311	920	921	307
pycom09g18470	CC-NBS-LRR	Chr9	19270183	19272130	1947	1902	634
pycom10g00460	TIR-NBS-LRR	Chr10	498853	502852	3999	3354	1118
pycom10g00470	TIR-NBS-LRR	Chr10	516607	521051	4444	3546	1182
pycom10g00970	TIR-NBS	Chr10	1060979	1062639	1660	1476	492
pycom10g00980	TIR-NBS-LRR	Chr10	1092799	1096629	3830	3228	1076
pycom10g01270	TIR-NBS	Chr10	1344920	1346859	1939	1821	607
pycom10g01390	TIR-NBS-LRR	Chr10	1417454	1421425	3971	2943	981
pycom10g01410	TIR-NBS-LRR	Chr10	1437095	1441473	4378	3297	1099
pycom10g01420	TIR-NBS	Chr10	1454982	1456831	1849	1650	550
pycom10g02300	TIR-NBS	Chr10	2564945	2566600	1655	1557	519
pycom10g02310	NBS-LRR	Chr10	2575329	2578708	3379	2841	947
pycom10g02340	NBS	Chr10	2597866	2598946	1080	978	326
pycom10g02370	TIR-NBS-LRR	Chr10	2617426	2622458	5032	4227	1409
pycom10g02390	NBS-LRR	Chr10	2645888	2649260	3372	2871	957
pycom10g02400	TIR-NBS-LRR	Chr10	2661315	2664678	3363	2841	947
pycom10g02670	NBS-LRR	Chr10	2975665	2984974	9309	5658	1886
pycom10g02680	TIR-NBS	Chr10	3013810	3017533	3723	2373	791
pycom10g02690	NBS	Chr10	3030294	3031494	1200	1101	367
pycom10g02720	NBS	Chr10	3043592	3044043	451	411	137
pycom10g02770	TIR-NBS-LRR	Chr10	3071538	3081001	9463	5895	1965
pycom10g02790	TIR-NBS	Chr10	3123009	3126510	3501	2157	719
pycom10g02800	NBS-LRR	Chr10	3141246	3146070	4824	3606	1202
pycom10g02810	TIR-NBS	Chr10	3153059	3156665	3606	2766	922
pycom10g11010	NBS	Chr10	14547115	14547965	850	750	250
pycom10g11030	NBS	Chr10	14555989	14558054	2065	1761	587
pycom10g11250	NBS-LRR	Chr10	14760893	14763916	3023	2727	909
pycom10g11640	TIR-NBS-LRR	Chr10	15222761	15226811	4050	2259	753
pycom10g11670	TIR-NBS-LRR	Chr10	15251066	15256579	5513	4032	1344
pycom10g11950	TIR-NBS-LRR	Chr10	15534117	15538306	4189	2910	970
pycom10g11960	TIR-NBS-LRR	Chr10	15546481	15550726	4245	3858	1286
pycom10g12000	NBS-LRR	Chr10	15591346	15595596	4250	3819	1273
pycom10g12050	TIR-NBS-LRR	Chr10	15655937	15660564	4627	4107	1369
pycom10g12630	TIR-NBS-LRR	Chr10	16094860	16101369	6509	3669	1223
pycom10g25780	NBS	Chr10	27300854	27302983	2129	1866	622
pycom10g28360	NBS	Chr10	28968126	28968716	590	591	197
pycom10g28450	NBS	Chr10	29030803	29033686	2883	2595	865
pycom111g02000	NBS	SuperScaffold_111	1191108	1192814	1706	1167	389
pycom111g02040	TIR-NBS	SuperScaffold_111	1202547	1204736	2189	1656	552
pycom111g02060	NBS	SuperScaffold_111	1238550	1238999	449	450	150
pycom11g00750	NBS-LRR	Chr11	537150	540986	3836	3837	1279
pycom11g00790	CC-NBS-LRR	Chr11	560557	564941	4384	4131	1377
pycom11g01530	NBS-LRR	Chr11	1341786	1344182	2396	2397	799
pycom11g01570	CC-NBS-LRR	Chr11	1377322	1380678	3356	3138	1046
pycom11g02340	CC-NBS	Chr11	2019282	2020325	1043	1044	348
pycom11g02370	NBS	Chr11	2032031	2035528	3497	1824	608
pycom11g02410	CC-NBS-LRR	Chr11	2039264	2047297	8033	6687	2229
pycom11g02460	NBS	Chr11	2069191	2071186	1995	1653	551
pycom11g02500	NBS	Chr11	2083836	2085002	1166	1167	389
pycom11g02680	NBS-LRR	Chr11	2150385	2153186	2801	2802	934
pycom11g02710	NBS	Chr11	2179331	2180272	941	942	314
pycom11g02720	NBS	Chr11	2180341	2181132	791	792	264
pycom11g02760	NBS-LRR	Chr11	2209991	2212648	2657	2658	886
pycom11g03770	TIR-NBS	Chr11	2919747	2922710	2963	2964	988
pycom11g03810	NBS	Chr11	2965131	2966708	1577	669	223
pycom11g04140	NBS-LRR	Chr11	3245976	3249168	3192	3057	1019
pycom11g04150	CC-NBS	Chr11	3254510	3255753	1243	1161	387
pycom11g04570	NBS	Chr11	3529715	3530828	1113	1056	352
pycom11g04580	NBS-LRR	Chr11	3536253	3538226	1973	1974	658
pycom11g04590	NBS-LRR	Chr11	3542411	3548056	5645	4164	1388
pycom11g04610	CC-NBS-LRR	Chr11	3564117	3572938	8821	3687	1229
pycom11g05380	CC-NBS-LRR	Chr11	4128566	4130747	2181	2097	699
pycom11g05400	NBS-LRR	Chr11	4135957	4138130	2173	2133	711
pycom11g05420	CC-NBS-LRR	Chr11	4148626	4151938	3312	3075	1025
pycom11g05450	NBS	Chr11	4157818	4158234	416	417	139
pycom11g05670	CC-NBS-LRR	Chr11	4323208	4325757	2549	2550	850
pycom11g05890	NBS	Chr11	4522559	4523772	1213	1161	387
pycom11g05940	CC-NBS-LRR	Chr11	4570357	4576645	6288	4224	1408
pycom11g06490	CC-NBS	Chr11	4929403	4942638	13235	1554	518
pycom11g06520	CC-NBS-LRR	Chr11	4954015	4966755	12740	4101	1367
pycom11g06560	NBS-LRR	Chr11	5034347	5037743	3396	3180	1060
pycom11g06680	NBS-LRR	Chr11	5150798	5151836	1038	945	315
pycom11g07400	CC-NBS	Chr11	5599363	5602615	3252	3114	1038
pycom11g07460	CC-NBS	Chr11	5706009	5708153	2144	2145	715
pycom11g07480	CC-NBS	Chr11	5732249	5732998	749	750	250
pycom11g11230	NBS-LRR	Chr11	9775056	9779039	3983	3921	1307
pycom11g13650	CC-NBS	Chr11	13212842	13213674	832	786	262
pycom11g17610	NBS-LRR	Chr11	19821293	19822975	1682	1683	561
pycom11g18270	TIR-NBS-LRR	Chr11	20455285	20469391	14106	5748	1916
pycom11g18350	TIR-NBS	Chr11	20522242	20526607	4365	1164	388
pycom11g20010	CC-NBS-LRR	Chr11	22564004	22567057	3053	2922	974
pycom12g00770	TIR-NBS-LRR	Chr12	677797	682044	4247	3660	1220
pycom12g00780	TIR-NBS	Chr12	683241	685543	2302	1251	417
pycom12g12470	CC-NBS-LRR	Chr12	14924352	14928431	4079	3609	1203
pycom12g17000	CC-NBS-LRR	Chr12	19276405	19278831	2426	2427	809
pycom12g17010	CC-NBS-LRR	Chr12	19283034	19285460	2426	2427	809
pycom12g22720	TIR-NBS	Chr12	23550641	23552277	1636	1275	425
pycom12g22750	TIR-NBS	Chr12	23561649	23563722	2073	1665	555
pycom12g22800	TIR-NBS	Chr12	23579694	23582596	2902	2355	785
pycom12g22830	TIR-NBS-LRR	Chr12	23603977	23608170	4193	3453	1151
pycom12g22860	TIR-NBS-LRR	Chr12	23633038	23637387	4349	3471	1157
pycom13g11110	NBS-LRR	Chr13	7594070	7598079	4009	2847	949
pycom13g11140	NBS-LRR	Chr13	7609165	7612012	2847	2268	756
pycom13g11170	NBS-LRR	Chr13	7623388	7629171	5783	4623	1541
pycom13g15290	NBS	Chr13	11142302	11143644	1342	1008	336
pycom13g16990	TIR-NBS-LRR	Chr13	12717678	12721108	3430	2541	847
pycom13g17100	TIR-NBS-LRR	Chr13	12830051	12833337	3286	2526	842
pycom13g22740	NBS	Chr13	20547227	20547502	275	276	92
pycom13g25130	NBS-LRR	Chr13	22047628	22051821	4193	3867	1289
pycom13g25140	CC-NBS-LRR	Chr13	22065701	22069927	4226	3789	1263
pycom13g25180	NBS-LRR	Chr13	22079053	22080789	1736	1737	579
pycom13g25210	NBS-LRR	Chr13	22092029	22096177	4148	4149	1383
pycom14g04570	CC-NBS	Chr14	4191653	4192999	1346	1347	449
pycom14g05690	CC-NBS-LRR	Chr14	5535483	5537987	2504	2505	835
pycom14g05730	CC-NBS-LRR	Chr14	5564537	5567035	2498	2499	833
pycom14g05820	NBS-LRR	Chr14	5685668	5686939	1271	1272	424
pycom14g05860	NBS-LRR	Chr14	5701332	5703150	1818	1770	590
pycom14g05900	CC-NBS-LRR	Chr14	5730449	5733048	2599	2526	842
pycom14g05920	CC-NBS-LRR	Chr14	5752190	5754764	2574	2457	819
pycom14g05950	NBS-LRR	Chr14	5785946	5787442	1496	1497	499
pycom14g05960	CC-NBS	Chr14	5787654	5788499	845	846	282
pycom14g06200	CC-NBS-LRR	Chr14	6029317	6035101	5784	1944	648
pycom14g10270	TIR-NBS	Chr14	12776208	12779204	2996	2997	999
pycom15g03240	CC-NBS-LRR	Chr15	2033991	2038517	4526	3732	1244
pycom15g03290	NBS	Chr15	2050616	2054011	3395	2442	814
pycom15g04720	CC-NBS-LRR	Chr15	2794314	2799012	4698	4041	1347
pycom15g05170	CC-NBS	Chr15	3096464	3098293	1829	1830	610
pycom15g06550	CC-NBS-LRR	Chr15	4032176	4034509	2333	2334	778
pycom15g06570	CC-NBS	Chr15	4040676	4043235	2559	1770	590
pycom15g09440	NBS-LRR	Chr15	6168042	6170646	2604	2190	730
pycom15g09480	TIR-NBS-LRR	Chr15	6195015	6199074	4059	2874	958
pycom15g14960	NBS	Chr15	10353773	10355251	1478	1344	448
pycom15g16120	TIR-NBS-LRR	Chr15	11269670	11275112	5442	3177	1059
pycom15g23980	NBS	Chr15	18137191	18139120	1929	1206	402
pycom15g24030	NBS	Chr15	18182985	18186297	3312	2424	808
pycom15g24040	NBS	Chr15	18212829	18216198	3369	2313	771
pycom15g24050	NBS	Chr15	18240186	18243777	3591	2532	844
pycom15g24070	NBS-LRR	Chr15	18271000	18274084	3084	2454	818
pycom15g24090	NBS-LRR	Chr15	18289273	18292293	3020	2406	802
pycom15g24160	NBS	Chr15	18321243	18323465	2222	1818	606
pycom15g32380	TIR-NBS-LRR	Chr15	31342369	31345658	3289	2481	827
pycom15g33580	TIR-NBS-LRR	Chr15	33064603	33068624	4021	3492	1164
pycom15g33620	TIR-NBS-LRR	Chr15	33078803	33082651	3848	3342	1114
pycom15g33690	TIR-NBS-LRR	Chr15	33188342	33191095	2753	2262	754
pycom15g33720	TIR-NBS-LRR	Chr15	33219612	33223274	3662	3291	1097
pycom15g33740	TIR-NBS	Chr15	33248233	33250167	1934	1449	483
pycom15g33760	NBS	Chr15	33259274	33259772	498	414	138
pycom15g33800	TIR-NBS-LRR	Chr15	33288740	33292531	3791	2925	975
pycom15g34970	NBS	Chr15	34877838	34879718	1880	1794	598
pycom15g35490	CC-NBS-LRR	Chr15	35538202	35541241	3039	2982	994
pycom16g05970	NBS-LRR	Chr16	3816072	3819452	3380	2790	930
pycom16g07120	TIR-NBS-LRR	Chr16	4636539	4641132	4593	3222	1074
pycom16g07140	NBS-LRR	Chr16	4648327	4652000	3673	3309	1103
pycom16g07150	NBS	Chr16	4657778	4663450	5672	1179	393
pycom16g07160	TIR-NBS-LRR	Chr16	4669418	4674628	5210	4176	1392
pycom16g15040	NBS-LRR	Chr16	11026916	11030141	3225	3186	1062
pycom16g23320	TIR-NBS	Chr16	24146150	24148108	1958	1134	378
pycom16g23330	TIR-NBS-LRR	Chr16	24152721	24158045	5324	4254	1418
pycom17g02100	TIR-NBS	Chr17	1331916	1333670	1754	1578	526
pycom17g05700	CC-NBS-LRR	Chr17	4033501	4037283	3782	3783	1261
pycom17g07200	TIR-NBS	Chr17	5173123	5174617	1494	1398	466
pycom17g11730	TIR-NBS	Chr17	9508503	9510904	2401	1272	424
pycom17g15640	NBS-LRR	Chr17	13686045	13689657	3612	3285	1095
pycom17g16000	CC-NBS-LRR	Chr17	14290071	14293862	3791	3792	1264
pycom17g19410	NBS	Chr17	17246287	17248167	1880	1674	558
pycom17g20860	NBS-LRR	Chr17	19289053	19291327	2274	2127	709
pycom17g21140	TIR-NBS-LRR	Chr17	19645957	19650076	4119	3708	1236
pycom17g21200	TIR-NBS-LRR	Chr17	19678567	19684226	5659	5034	1678
pycom17g21250	TIR-NBS	Chr17	19696187	19697424	1237	1113	371
pycom17g21290	TIR-NBS-LRR	Chr17	19703035	19707867	4832	3786	1262
pycom17g21340	NBS	Chr17	19737207	19738201	994	858	286
pycom17g22110	CC-NBS	Chr17	20501481	20505219	3738	2046	682
pycom17g22790	CC-NBS-LRR	Chr17	21189206	21191845	2639	2640	880
pycom17g26680	NBS	Chr17	24965913	24967309	1396	753	251
pycom17g27240	TIR-NBS-LRR	Chr17	25518008	25524029	6021	3531	1177
pycom17g27390	NBS-LRR	Chr17	25596681	25599365	2684	2394	798
pycom17g27450	TIR-NBS-LRR	Chr17	25617111	25623397	6286	3537	1179
pycom17g27530	TIR-NBS-LRR	Chr17	25663538	25667839	4301	3666	1222
pycom808g00780	NBS	tig00000808	536528	538246	1718	1719	573
