# Supplementary material for: Contrasting genetic variation and positive selection followed the divergence of NBS-encoding genes in Asian and European pears
Source: BMC Genomics. 2020 Nov 19;21:809. doi: 10.1186/s12864-020-07226-1 (PMC7678159; doi:10.1186/s12864-020-07226-1)
Supplement: Supplementary file 3 — Additional file 3. NBS-encoding genes in pear disease resistance QTL regions. A total of 18 QTL were detected from previous study [13, 16, 17, 22, 33–35]. The primers of SSR markers in QTL were used to detect the marker location on the reference genome [1, 32]. Markers upstream and downstream 500 kbp were selected to identify the presence of NBS genes related to these QTL. [file 12864_2020_7226_MOESM3_ESM.xlsx]

## Sheet: Sheet1
Disease type	Reference	QTL_num	QTL location on LG	Marker_id	primer_forward	primer_reserve	Chromosome1	Location2	Location2	Reference genome3	Gene4
Fire blight disease	[1]	1	LG2	NH033b	GTCTGAAACAAAAAGCATCGCAA	CTGCCTCGTCTTCCTCCTTATCTCC	Chr2	10087253	10087403	Pyrus communis	pycom02g13150	pycom02g13160	pycom02g13190	pycom02g13200	pycom02g13220	pycom02g13230	pycom02g13260	pycom02g13270	pycom02g13300	pycom02g13310	pycom02g13330
				TsuENH001	AAAGACGGCATTGACTGGATAGA	GATGCAAAGACTTTCGCCTATCT	NA	NA	NA	Pyrus communis	NA
				TsuENH017	ACTTCAAGTAGCCAACTATCAG	GGCACTCTGTTTCTTATCAAC	Chr2	3024405	3024567	Pyrus communis	pycom02g03770	pycom02g04400	pycom02g04430	pycom02g04460	pycom02g04490	pycom02g04860	pycom02g04880	pycom02g04890	pycom02g05200
		2	LG4	AT000420	TTGGACCAATTATCTCTGCTATT	GATGTGGTCAGGGAGAGGAG	NA	NA	NA	Pyrus communis	NA
				CH01d07	AAAATCCAGTTTTCCACCTC	AGTCGAAATCCCGAACAATC	Chr4	18044891	18044962	Pyrus communis	NA
	[2]	3	LG9	CH05c07	TGATGCATTAGGGCTTGTACTT	GGGATGCATTGCTAAATAGGAT	Chr9	13868760	13868867	Pyrus bretschneideri	Pbr019092.1
				NB130b	GTACGTCGACATGAGAGAGAGA	TGCACAGGAAATATCATCTCTT	Chr9	8437133	8437216	Pyrus bretschneideri	NA
		4	LG2	CH02f06	CCCTCTTCAGACCTGCATATG	ACTGTTTCCAAGCGATCAGG	Chr2	1361509	1361664	Pyrus communis	pycom02g02090
				TsuENH017	ACTTCAAGTAGCCAACTATCAG	GGCACTCTGTTTCTTATCAAC	Chr2	3024567	3024405	Pyrus communis	pycom02g03770	pycom02g04400	pycom02g04430	pycom02g04460	pycom02g04490	pycom02g04860	pycom02g04880	pycom02g04890	pycom02g05200
		5	LG15	NB129a	TAACCACTGAAGAGAGAGAGAG	CCCTTATGTATTTTCCTGTG	Chr2	5694319	5694448	Pyrus communis	NA
	[3]	6	LG 11	RLG1	AAGTCTGGGAGGATTCA	CATCCACAAAGTCCCTATCA	Chr5	13676647	13687485	Pyrus bretschneideri	Pbr027359.1
		7	LG 4	CH02c02b	TGCATGCATGGAAACGAC	TGGAAAAAGTCACACTGCTCC	Chr4	21950142	21950243	Pyrus communis	pycom04g21110
Pear scab disease	[4]	8	LG1	SAmsCO865608	CAACAAGTGTGCCTCTGTGG	AGCAAGCAACAGATCAAGCC	Chr1	10285220	10285368	Pyrus communis	NA
		9	LG4	TsuGNH076	NA	NA	NA	NA	NA	NA	NA
	[5]	10	LG1	FSTS-OPO9	AAGCACCAAGACAGCACAAC	CATGTATCAGGCACACGAAC	Chr1	3182254	3181484	Pyrus bretschneideri	Pbr015715.1	Pbr015718.1
				FSTS-OPAW13	TCTCACCACCTGTCATTCGT	GACGGGCCCAACTTATTAGC	Chr1	3134929	3135499	Pyrus bretschneideri
Black spot diseases	[6]	11	LG11	Mdo.chr11.28	CAGATTCACCGAGTTGCAGA	AGGGTTTTGGTTGACAGTCG	Chr11	23793144	23792936	Pyrus bretschneideri	Pbr004587.1	Pbr004591.1	Pbr004595.1	Pbr004599.1	Pbr004600.1	Pbr023225.1	Pbr023226.1	Pbr023227.1	Pbr023236.1	Pbr030267.1	Pbr004586.1
				Mdo.chr11.30	TAACCGTTGCAAACCCTCTC	GATGGATGGAAACAAATGGG	Chr11	23831759	23831904	Pyrus bretschneideri
				Mdo.chr11.34	AACAACCGAACCGATCTTTG	CGACGCGTACAATTCGTTAT	NA	NA	NA	Pyrus bretschneideri
	[7]	12	LG11	CH04h02	GGAAGCTGCATGATGAGACC	CTCAAGGATTTCATGCCCAC	Chr11	21724868	21725033	Pyrus bretschneideri	Pbr041324.1	Pbr041331.1	Pbr003359.1	Pbr003344.1
brown spot diseases	[8]	13	LG15	NZ02B01	CCGTGATGACAAAGTGCATGA	ATGAGTTTGATGCCCTTGGA	Chr15	1282758	1282984	Pyrus bretschneideri	NA
							Chr15	3745486	3745712	Pyrus bretschneideri	Pbr009273.1
				CH05A02	GTTGCAAGAGTTGCATGTTAGC	TTTTGACCCCATAAAACCCAC	Chr8	11083694	11083803	Pyrus bretschneideri	NA
1 the chromosome where marker's primer mapped on
2 the location of the markers on the chromosome
3 Two reference genomes was used to map the primer.
4 These genes are located on the marker's interval of Upstream and downstream 500K
NA means no result
[1] Le Roux PMF, Christen D, Duffy B, Tartarini S, Dondini L, Yamamoto T, Nishitani C, Terakami S, Lespinasse Y, Kellerhals M et al: Redefinition of the map position and validation of a major quantitative trait locus for fire blight resistance of the pear cultivar 'Harrow Sweet' (Pyrus communis L.). Plant Breeding 2012, 131(5):656-664.
[2] Montanari S, Perchepied L, Renault D, Frijters L, Velasco R, Horner M, Gardiner SE, Chagne D, Bus VGM, Durel CE et al: A QTL detected in an interspecific pear population confers stable fire blight resistance across different environments and genetic backgrounds. Mol Breeding 2016, 36(4).
[3] Bokszczanin K, Dondini L, Przybyla AA: First report on the presence of fire blight resistance in linkage group 11 of Pyrus ussuriensis Maxim. Journal of Applied Genetics 2009, 50(2):99-103
[4] Perchepied L, Leforestier D, Ravon E, Guerif P, Denance C, Tellier M, Terakami S, Yamamoto T, Chevalier M, Lespinasse Y et al: Genetic mapping and pyramiding of two new pear scab resistance QTLs. Mol Breeding 2015, 35(10).
[5] Terakami S, Shoda M, Adachi Y, Gonai T, Kasumi M, Sawamura Y, Iketani H, Kotobuki K, Patocchi A, Gessler C et al: Genetic mapping of the pear scab resistance gene Vnk of Japanese pear cultivar Kinchaku. Theoretical and Applied Genetics 2006, 113(4):743-752
[6] Terakami S, Moriya S, Adachi Y, Kunihisa M, Nishitani C, Saito T, Abe K, Yamamoto T: Fine mapping of the gene for susceptibility to black spot disease in Japanese pear (Pyrus pyrifolia Nakai). Breeding Sci 2016, 66(2):271-280
[7] Iwata H, Hayashi T, Terakami S, Takada N, Sawamura Y, Yamamoto T: Potential assessment of genome-wide association study and genomic selection in Japanese pear Pyrus pyrifolia. Breed Sci 2013, 63(1):125-140.
[8] Cappai F, De Franceschi P, Ciriani A, Collina M, Dondini L: QTLs for susceptibility to Stemphylium vesicarium in pear. Mol Breeding 2018, 38(3)
