# Supplementary material for: Contrasting genetic variation and positive selection followed the divergence of NBS-encoding genes in Asian and European pears
Source: BMC Genomics. 2020 Nov 19;21:809. doi: 10.1186/s12864-020-07226-1 (PMC7678159; doi:10.1186/s12864-020-07226-1)
Supplement: Supplementary file 4 — Additional file 4. Duplication categories of NBS-encoding genes in P. bretschneideri and P. communis. Five duplication categories (Singleton, Dispersed, Proximal, Tandem and WGD) were displayed. [file 12864_2020_7226_MOESM4_ESM.xlsx]

## Sheet: Pyrus bretschneideri
Duplication events	Singleton(0)	Dispersed(94)	Proximal(95)	Tandem(68)	WGD(81)
Gene ID		Pbr023926.1	Pbr036090.1	Pbr041612.1	Pbr041611.1
		Pbr022092.1	Pbr032154.1	Pbr042691.1	Pbr041613.1
		Pbr022093.1	Pbr039409.1	Pbr009838.5	Pbr015715.1
		Pbr022337.1	Pbr039403.4	Pbr027176.2	Pbr015718.1
		Pbr020644.1	Pbr034992.1	Pbr014272.1	Pbr004089.1
		Pbr031509.1	Pbr034994.2	Pbr014273.1	Pbr017558.4
		Pbr025628.1	Pbr036551.1	Pbr014281.1	Pbr017559.1
		Pbr041331.1	Pbr036553.1	Pbr014282.1	Pbr038506.1
		Pbr017278.1	Pbr017906.1	Pbr017335.1	Pbr017627.1
		Pbr011627.1	Pbr017909.1	Pbr017334.1	Pbr031652.1
		Pbr035730.1	Pbr014268.1	Pbr011594.1	Pbr014265.1
		Pbr030398.1	Pbr014270.1	Pbr011610.1	Pbr041324.1
		Pbr025451.4	Pbr001149.1	Pbr011611.1	Pbr003359.1
		Pbr026197.1	Pbr001153.1	Pbr011612.1	Pbr003344.1
		Pbr026126.1	Pbr004587.1	Pbr015634.1	Pbr004519.1
		Pbr026137.1	Pbr004591.1	Pbr015635.1	Pbr004586.1
		Pbr038889.1	Pbr004595.1	Pbr024680.1	Pbr004600.1
		Pbr001898.1	Pbr004599.1	Pbr024681.2	Pbr023225.1
		Pbr009273.1	Pbr023227.1	Pbr025088.1	Pbr023226.1
		Pbr019876.1	Pbr030267.1	Pbr025087.1	Pbr023236.1
		Pbr005639.1	Pbr017306.1	Pbr025086.1	Pbr011591.1
		Pbr022415.1	Pbr017301.1	Pbr025080.1	Pbr033747.1
		Pbr012662.1	Pbr011597.1	Pbr025079.1	Pbr008283.1
		Pbr012606.1	Pbr028028.1	Pbr042713.1	Pbr002756.1
		Pbr002802.1	Pbr028031.1	Pbr042714.1	Pbr019924.1
		Pbr042633.1	Pbr018357.1	Pbr026441.1	Pbr019751.2
		Pbr042634.1	Pbr018359.1	Pbr000675.3	Pbr007883.1
		Pbr038352.1	Pbr002760.1	Pbr000676.1	Pbr031276.2
		Pbr023377.1	Pbr007887.1	Pbr000678.1	Pbr011172.1
		Pbr012793.1	Pbr025031.1	Pbr000679.1	Pbr031092.1
		Pbr023003.1	Pbr012560.2	Pbr013155.1	Pbr008657.1
		Pbr024706.1	Pbr022887.1	Pbr013154.1	Pbr026798.1
		Pbr024723.3	Pbr022883.1	Pbr013153.1	Pbr026801.1
		Pbr024734.1	Pbr022880.2	Pbr013118.1	Pbr004933.1
		Pbr004910.1	Pbr022876.1	Pbr013117.2	Pbr025091.1
		Pbr004938.1	Pbr022874.1	Pbr033274.1	Pbr023136.1
		Pbr001035.1	Pbr033386.8	Pbr023985.1	Pbr000720.1
		Pbr041466.2	Pbr027280.1	Pbr023986.1	Pbr013119.1
		Pbr004827.1	Pbr025096.1	Pbr035520.1	Pbr042287.1
		Pbr004828.1	Pbr025093.1	Pbr035521.1	Pbr028579.1
		Pbr040437.1	Pbr025084.1	Pbr035561.1	Pbr007040.1
		Pbr040438.1	Pbr025083.1	Pbr035562.1	Pbr023278.1
		Pbr000739.1	Pbr025082.1	Pbr025269.1	Pbr027359.1
		Pbr013164.1	Pbr014062.1	Pbr035121.1	Pbr033273.1
		Pbr013128.1	Pbr014063.15	Pbr023885.1	Pbr033296.1
		Pbr013012.1	Pbr026436.1	Pbr021959.1	Pbr016344.1
		Pbr042870.1	Pbr026443.1	Pbr021958.1	Pbr023981.1
		Pbr042188.2	Pbr023113.1	Pbr036414.1	Pbr016329.1
		Pbr042278.1	Pbr023112.3	Pbr036413.1	Pbr023817.1
		Pbr006560.1	Pbr000681.1	Pbr036412.1	Pbr023853.1
		Pbr030906.5	Pbr010537.1	Pbr036409.1	Pbr023867.1
		Pbr010520.1	Pbr010539.1	Pbr008494.1	Pbr023884.2
		Pbr008002.2	Pbr020988.1	Pbr023184.1	Pbr009658.2
		Pbr010053.1	Pbr016389.1	Pbr003797.1	Pbr009706.1
		Pbr020985.1	Pbr016387.1	Pbr003798.1	Pbr040736.1
		Pbr025774.1	Pbr023984.1	Pbr004620.1	Pbr029445.1
		Pbr016380.1	Pbr035564.1	Pbr004621.1	Pbr021960.1
		Pbr023951.1	Pbr033027.1	Pbr004775.2	Pbr036436.1
		Pbr035528.1	Pbr033034.1	Pbr004776.1	Pbr019092.1
		Pbr035549.1	Pbr025267.1	Pbr009331.1	Pbr019096.1
		Pbr027191.1	Pbr035126.1	Pbr012704.1	Pbr023185.1
		Pbr024648.1	Pbr016327.1	Pbr017033.1	Pbr001598.1
		Pbr018193.1	Pbr016325.1	Pbr023742.1	Pbr001612.1
		Pbr009692.1	Pbr023859.3	Pbr023743.1	Pbr004887.1
		Pbr009717.1	Pbr023861.1	Pbr023744.1	Pbr017020.1
		Pbr003529.1	Pbr023870.1	Pbr025371.1	Pbr017021.1
		Pbr002896.1	Pbr023887.1	Pbr025372.1	Pbr017034.1
		Pbr021259.1	Pbr009680.2	Pbr038472.1	Pbr017038.1
		Pbr029765.1	Pbr009682.1		Pbr017046.1
		Pbr029290.1	Pbr041683.1		Pbr017049.1
		Pbr036446.1	Pbr041724.1		Pbr023741.1
		Pbr036417.1	Pbr026497.1		Pbr029326.1
		Pbr016622.1	Pbr022039.1		Pbr029370.1
		Pbr026230.2	Pbr022033.1		Pbr035321.1
		Pbr001626.1	Pbr036434.1		Pbr038470.1
		Pbr001627.1	Pbr008491.1		Pbr038473.1
		Pbr004624.1	Pbr008496.1		Pbr038483.1
		Pbr005285.1	Pbr001247.1		Pbr039222.1
		Pbr005286.1	Pbr003412.1		Pbr039462.1
		Pbr006646.1	Pbr003416.1		Pbr040311.1
		Pbr007974.1	Pbr003768.1		Pbr040364.1
		Pbr008910.2	Pbr003770.2
		Pbr009332.1	Pbr003792.1
		Pbr009939.1	Pbr006346.1
		Pbr030895.1	Pbr006348.1
		Pbr037506.1	Pbr017030.1
		Pbr037507.1	Pbr017036.1
		Pbr038047.1	Pbr025376.1
		Pbr038076.1	Pbr025378.1
		Pbr039036.1	Pbr039001.1
		Pbr039040.1	Pbr039003.1
		Pbr039231.1	Pbr039005.1
		Pbr041167.1	Pbr039009.1
		Pbr042587.3	Pbr042178.1
			Pbr042181.1
													Pbr000720.1
													Pbr028134.1
													Pbr000720.1
													Pbr000737.1
													Pbr029445.1
													Pbr004586.1
													Pbr004586.1
													Pbr004887.1
													Pbr004887.1
													Pbr023817.1
													Pbr023278.1
													Pbr025091.1
													Pbr023741.1
													Pbr029326.1
													Pbr009706.1
													Pbr031092.1
													Pbr013051.1
													Pbr013118.1
													Pbr013119.1
													Pbr042287.1
													Pbr017479.1
													Pbr012701.1
													Pbr012703.1
													Pbr016329.1
													Pbr039235.1
													Pbr017558.4
													Pbr004887.1
													Pbr038470.1
													Pbr017627.1
													Pbr019092.1
													Pbr021960.1
													Pbr036436.1
													Pbr021960.1
													Pbr023136.1
													Pbr023185.1
													Pbr023185.1
													Pbr023278.1
													Pbr023741.1
													Pbr029326.1
													Pbr023817.1
													Pbr023981.1
													Pbr023981.1
													Pbr025091.1
													Pbr029370.1
													Pbr029370.1
													Pbr027359.1
													Pbr035321.1
													Pbr029326.1
													Pbr029326.1
													Pbr029370.1
													Pbr029370.1
													Pbr029445.1
													Pbr031092.1
													Pbr025958.1
													Pbr027376.1
													Pbr033273.1
													Pbr023981.1
													Pbr023980.1
													Pbr023961.1
													Pbr033747.1
													Pbr035321.1
													Pbr013118.1
													Pbr036436.1
													Pbr038470.1
													Pbr038470.1
													Pbr038483.1
													Pbr017627.1
													Pbr040364.1
													Pbr023185.1
													Pbr039462.1
													Pbr040364.1
													Pbr023185.1
													Pbr039462.1
													Pbr023136.1
													Pbr017558.4
													Pbr004887.1
													Pbr038470.1
													Pbr041683.1
													Pbr042287.1

## Sheet: Pyrus communis
Duplication events	Singleton(0)	Dispersed(83)	Proximal(165)	Tandem(82)	WGD(82)
Gene ID		pycom01g20200	pycom01g19810	pycom01g19830	pycom01g20090
		pycom01g20250	pycom01g20210	pycom01g19840	pycom01g20120
		pycom02g04890	pycom02g02090	pycom01g19900	pycom02g03260
		pycom02g05200	pycom02g03220	pycom02g03370	pycom02g13150
		pycom02g05510	pycom02g03450	pycom02g03410	pycom02g13160
		pycom02g05520	pycom02g03770	pycom02g08320	pycom02g13190
		pycom02g07720	pycom02g04400	pycom02g13230	pycom02g13200
		pycom02g07950	pycom02g04430	pycom02g13260	pycom02g13220
		pycom02g09030	pycom02g04460	pycom02g23750	pycom02g13270
		pycom02g10490	pycom02g04490	pycom02g25710	pycom02g13300
		pycom02g11110	pycom02g04860	pycom03g02160	pycom02g17880
		pycom02g22460	pycom02g04880	pycom03g02170	pycom02g24320
		pycom02g25880	pycom02g05930	pycom03g03860	pycom03g03880
		pycom02g26350	pycom02g06010	pycom03g03890	pycom03g04300
		pycom03g00620	pycom02g07910	pycom04g00920	pycom03g05850
		pycom03g05410	pycom02g13310	pycom04g00930	pycom03g09260
		pycom03g05750	pycom02g13330	pycom04g00940	pycom04g10150
		pycom03g09810	pycom02g22140	pycom05g00230	pycom05g01130
		pycom03g15410	pycom02g22200	pycom05g01330	pycom05g11970
		pycom04g01170	pycom02g22230	pycom05g01340	pycom05g12910
		pycom04g01970	pycom02g22630	pycom05g01390	pycom05g13260
		pycom04g04790	pycom02g22680	pycom05g01590	pycom05g13320
		pycom04g10160	pycom02g25790	pycom05g01610	pycom05g14130
		pycom04g11010	pycom02g25810	pycom05g01640	pycom05g14160
		pycom04g21110	pycom02g25830	pycom05g12100	pycom05g14530
		pycom05g00420	pycom03g01280	pycom05g12110	pycom05g14560
		pycom05g04280	pycom03g01320	pycom05g13330	pycom05g14570
		pycom05g09430	pycom03g01350	pycom05g13720	pycom05g14680
		pycom05g13540	pycom03g01390	pycom05g13730	pycom06g01970
		pycom05g14750	pycom03g03510	pycom06g01980	pycom06g10800
		pycom05g21990	pycom03g03530	pycom06g14010	pycom07g02790
		pycom05g29310	pycom03g03550	pycom06g14020	pycom07g03250
		pycom05g29410	pycom04g02350	pycom06g14050	pycom07g08350
		pycom06g09270	pycom04g02370	pycom07g01810	pycom07g08360
		pycom07g01140	pycom04g02890	pycom07g06290	pycom07g08470
		pycom07g01150	pycom04g10170	pycom07g06300	pycom07g08720
		pycom07g01260	pycom05g00210	pycom07g23230	pycom07g11690
		pycom07g01320	pycom05g01150	pycom07g23250	pycom07g21960
		pycom07g01950	pycom05g01360	pycom07g23710	pycom07g23240
		pycom07g02120	pycom05g12000	pycom08g03380	pycom07g23350
		pycom07g02280	pycom05g12010	pycom08g03410	pycom07g23370
		pycom07g03670	pycom05g12040	pycom08g03430	pycom07g23440
		pycom07g04350	pycom05g12080	pycom08g03440	pycom07g23500
		pycom07g04890	pycom05g12160	pycom08g06820	pycom07g23590
		pycom07g08860	pycom05g13220	pycom08g06830	pycom08g03690
		pycom07g09720	pycom05g13230	pycom08g06910	pycom08g06850
		pycom07g21420	pycom05g13350	pycom08g17560	pycom08g09220
		pycom07g22380	pycom05g13680	pycom08g17570	pycom08g15070
		pycom07g23760	pycom05g13710	pycom10g00460	pycom09g10040
		pycom08g11280	pycom05g14210	pycom10g00470	pycom10g11670
		pycom08g19990	pycom05g14280	pycom10g00970	pycom10g11960
		pycom08g20020	pycom05g14290	pycom10g00980	pycom10g12050
		pycom09g18420	pycom05g14340	pycom10g01390	pycom10g12630
		pycom10g01270	pycom05g14430	pycom10g01410	pycom111g02000
		pycom10g11010	pycom05g16180	pycom10g01420	pycom11g02410
		pycom10g11030	pycom05g16190	pycom10g02310	pycom11g02500
		pycom10g11250	pycom05g16240	pycom10g02390	pycom11g04590
		pycom10g25780	pycom07g00690	pycom10g02400	pycom11g06490
		pycom11g03770	pycom07g00720	pycom10g11950	pycom12g00770
		pycom11g03810	pycom07g01840	pycom11g04580	pycom12g12470
		pycom11g04150	pycom07g01880	pycom11g06520	pycom13g15290
		pycom11g05670	pycom07g03210	pycom11g07400	pycom13g25130
		pycom11g06680	pycom07g05690	pycom11g18270	pycom13g25140
		pycom11g11230	pycom07g05720	pycom12g00780	pycom13g25180
		pycom11g13650	pycom07g07530	pycom12g17000	pycom13g25210
		pycom11g17610	pycom07g07590	pycom12g17010	pycom14g10270
		pycom11g20010	pycom07g08330	pycom12g22830	pycom15g04720
		pycom13g22740	pycom07g08370	pycom13g11140	pycom15g06570
		pycom14g04570	pycom07g08410	pycom13g11170	pycom15g16120
		pycom14g06200	pycom07g08430	pycom13g16990	pycom15g23980
		pycom15g05170	pycom07g08440	pycom14g05820	pycom15g24030
		pycom15g14960	pycom07g08520	pycom14g05860	pycom15g24040
		pycom15g34970	pycom07g08560	pycom15g33690	pycom15g24050
		pycom15g35490	pycom07g08630	pycom15g33720	pycom15g24070
		pycom16g05970	pycom07g08660	pycom16g07140	pycom15g24090
		pycom17g05700	pycom07g08690	pycom16g07150	pycom15g24160
		pycom17g07200	pycom07g08790	pycom16g07160	pycom15g32380
		pycom17g11730	pycom07g21930	pycom16g23320	pycom16g07120
		pycom17g19410	pycom07g22000	pycom16g23330	pycom16g15040
		pycom17g22110	pycom07g23660	pycom17g21140	pycom17g02100
		pycom17g22790	pycom07g23800	pycom17g21290	pycom17g15640
		pycom17g26680	pycom08g01590	pycom17g27390	pycom17g16000
		pycom808g00780	pycom08g01630
			pycom08g06950
			pycom08g07680
			pycom08g08030
			pycom08g08120
			pycom08g10780
			pycom08g10840
			pycom08g10910
			pycom08g17540
			pycom09g18250
			pycom09g18310
			pycom09g18340
			pycom09g18470
			pycom10g02300
			pycom10g02340
			pycom10g02370
			pycom10g02670
			pycom10g02680
			pycom10g02690
			pycom10g02720
			pycom10g02770
			pycom10g02790
			pycom10g02800
			pycom10g02810
			pycom10g11640
			pycom10g12000
			pycom10g28360
			pycom10g28450
			pycom111g02040
			pycom111g02060
			pycom11g00750
			pycom11g00790
			pycom11g01530
			pycom11g01570
			pycom11g02340
			pycom11g02370
			pycom11g02460
			pycom11g02680
			pycom11g02710
			pycom11g02720
			pycom11g02760
			pycom11g04140
			pycom11g04570
			pycom11g04610
			pycom11g05380
			pycom11g05400
			pycom11g05420
			pycom11g05450
			pycom11g05890
			pycom11g05940
			pycom11g06560
			pycom11g07460
			pycom11g07480
			pycom11g18350
			pycom12g22720
			pycom12g22750
			pycom12g22800
			pycom12g22860
			pycom13g11110
			pycom13g17100
			pycom14g05690
			pycom14g05730
			pycom14g05900
			pycom14g05920
			pycom14g05950
			pycom14g05960
			pycom15g03240
			pycom15g03290
			pycom15g06550
			pycom15g09440
			pycom15g09480
			pycom15g33580
			pycom15g33620
			pycom15g33740
			pycom15g33760
			pycom15g33800
			pycom17g20860
			pycom17g21200
			pycom17g21250
			pycom17g21340
			pycom17g27240
			pycom17g27450
			pycom17g27530
