# Supplementary material for: Contrasting genetic variation and positive selection followed the divergence of NBS-encoding genes in Asian and European pears
Source: BMC Genomics. 2020 Nov 19;21:809. doi: 10.1186/s12864-020-07226-1 (PMC7678159; doi:10.1186/s12864-020-07226-1)
Supplement: Supplementary file 5 — Additional file 5. Ka/Ks ratios of paralogous gene pairs in P. bretschneideri and P. communis. Paralogous gene pairs were identified using MCScanX with default parameters. ‘NA’ means no values. [file 12864_2020_7226_MOESM5_ESM.xlsx]

## Sheet: Pyrus bretschneideri
Sequence	Method	Ka	Ks	Ka/Ks	P-Value(Fisher)	Length	S-Sites	N-Sites	Fold-Sites(0	2	4)	Substitutions	S-Substitutions	N-Substitutions	Fold-S-Substitutions(0	2	4)	Fold-N-Substitutions(0	2	4)	Divergence-Time	Substitution-Rate-Ratio(rTC	rAG	rTA	rCG	rTG	rCA/rCA)	GC(1	2	3)	ML-Score	AICc	Akaike-Weight	Model
Pbr000605-Pbr019092	MYN	0.186535	0.334037	0.558425	2.55974e-15	6288	1414.91	4873.09	NA	1172	368.901	803.099	NA	NA	0.219725	2.18482	1.77646	1	1	1	1	0.361186(0.420638	0.352517	0.310403)	NA	NA	NA	NA
Pbr001598-Pbr001612	MYN	NA	NA	NA	NA	3720	941.764	2778.24	NA	0	NA	NA	NA	NA	NA	2	2	1	1	1	1	0.41271(0.472608	0.355369	0.410153)	NA	NA	NA	NA
Pbr002756-Pbr028134	MYN	0.392221	0.402167	0.97527	0.932822	870	223.838	646.162	NA	264	67.5221	196.478	NA	NA	0.39478	1.16627	2.30191	1	1	1	1	0.270346(0.318831	0.213636	0.278571)	NA	NA	NA	NA
Pbr003344-Pbr000720	MYN	0.11173	0.170202	0.656455	0.0135653	1593	435.746	1157.25	NA	184	64.5374	119.463	NA	NA	0.127724	3.39759	3.07311	1	1	1	1	0.28881(0.325679	0.243208	0.297542)	NA	NA	NA	NA
Pbr003359-Pbr000737	MYN	0.314506	0.640761	0.490833	7.24279e-05	711	169.982	541.018	NA	210	71.2005	138.8	NA	NA	0.392505	1.25814	1.29486	1	1	1	1	0.260794(0.296058	0.228077	0.258246)	NA	NA	NA	NA
Pbr004089-Pbr029445	MYN	0.098596	0.283141	0.348222	2.6102e-06	936	172.67	763.33	NA	110	39.5973	70.4027	NA	NA	0.13264	1.04488	0.592341	1	1	1	1	0.29868(0.344059	0.268977	0.283003)	NA	NA	NA	NA
Pbr004519-Pbr004586	MYN	0.00458295	0.0077133	0.594162	0.256026	750	186.765	563.235	NA	4	1.43211	2.56789	NA	NA	0.00536247	2	2	1	1	1	1	0.260234(0.302193	0.204386	0.274123)	NA	NA	NA	NA
Pbr004586-Pbr004600	MYN	NA	NA	NA	NA	750	186.844	563.156	NA	0	NA	NA	NA	NA	NA	2	2	1	1	1	1	0.333691(0.39485	0.253219	0.353004)	NA	NA	NA	NA
Pbr004933-Pbr023817	MYN	0.177793	0.311792	0.570229	1.96437e-07	3168	732.893	2435.11	NA	563	178.724	384.276	NA	NA	0.208792	2.21301	2.76054	1	1	1	1	0.377825(0.442489	0.344206	0.346781)	NA	NA	NA	NA
Pbr007040-Pbr023278	MYN	0.0166885	0.031124	0.536194	0.0102942	3459	1091.94	2367.06	NA	72	33	39	NA	NA	0.0212455	10.0886	9.02124	1	1	1	1	0.41284(0.480867	0.368622	0.389031)	NA	NA	NA	NA
Pbr007883-Pbr025091	MYN	0.413404	0.759585	0.544249	4.48085e-07	1893	484.809	1408.19	NA	657	214.091	442.909	NA	NA	0.502063	1.57899	3.57892	1	1	1	1	0.367706(0.411871	0.297362	0.393885)	NA	NA	NA	NA
Pbr008283-Pbr023741	MYN	0.287084	0.695338	0.412869	1.30248e-15	2991	687.946	2303.05	NA	820	272.615	547.385	NA	NA	0.380985	1.41996	2.4434	1	1	1	1	0.310502(0.354896	0.279554	0.297057)	NA	NA	NA	NA
Pbr008283-Pbr029326	MYN	0.235542	0.616654	0.381968	2.36602e-24	3486	804.042	2681.96	NA	848	307.801	540.199	NA	NA	0.323445	1.64081	2.55738	1	1	1	1	0.344351(0.391827	0.308594	0.332632)	NA	NA	NA	NA
Pbr011172-Pbr031092	MYN	0.00682269	0.0186567	0.365696	0.00769439	3084	873.426	2210.57	NA	31	16	15	NA	NA	0.0101742	3.23863	5.57882	1	1	1	1	0.439689(0.482004	0.364786	0.472276)	NA	NA	NA	NA
Pbr011591-Pbr013051	MYN	1.04954	1.19373	0.879214	0.523151	1110	264.04	845.96	NA	618	142.287	475.713	NA	NA	1.08384	2.01915	1.2006	1	1	1	1	0.392803(0.436364	0.336364	0.405682)	NA	NA	NA	NA
Pbr011625-Pbr033747	MYN	0.00878076	0.0173522	0.506033	0.0747116	2238	661.758	1576.24	NA	25	11.2507	13.7493	NA	NA	0.0113153	7.7349	9.57869	1	1	1	1	0.288554(0.327842	0.252436	0.285383)	NA	NA	NA	NA
Pbr014265-Pbr042287	MYN	0.204258	0.511425	0.399389	1.98456e-21	3771	965.199	2805.8	NA	817	317.423	499.577	NA	NA	0.282878	1.68772	2.96054	1	1	1	1	0.388097(0.446993	0.320521	0.396776)	NA	NA	NA	NA
Pbr015715-Pbr012701	MYN	0.00904605	0.00794004	1.13929	0.939931	924	272.898	651.102	NA	8	2.1505	5.8495	NA	NA	0.00871939	2	2	1	1	1	1	0.288711(0.34924	0.243243	0.273649)	NA	NA	NA	NA
Pbr015715-Pbr017479	MYN	0.0761192	0.215318	0.35352	2.49341e-06	939	270.653	668.347	NA	97	48.6904	48.3096	NA	NA	0.116241	1.6335	2.52308	1	1	1	1	0.28857(0.348395	0.243666	0.273649)	NA	NA	NA	NA
Pbr015718-Pbr012703	MYN	0.0507028	0.107939	0.469734	0.0958736	348	102.627	245.373	NA	22	10	12	NA	NA	0.0675821	1.68368	3.67151	1	1	1	1	0.243095(0.283201	0.199205	0.246879)	NA	NA	NA	NA
Pbr016344-Pbr039235	MYN	0.0197874	0.016229	1.21926	0.696746	1680	499.331	1180.67	NA	31	8	23	NA	NA	0.0187297	7.80309	5.5587	1	1	1	1	0.298673(0.346903	0.269469	0.279646)	NA	NA	NA	NA
Pbr017020-Pbr017049	MYN	NA	NA	NA	NA	1215	311.054	903.946	NA	0	NA	NA	NA	NA	NA	2	2	1	1	1	1	0.451852(0.560494	0.367901	0.42716)	NA	NA	NA	NA
Pbr017021-Pbr017046	MYN	NA	NA	NA	NA	2496	604.307	1891.69	NA	0	NA	NA	NA	NA	NA	2	2	1	1	1	1	0.419872(0.5	0.356971	0.402644)	NA	NA	NA	NA
Pbr017034-Pbr017038	MYN	0.0854311	0.15018	0.568857	0.000353558	2499	563.4	1935.6	NA	230	74.0823	155.918	NA	NA	0.100029	1.15267	2.34186	1	1	1	1	0.419348(0.499404	0.3677	0.390942)	NA	NA	NA	NA
Pbr017267-Pbr013119	MYN	0.26267	0.418212	0.62808	0.0122138	1110	284.241	825.759	NA	264	83.0627	180.937	NA	NA	0.3025	2.66476	4.81194	1	1	1	1	0.254024(0.291667	0.23053	0.239875)	NA	NA	NA	NA
Pbr017558-Pbr004887	MYN	0.0500217	0.0657263	0.761061	0.113754	2844	818.825	2025.18	NA	149	51.1231	97.8769	NA	NA	0.0545433	3.5934	2.85236	1	1	1	1	0.423764(0.517876	0.336488	0.41693)	NA	NA	NA	NA
Pbr017558-Pbr038470	MYN	0.140272	0.23605	0.594246	9.10407e-06	2784	719.771	2064.23	NA	405	141.821	263.179	NA	NA	0.165034	1.73178	2.62401	1	1	1	1	0.427544(0.518421	0.340526	0.423684)	NA	NA	NA	NA
Pbr017559-Pbr038473	MYN	0.113755	0.284008	0.400536	3.91061e-11	2043	523.555	1519.44	NA	277	117.072	159.928	NA	NA	0.157386	1.59878	2.86664	1	1	1	1	0.365331(0.439346	0.28903	0.367616)	NA	NA	NA	NA
Pbr019751-Pbr021960	MYN	0.317442	0.836538	0.379471	2.88408e-24	4137	973.847	3163.15	NA	1236	420.762	815.238	NA	NA	0.439637	1.47175	2.04023	1	1	1	1	0.383642(0.454756	0.327939	0.36823)	NA	NA	NA	NA
Pbr019924-Pbr036436	MYN	0.159876	0.288555	0.554057	1.1807e-05	1992	510.289	1481.71	NA	328	116.09	211.91	NA	NA	0.192839	3.71987	3.23322	1	1	1	1	0.335233(0.400518	0.274611	0.33057)	NA	NA	NA	NA
Pbr022952-Pbr009706	MYN	0.135695	0.402079	0.337483	0.00175245	306	63.8782	242.122	NA	49	19	30	NA	NA	0.191303	1.71112	2.21084	1	1	1	1	0.232595(0.255063	0.203481	0.239241)	NA	NA	NA	NA
Pbr023185-Pbr039222	MYN	0.0828249	0.170587	0.485529	1.35573e-06	2109	596.055	1512.94	NA	208	89.5368	118.463	NA	NA	0.107629	3.09604	2.12732	1	1	1	1	0.378947(0.460526	0.285789	0.390526)	NA	NA	NA	NA
Pbr023185-Pbr040364	MYN	0.0790755	0.160889	0.491491	3.35058e-06	2109	607.538	1501.46	NA	199	86.5285	112.472	NA	NA	0.102643	3.36451	2.4035	1	1	1	1	0.37807(0.459474	0.285789	0.388947)	NA	NA	NA	NA
Pbr023224-Pbr019092	MYN	0.00831359	0.016491	0.504129	0.0169632	5433	1135.46	4297.54	NA	54	18.4784	35.5216	NA	NA	0.0100226	1.427	2.14262	1	1	1	1	0.350821(0.408637	0.346003	0.297823)	NA	NA	NA	NA
Pbr023225-Pbr008652	MYN	0.357595	0.615933	0.580575	1.15045e-06	2145	500.264	1644.74	NA	666	200.013	465.987	NA	NA	0.417846	1.01444	1.63205	1	1	1	1	0.323614(0.362851	0.272498	0.335493)	NA	NA	NA	NA
Pbr023226-Pbr019096	MYN	0.343045	0.659614	0.52007	2.24847e-17	4065	909.313	3155.69	NA	1254	386.727	867.273	NA	NA	0.413859	1.27076	1.21458	1	1	1	1	0.282538(0.346162	0.254128	0.247323)	NA	NA	NA	NA
Pbr023236-Pbr008657	MYN	0.0163068	0.0212193	0.768488	0.453465	2253	558.505	1694.49	NA	39	11.6776	27.3224	NA	NA	0.0175245	2.09983	1.80976	1	1	1	1	0.384203(0.446171	0.31909	0.387347)	NA	NA	NA	NA
Pbr023741-Pbr029326	MYN	0.434869	1.22792	0.35415	5.28814e-33	3855	828.219	3026.78	NA	1459	463.004	995.996	NA	NA	0.605251	1.2062	1.54439	1	1	1	1	0.336685(0.3909	0.302916	0.316239)	NA	NA	NA	NA
Pbr023853-Pbr009658	MYN	0.135112	0.204029	0.662218	0.00160168	2793	581.769	2211.23	NA	374	101.265	272.735	NA	NA	0.149467	1.32203	2.24002	1	1	1	1	0.351423(0.40822	0.316441	0.329609)	NA	NA	NA	NA
Pbr023867-Pbr023884	MYN	0.0313723	0.0218548	1.43549	0.504561	954	246.466	707.534	NA	27	5.28062	21.7194	NA	NA	0.0289134	3.07226	2.70072	1	1	1	1	0.266562(0.314932	0.221872	0.262881)	NA	NA	NA	NA
Pbr026798-Pbr026801	MYN	0.0450341	0.0489014	0.920916	0.654871	2790	601.702	2188.3	NA	124	28.4354	95.5646	NA	NA	0.0458681	1.42636	1.46143	1	1	1	1	0.414851(0.496535	0.358911	0.389109)	NA	NA	NA	NA
Pbr026798-Pbr029370	MYN	0.0063733	0.0123366	0.516619	0.166942	2625	575.736	2049.26	NA	20	7	13	NA	NA	0.00768121	1.29457	2.30111	1	1	1	1	0.397829(0.477011	0.340038	0.376437)	NA	NA	NA	NA
Pbr028579-Pbr035321	MYN	0.00651217	0.0257042	0.25335	0.000103878	2802	796.048	2005.95	NA	33	20	13	NA	NA	0.0119646	4.07046	2.98498	1	1	1	1	0.428266(0.494111	0.35546	0.435225)	NA	NA	NA	NA
Pbr031276-Pbr025958	MYN	0.0371516	0.276905	0.134167	3.30324e-11	615	140.697	474.303	NA	49	31.8909	17.1091	NA	NA	0.0920013	1.54241	2.71379	1	1	1	1	0.256976(0.268265	0.222983	0.27968)	NA	NA	NA	NA
Pbr031652-Pbr027376	MYN	0.282113	0.951972	0.296346	7.70816e-12	810	183.075	626.925	NA	240	92.8543	147.146	NA	NA	0.433513	0.921223	2.37887	1	1	1	1	0.276734(0.319549	0.25188	0.258772)	NA	NA	NA	NA
Pbr032140-Pbr023981	MYN	0.288107	0.58174	0.495251	5.19232e-10	2382	514.229	1867.77	NA	640	194.776	445.224	NA	NA	0.351497	1.06633	2.22454	1	1	1	1	0.304952(0.352053	0.273853	0.288949)	NA	NA	NA	NA
Pbr032140-Pbr033273	MYN	0.290185	0.580848	0.499589	1.58503e-09	2370	515.624	1854.38	NA	638	193.622	444.378	NA	NA	0.353423	1.08125	2.45994	1	1	1	1	0.304046(0.351449	0.272041	0.288647)	NA	NA	NA	NA
Pbr033273-Pbr023980	MYN	0.323624	1.10619	0.292557	3.20876e-05	294	68.6193	225.381	NA	96	36.8691	59.1309	NA	NA	0.506274	1.64668	1.32594	1	1	1	1	0.217119(0.255741	0.195546	0.20007)	NA	NA	NA	NA
Pbr033296-Pbr023961	MYN	0.0625964	0.159389	0.392727	3.6308e-07	2052	376.663	1675.34	NA	154	53.5843	100.416	NA	NA	0.0803635	0.64021	0.503404	1	1	1	1	0.31849(0.362171	0.284139	0.30916)	NA	NA	NA	NA
Pbr033655-Pbr027359	MYN	0.127823	0.134777	0.948401	0.920322	1254	323.406	930.594	NA	148	38.8279	109.172	NA	NA	0.129617	1.89529	2.15568	1	1	1	1	0.310473(0.341926	0.268482	0.321012)	NA	NA	NA	NA
Pbr038506-Pbr017627	MYN	0.00153821	NA	NA	NA	2610	657.321	1952.68	NA	3	NA	3	NA	NA	0.00115082	2	2	1	1	1	1	0.433525(0.493678	0.325287	0.481609)	NA	NA	NA	NA
Pbr039222-Pbr040364	MYN	0.00428931	0.0149915	0.286116	0.00540872	2847	741.845	2105.15	NA	20	11	9	NA	NA	0.00707798	2	2	1	1	1	1	0.437478(0.530032	0.336143	0.446259)	NA	NA	NA	NA
Pbr040304-Pbr040311	MYN	0.000368525	0.00129712	0.28411	0.344834	3486	771.708	2714.29	NA	2	1	1	NA	NA	0.000574092	2	2	1	1	1	1	0.385009(0.459325	0.337299	0.358404)	NA	NA	NA	NA
Pbr040736-Pbr039462	MYN	0.0490327	0.0667571	0.734494	0.209803	1728	436.498	1291.5	NA	89	27.7337	61.2663	NA	NA	0.05351	2.88435	1.63231	1	1	1	1	0.393497(0.474654	0.333333	0.372504)	NA	NA	NA	NA
Pbr041324-Pbr023136	MYN	0.120019	0.247839	0.484263	3.1162e-07	1932	503.355	1428.65	NA	261	102.932	158.068	NA	NA	0.153321	1.87915	2.79272	1	1	1	1	0.312113(0.354435	0.265021	0.316881)	NA	NA	NA	NA
Pbr041604-Pbr038483	MYN	0.132645	0.143093	0.926985	0.599307	1674	395.77	1278.23	NA	206	51.0561	154.944	NA	NA	0.135116	1.6568	2.73323	1	1	1	1	0.278621(0.326376	0.245414	0.264073)	NA	NA	NA	NA
Pbr041611-Pbr004887	MYN	0.112887	0.257901	0.437713	9.48817e-12	2784	700.775	2083.22	NA	364	146.162	217.838	NA	NA	0.149389	1.63985	2.48026	1	1	1	1	0.419558(0.511567	0.333333	0.413775)	NA	NA	NA	NA
Pbr041611-Pbr038470	MYN	0.0878813	0.0968351	0.907535	0.59027	2784	744.657	2039.34	NA	235	66.2868	168.713	NA	NA	0.0902763	2.35603	2.68597	1	1	1	1	0.432437(0.523118	0.344624	0.42957)	NA	NA	NA	NA
Pbr041613-Pbr017559	MYN	0.141481	0.237506	0.595697	1.43473e-05	2784	733.814	2050.19	NA	407	143.69	263.31	NA	NA	0.166792	1.8886	2.79583	1	1	1	1	0.429474(0.521579	0.341053	0.425789)	NA	NA	NA	NA
Pbr041631-Pbr016329	MYN	0.116704	0.237749	0.490872	0.0135432	420	130.354	289.646	NA	57	25.8422	31.1578	NA	NA	0.154272	3.63584	3.0627	1	1	1	1	0.250797(0.308714	0.191817	0.25186)	NA	NA	NA	NA

## Sheet: Pyrus communis
Sequence	Method	Ka	Ks	Ka/Ks	P-Value(Fisher)	Length	S-Sites	N-Sites	Fold-Sites(0	2	4)	Substitutions	S-Substitutions	N-Substitutions	Fold-S-Substitutions(0	2	4)	Fold-N-Substitutions(0	2	4)	Divergence-Time	Substitution-Rate-Ratio(rTC	rAG	rTA	rCG	rTG	rCA/rCA)	GC(1	2	3)	ML-Score	AICc	Akaike-Weight	Model
pycom05g14120-pycom05g14570	MYN	0.110417	0.0620957	1.77817	0.0135939	1437	345.995	1091.01	NA	132	20.3916	111.608	NA	NA	0.0987821	2.40411	4.96048	1	1	1	1	0.296035(0.34185	0.267401	0.278855)	NA	NA	NA	NA
pycom11g02510-pycom13g25140	MYN	0.0255338	0.0260473	0.980289	0.62093	399	88.76	310.24	NA	10	2.25707	7.74293	NA	NA	0.0256481	2	2	1	1	1	1	0.22887(0.263074	0.198098	0.225436)	NA	NA	NA	NA
pycom07g21840-pycom07g23350	MYN	0.192084	0.22314	0.860824	0.545449	639	157.646	481.354	NA	111	29.6896	81.3104	NA	NA	0.199746	1.9234	3.48955	1	1	1	1	0.237209(0.271628	0.213953	0.226047)	NA	NA	NA	NA
pycom13g25130-pycom13g25140	MYN	0.0570383	0.0708757	0.804765	0.248566	2496	679.944	1816.06	NA	145	45.3997	99.6003	NA	NA	0.0608078	2.8976	2.69288	1	1	1	1	0.307334(0.349243	0.263388	0.309371)	NA	NA	NA	NA
pycom11g02730-pycom13g25210	MYN	0.0684034	0.0850043	0.804706	0.487809	924	294.168	629.832	NA	64	22.9887	41.0113	NA	NA	0.0736885	6.06665	5.60336	1	1	1	1	0.26206(0.301737	0.214544	0.269899)	NA	NA	NA	NA
pycom07g22040-pycom07g23500	MYN	0.116563	0.151117	0.771342	0.3958	450	116.592	333.408	NA	51	15.1683	35.8317	NA	NA	0.125516	3.46566	2.76653	1	1	1	1	0.226323(0.260515	0.198712	0.219742)	NA	NA	NA	NA
pycom07g08470-pycom07g08890	MYN	0.0782668	0.103642	0.755164	0.305844	840	209.743	630.257	NA	67	20.1868	46.8132	NA	NA	0.0846029	1.84919	1.4025	1	1	1	1	0.269064(0.3125	0.237028	0.257665)	NA	NA	NA	NA
pycom17g15640-pycom09g08130	MYN	0.14523	0.220291	0.659265	0.0554785	864	248.125	615.875	NA	127	45.8169	81.1831	NA	NA	0.166786	2.20948	2.82722	1	1	1	1	0.266606(0.313071	0.209781	0.276965)	NA	NA	NA	NA
pycom15g08440-pycom08g09220	MYN	0.231064	0.355339	0.650262	0.0311786	822	205.6	616.4	NA	178	55.7107	122.289	NA	NA	0.262148	1.59587	2.73842	1	1	1	1	0.270702(0.327368	0.25	0.234737)	NA	NA	NA	NA
pycom11g04160-pycom03g03880	MYN	0.22013	0.350711	0.627668	2.99018e-05	3009	717.076	2291.92	NA	625	189.07	435.93	NA	NA	0.251249	1.46232	2.50129	1	1	1	1	0.32149(0.362033	0.292012	0.310425)	NA	NA	NA	NA
pycom15g32380-pycom08g15070	MYN	0.153177	0.255011	0.600669	6.98615e-05	2466	596.785	1869.21	NA	382	123.921	258.079	NA	NA	0.177822	1.93177	2.53731	1	1	1	1	0.411464(0.489399	0.339812	0.405183)	NA	NA	NA	NA
pycom10g12050-pycom05g13320	MYN	0.249419	0.418789	0.59557	4.77426e-06	2553	569.335	1983.67	NA	593	173.577	419.423	NA	NA	0.287189	1.59941	2.33673	1	1	1	1	0.327273(0.380727	0.298545	0.302545)	NA	NA	NA	NA
pycom15g04720-pycom08g03690	MYN	0.133769	0.225488	0.593242	0.00784457	1026	274.232	751.768	NA	143	51.4312	91.5688	NA	NA	0.158284	2.97847	3.04176	1	1	1	1	0.251473(0.290133	0.213918	0.250368)	NA	NA	NA	NA
pycom13g07210-pycom16g07120	MYN	0.198399	0.334491	0.593138	0.111928	327	85.2671	241.733	NA	64	21.9426	42.0574	NA	NA	0.233886	1.88341	2.76042	1	1	1	1	0.24501(0.26765	0.211349	0.256032)	NA	NA	NA	NA
pycom07g21960-pycom07g23440	MYN	0.145321	0.248951	0.583736	0.0494236	627	155.997	471.003	NA	92	30.6186	61.3814	NA	NA	0.171104	4.68517	5.75365	1	1	1	1	0.240863(0.285444	0.210302	0.226843)	NA	NA	NA	NA
pycom10g01350-pycom05g01130	MYN	0.167976	0.292677	0.573929	0.00177813	1164	239.101	924.899	NA	195	56.0146	138.985	NA	NA	0.193591	1.37445	1.68627	1	1	1	1	0.267244(0.304617	0.248145	0.248969)	NA	NA	NA	NA
pycom11g04590-pycom03g04300	MYN	0.12781	0.231454	0.552204	0.00052002	1446	363.913	1082.09	NA	196	69.5979	126.402	NA	NA	0.153894	2.94918	4.28454	1	1	1	1	0.273612(0.313266	0.247296	0.260274)	NA	NA	NA	NA
pycom02g23730-pycom07g03250	MYN	0.488407	0.885665	0.551459	0.00063895	948	248.776	699.224	NA	369	119.661	249.339	NA	NA	0.592657	1.99665	3.16133	1	1	1	1	0.341203(0.391231	0.297639	0.334739)	NA	NA	NA	NA
pycom05g14160-pycom05g14530	MYN	0.109291	0.209786	0.520967	0.0488301	396	79.9847	316.015	NA	46	14.143	31.857	NA	NA	0.129589	1.86806	4.99303	1	1	1	1	0.248344(0.29553	0.221854	0.227649)	NA	NA	NA	NA
pycom05g14130-pycom05g14560	MYN	0.0373096	0.071846	0.519299	0.0198922	1347	284.669	1062.33	NA	58	19.3553	38.6447	NA	NA	0.0446084	1.46136	1.458	1	1	1	1	0.288317(0.339657	0.254743	0.270551)	NA	NA	NA	NA
pycom13g15290-pycom16g15040	MYN	0.558402	1.07684	0.518557	0.000560959	987	227.454	759.546	NA	417	118.908	298.092	NA	NA	0.677875	0.9605	1.11972	1	1	1	1	0.28538(0.300375	0.246954	0.30881)	NA	NA	NA	NA
pycom10g11020-pycom05g11970	MYN	0.403375	0.779446	0.517515	0.000363341	945	222.017	722.983	NA	323	98.0745	224.925	NA	NA	0.491728	1.76812	2.61689	1	1	1	1	0.267652(0.307882	0.245813	0.249261)	NA	NA	NA	NA
pycom07g08350-pycom07g08720	MYN	0.0865909	0.167547	0.516815	0.00690555	864	209.251	654.749	NA	84	30.5945	53.4055	NA	NA	0.106198	1.75373	2.37953	1	1	1	1	0.396208(0.464072	0.350299	0.374251)	NA	NA	NA	NA
pycom07g21920-pycom07g23370	MYN	0.206204	0.405137	0.508974	0.0415648	411	96.4815	314.518	NA	83	26.8243	56.1757	NA	NA	0.252904	1.45272	3.32133	1	1	1	1	0.223876(0.253102	0.19603	0.222498)	NA	NA	NA	NA
pycom15g06570-pycom08g06810	MYN	0.374455	0.743942	0.50334	0.00141605	588	142.317	445.683	NA	193	62.8133	130.187	NA	NA	0.463884	1.72131	2.8233	1	1	1	1	0.271782(0.326307	0.23946	0.249578)	NA	NA	NA	NA
pycom16g25280-pycom06g01970	MYN	0.52034	1.05293	0.494182	0.00357656	432	124.938	307.062	NA	180	65.3922	114.608	NA	NA	0.674371	2.37681	2.24036	1	1	1	1	0.254902(0.306723	0.196429	0.261555)	NA	NA	NA	NA
pycom15g16120-pycom02g03260	MYN	0.258664	0.567082	0.456132	1.23283e-11	2937	628.44	2308.56	NA	724	221.843	502.157	NA	NA	0.324658	1.24908	2.25472	1	1	1	1	0.369874(0.438075	0.327197	0.344351)	NA	NA	NA	NA
pycom15g24090-pycom02g13130	MYN	0.277084	0.618033	0.448332	0.495873	252	62.6201	189.38	NA	60	16.659	43.341	NA	NA	0.361807	1.6804	3.23251	1	1	1	1	0.228464(0.262172	0.181024	0.242197)	NA	NA	NA	NA
pycom11g10680-pycom03g09260	MYN	1.20684	2.7207	0.443577	0.0300592	312	77.6362	234.364	NA	196	56.6794	139.321	NA	NA	1.58354	2.0511	1.55804	1	1	1	1	0.262712(0.2954	0.232446	0.260291)	NA	NA	NA	NA
pycom12g12470-pycom04g10150	MYN	0.756592	1.71175	0.441999	1.52552e-23	3582	768.946	2813.05	NA	1845	517.859	1327.14	NA	NA	0.961636	0.93446	1.76335	1	1	1	1	0.36231(0.425444	0.32519	0.336294)	NA	NA	NA	NA
pycom15g24160-pycom02g13300	MYN	0.334119	0.759886	0.439696	9.50813e-11	1728	443.079	1284.92	NA	535	192.514	342.486	NA	NA	0.443291	1.55559	4.21922	1	1	1	1	0.348791(0.387039	0.280024	0.37931)	NA	NA	NA	NA
pycom12g00770-pycom14g00580	MYN	0.0903609	0.205966	0.438718	7.81769e-07	1641	427.522	1213.48	NA	178	74.8636	103.136	NA	NA	0.120479	2.36839	2.27492	1	1	1	1	0.304758(0.348646	0.278507	0.287121)	NA	NA	NA	NA
pycom15g06580-pycom08g06850	MYN	0.24444	0.567953	0.430388	0.000180876	513	132.509	380.491	NA	129	49.9185	79.0815	NA	NA	0.328004	2.49368	2.3997	1	1	1	1	0.248219(0.292755	0.204869	0.247031)	NA	NA	NA	NA
pycom10g11960-pycom05g13260	MYN	0.288635	0.68884	0.419016	4.23055e-18	3417	731.621	2685.38	NA	936	295.372	640.628	NA	NA	0.374324	1.15265	2.18924	1	1	1	1	0.37818(0.441789	0.338859	0.353894)	NA	NA	NA	NA
pycom15g24130-pycom02g13220	MYN	0.134138	0.336096	0.399107	0.0178997	279	67.8033	211.197	NA	42	16.3191	25.6809	NA	NA	0.183218	1.0194	3.14444	1	1	1	1	0.282864(0.327465	0.198944	0.322183)	NA	NA	NA	NA
pycom01g20120-pycom07g23500	MYN	0.158045	0.398451	0.396649	5.69804e-08	1065	252.391	812.609	NA	191	75.452	115.548	NA	NA	0.215018	2.05764	2.39867	1	1	1	1	0.260944(0.304721	0.226609	0.251502)	NA	NA	NA	NA
pycom01g20090-pycom07g23480	MYN	0.796472	2.07047	0.384682	0.0210382	360	78.3067	281.693	NA	186	49.5185	136.482	NA	NA	1.07359	0.775188	1.83262	1	1	1	1	0.233226(0.262848	0.209315	0.227516)	NA	NA	NA	NA
pycom17g16000-pycom09g10040	MYN	0.225802	0.590055	0.382679	5.21651e-16	2580	638.478	1941.52	NA	603	226.223	376.777	NA	NA	0.315944	1.37222	2.53591	1	1	1	1	0.353512(0.405267	0.295991	0.359277)	NA	NA	NA	NA
pycom02g17880-pycom07g08470	MYN	0.114157	0.301674	0.378412	5.80464e-12	1953	496.446	1456.55	NA	270	116.588	153.412	NA	NA	0.161823	3.20854	3.86585	1	1	1	1	0.349665(0.420307	0.308737	0.319953)	NA	NA	NA	NA
pycom14g10990-pycom06g10800	MYN	0.65123	1.73623	0.375082	4.72398e-06	972	237.84	734.16	NA	458	142.558	315.442	NA	NA	0.91672	1.24981	1.90993	1	1	1	1	0.292657(0.345064	0.236746	0.296161)	NA	NA	NA	NA
pycom15g24050-pycom02g13160	MYN	0.294533	0.805421	0.365688	2.20955e-09	888	224.633	663.367	NA	263	102.376	160.624	NA	NA	0.42377	2.11234	2.70154	1	1	1	1	0.286446(0.330969	0.219858	0.308511)	NA	NA	NA	NA
pycom07g08360-pycom07g08730	MYN	0.251216	0.712605	0.352531	3.08153e-14	1566	355.928	1210.07	NA	407	149.472	257.528	NA	NA	0.356082	1.83746	2.3235	1	1	1	1	0.310937(0.362822	0.269317	0.300672)	NA	NA	NA	NA
pycom11g06490-pycom03g05850	MYN	0.163655	0.471277	0.347258	1.14304e-12	1449	375.888	1073.11	NA	278	120.817	157.183	NA	NA	0.243456	2.55817	2.76146	1	1	1	1	0.403846(0.472115	0.322115	0.417308)	NA	NA	NA	NA
pycom02g16070-pycom07g11690	MYN	0.333405	0.980134	0.340162	4.22595e-05	477	104.112	372.888	NA	151	50.8785	100.122	NA	NA	0.474563	1.70389	1.86519	1	1	1	1	0.225926(0.253623	0.213527	0.210628)	NA	NA	NA	NA
pycom11g02500-pycom13g25120	MYN	0.117513	0.353058	0.332844	0.000368968	342	87.2743	254.726	NA	51	23.3818	27.6182	NA	NA	0.177622	2.03975	1.89222	1	1	1	1	0.291453(0.35641	0.223077	0.294872)	NA	NA	NA	NA
pycom15g24040-pycom02g13190	MYN	0.276453	0.83065	0.332815	1.52076e-09	1134	291.699	842.301	NA	315	121.67	193.33	NA	NA	0.419009	2.11641	4.07239	1	1	1	1	0.310137(0.361469	0.248711	0.320232)	NA	NA	NA	NA
pycom01g20090-pycom02g16110	MYN	0.909913	2.73889	0.332219	0.0162312	180	38.5461	141.454	NA	103	28.9358	74.0642	NA	NA	1.30158	1.7229	1.34891	1	1	1	1	0.220378(0.253747	0.199679	0.207709)	NA	NA	NA	NA
pycom10g12630-pycom05g14680	MYN	0.28534	0.92702	0.307803	3.70791e-31	3576	817.502	2758.5	NA	1020	368.808	651.192	NA	NA	0.432033	1.67381	2.63939	1	1	1	1	0.400081(0.467912	0.35134	0.380991)	NA	NA	NA	NA
pycom11g02410-pycom03g02140	MYN	1.60941	5.23853	0.307226	1.16459e-39	5595	1080	4515	NA	3785	904.441	2880.56	NA	NA	2.30994	0.734526	1.1516	1	1	1	1	0.383162(0.430973	0.366876	0.351636)	NA	NA	NA	NA
pycom17g02100-pycom111g02000	MYN	0.128984	0.421928	0.305702	3.85204e-09	939	205.359	733.641	NA	147	60.54	86.46	NA	NA	0.193051	2.47357	3.07874	1	1	1	1	0.315(0.384167	0.274167	0.286667)	NA	NA	NA	NA
pycom15g24030-pycom02g13200	MYN	0.269244	0.891938	0.301865	5.80711e-28	2259	571.554	1687.45	NA	650	269.663	380.337	NA	NA	0.426793	1.73774	2.3319	1	1	1	1	0.386817(0.449718	0.3	0.410734)	NA	NA	NA	NA
pycom02g24320-pycom07g02790	MYN	0.19676	0.67878	0.289873	7.22812e-20	1542	356.963	1185.04	NA	352	147.728	204.272	NA	NA	0.308345	1.45741	2.719	1	1	1	1	0.414522(0.499081	0.345588	0.398897)	NA	NA	NA	NA
pycom15g23980-pycom02g13220	MYN	0.322027	1.15036	0.279937	8.00882e-12	771	174.211	596.789	NA	250	94.4696	155.53	NA	NA	0.509192	0.975735	1.85315	1	1	1	1	0.347021(0.399758	0.270531	0.370773)	NA	NA	NA	NA
pycom01g19890-pycom07g23240	MYN	1.23727	4.45742	0.277576	3.89934e-14	1881	381.161	1499.84	NA	1190	302.418	887.582	NA	NA	1.88979	0.692053	1.9166	1	1	1	1	0.307126(0.340989	0.265018	0.315371)	NA	NA	NA	NA
pycom01g20130-pycom07g23590	MYN	0.283674	1.03753	0.273413	3.11496e-14	2283	600.463	1682.54	NA	633	239.592	393.408	NA	NA	0.481949	2.23403	4.40447	1	1	1	1	0.295983(0.341216	0.260135	0.286599)	NA	NA	NA	NA
pycom11g02580-pycom13g25180	MYN	0.176345	0.679687	0.259451	3.78491e-11	651	164.06	486.94	NA	143	67.0682	75.9318	NA	NA	0.303194	1.08938	4.60359	1	1	1	1	0.276683(0.329228	0.235632	0.265189)	NA	NA	NA	NA
pycom14g10270-pycom06g08310	MYN	0.0369916	0.145698	0.253893	8.44273e-18	2820	760.18	2059.82	NA	173	98.7041	74.2959	NA	NA	0.0662952	3.53465	2.90784	1	1	1	1	0.4273(0.465875	0.411968	0.404055)	NA	NA	NA	NA
pycom15g23970-pycom02g13270	MYN	0.253583	1.02486	0.247431	3.22297e-10	1092	261.318	830.682	NA	286	108.362	177.638	NA	NA	0.438152	1.31117	2.82099	1	1	1	1	0.359429(0.386221	0.279749	0.412317)	NA	NA	NA	NA
pycom15g23980-pycom02g13150	MYN	0.266646	1.08242	0.246344	1.58327e-07	363	81.7897	281.21	NA	106	43.1054	62.8946	NA	NA	0.450452	0.903107	1.46454	1	1	1	1	0.275977(0.319202	0.213217	0.295511)	NA	NA	NA	NA
pycom10g11670-pycom05g12910	MYN	0.37897	1.73794	0.218058	1.31636e-44	3363	666.113	2696.89	NA	1191	393.919	797.081	NA	NA	0.648142	0.819138	2.03029	1	1	1	1	0.365823(0.438988	0.335565	0.322917)	NA	NA	NA	NA
pycom15g24070-pycom02g13150	MYN	0.257981	1.3111	0.196767	8.50658e-12	363	85.0489	277.951	NA	113	52.6815	60.3185	NA	NA	0.504721	0.85981	2.21429	1	1	1	1	0.245818(0.290698	0.182987	0.26377)	NA	NA	NA	NA
