# Supplementary material for: Contrasting genetic variation and positive selection followed the divergence of NBS-encoding genes in Asian and European pears
Source: BMC Genomics. 2020 Nov 19;21:809. doi: 10.1186/s12864-020-07226-1 (PMC7678159; doi:10.1186/s12864-020-07226-1)
Supplement: Supplementary file 6 — Additional file 6. Orthologous gene pairs between P. bretschneideri and P. communis. Orthologous gene pairs were identified using MCScanX with default parameters. [file 12864_2020_7226_MOESM6_ESM.xlsx]

## Sheet: Sheet1
Orthologous gene 1	Orthologous gene 2
Pbr000604.1	pycom03g02170
Pbr000675.3	pycom03g01390
Pbr000720.1	pycom11g00750
Pbr000737.1	pycom03g00620
Pbr001035.1	pycom17g20860
Pbr001728.1	pycom17g27530
Pbr001837.1	pycom02g03260
Pbr002756.1	pycom04g02890
Pbr002854.1	pycom07g21960
Pbr002896.1	pycom07g21420
Pbr003344.1	pycom11g00750
Pbr004519.1	pycom11g01460
Pbr004586.1	pycom11g01570
Pbr004591.1	pycom11g01530
Pbr004595.1	pycom11g01460
Pbr004827.1	pycom03g09260
Pbr004933.1	pycom07g00720
Pbr004938.1	pycom02g26350
Pbr005297.1	pycom17g27530
Pbr005639.1	pycom17g21140
Pbr007040.1	pycom05g04280
Pbr007883.1	pycom02g13300
Pbr007883.1	pycom15g24030
Pbr008002.2	pycom05g00420
Pbr008283.1	pycom04g10150
Pbr008283.1	pycom12g12470
Pbr008491.1	pycom09g18470
Pbr008495.1	pycom09g18420
Pbr009273.1	pycom15g09440
Pbr009658.2	pycom07g01810
Pbr009680.2	pycom07g01320
Pbr009680.2	pycom07g01810
Pbr009692.1	pycom07g01950
Pbr009706.1	pycom07g02120
Pbr009717.1	pycom07g02280
Pbr010500.1	pycom05g01130
Pbr010518.1	pycom05g01330
Pbr010537.1	pycom05g01590
Pbr011172.1	pycom16g15040
Pbr011591.1	pycom11g05420
Pbr011610.1	pycom11g05670
Pbr011682.2	pycom02g07910
Pbr011703.1	pycom02g08320
Pbr012555.1	pycom111g02040
Pbr012557.1	pycom17g02100
Pbr012662.1	pycom17g27240
Pbr012791.1	pycom07g03250
Pbr012793.1	pycom02g23750
Pbr013012.1	pycom03g05410
Pbr013119.1	pycom11g04590
Pbr013155.1	pycom03g03860
Pbr013155.1	pycom11g04140
Pbr014052.1	pycom02g03770
Pbr014062.1	pycom02g03260
Pbr014062.1	pycom02g03410
Pbr014063.15	pycom02g03370
Pbr014073.2	pycom02g03260
Pbr014073.2	pycom02g03370
Pbr014265.1	pycom11g06490
Pbr014268.1	pycom11g06500
Pbr014270.1	pycom11g06520
Pbr015634.1	pycom02g23750
Pbr015634.1	pycom02g24320
Pbr015715.1	pycom01g19010
Pbr015715.1	pycom07g22370
Pbr015717.1	pycom07g22380
Pbr016340.1	pycom10g11640
Pbr016341.1	pycom10g11250
Pbr016344.1	pycom05g12910
Pbr016344.1	pycom05g13330
Pbr016344.1	pycom10g11670
Pbr016380.1	pycom05g13220
Pbr016380.1	pycom05g13730
Pbr016387.1	pycom05g13260
Pbr016387.1	pycom05g13680
Pbr016622.1	pycom09g18310
Pbr017005.1	pycom02g03770
Pbr017006.1	pycom15g16120
Pbr017267.1	pycom03g04300
Pbr017267.1	pycom11g04580
Pbr017268.1	pycom11g04570
Pbr017334.1	pycom11g03800
Pbr017558.4	pycom01g19810
Pbr017558.4	pycom07g23240
Pbr017627.1	pycom10g28340
Pbr018193.1	pycom14g10270
Pbr018193.1	pycom06g08310
Pbr018357.1	pycom13g11110
Pbr018805.1	pycom07g11690
Pbr018878.1	pycom07g23710
Pbr019092.1	pycom11g02410
Pbr019092.1	pycom03g02140
Pbr019751.2	pycom08g06850
Pbr019751.2	pycom15g06550
Pbr019876.1	pycom15g05170
Pbr019924.1	pycom15g04720
Pbr020370.1	pycom10g11250
Pbr021259.1	pycom08g11280
Pbr021958.1	pycom08g06820
Pbr021958.1	pycom15g06550
Pbr021960.1	pycom08g06830
Pbr022039.1	pycom08g07680
Pbr022415.1	pycom17g22790
Pbr022874.1	pycom02g25830
Pbr022876.1	pycom02g25810
Pbr022888.1	pycom02g25790
Pbr022890.1	pycom02g25710
Pbr023003.1	pycom02g23750
Pbr023113.1	pycom03g03550
Pbr023136.1	pycom03g03270
Pbr023185.1	pycom17g15640
Pbr023185.1	pycom09g08130
Pbr023224.1	pycom11g02410
Pbr023226.1	pycom11g02620
Pbr023226.1	pycom03g02210
Pbr023227.1	pycom11g02760
Pbr023278.1	pycom05g04280
Pbr023817.1	pycom07g00720
Pbr023853.1	pycom07g01810
Pbr023853.1	pycom07g01160
Pbr023859.3	pycom07g01320
Pbr023859.3	pycom07g01810
Pbr023867.1	pycom07g01140
Pbr023867.1	pycom07g01260
Pbr023868.1	pycom07g01320
Pbr023884.2	pycom07g01320
Pbr023884.2	pycom07g01810
Pbr023951.1	pycom05g13680
Pbr023961.1	pycom05g13540
Pbr023962.1	pycom10g11670
Pbr023980.1	pycom05g13330
Pbr023981.1	pycom10g12050
Pbr023982.1	pycom05g13320
Pbr023987.1	pycom05g13680
Pbr024648.1	pycom06g09270
Pbr024669.1	pycom02g22140
Pbr024710.1	pycom02g22460
Pbr024723.3	pycom02g22630
Pbr025085.1	pycom02g13190
Pbr025092.1	pycom02g13270
Pbr025092.1	pycom15g24090
Pbr025096.1	pycom02g13300
Pbr025628.1	pycom11g11230
Pbr025774.1	pycom05g09430
Pbr025794.1	pycom13g17100
Pbr026126.1	pycom14g06200
Pbr026798.1	pycom17g22110
Pbr027175.2	pycom10g02310
Pbr027176.2	pycom10g02370
Pbr027186.1	pycom06g14020
Pbr027191.1	pycom06g14010
Pbr027359.1	pycom11g20010
Pbr027376.1	pycom05g11970
Pbr027376.1	pycom10g11030
Pbr028028.1	pycom11g07400
Pbr028579.1	pycom04g21110
Pbr029765.1	pycom08g10780
Pbr030906.5	pycom04g00930
Pbr031092.1	pycom16g15040
Pbr031276.2	pycom15g35490
Pbr031509.1	pycom11g17610
Pbr031651.1	pycom05g12160
Pbr031651.1	pycom10g11010
Pbr031652.1	pycom05g11970
Pbr031652.1	pycom05g12100
Pbr031652.1	pycom10g11030
Pbr032140.1	pycom10g11250
Pbr032140.1	pycom10g12050
Pbr032142.1	pycom10g11960
Pbr032143.1	pycom10g11950
Pbr032145.2	pycom05g13230
Pbr032145.2	pycom10g11640
Pbr033034.1	pycom05g16190
Pbr033273.1	pycom05g13330
Pbr033273.1	pycom10g11960
Pbr033273.1	pycom10g12050
Pbr033295.1	pycom10g11950
Pbr033296.1	pycom05g13540
Pbr033386.8	pycom02g22140
Pbr033655.1	pycom11g20010
Pbr033747.1	pycom11g05770
Pbr034992.1	pycom10g02790
Pbr035121.1	pycom06g10800
Pbr035494.1	pycom12g00770
Pbr035517.2	pycom05g13260
Pbr035517.2	pycom05g13710
Pbr035528.1	pycom10g11670
Pbr035549.1	pycom05g14250
Pbr035558.1	pycom05g14680
Pbr035558.1	pycom10g12630
Pbr035563.1	pycom05g14750
Pbr035730.1	pycom11g04570
Pbr035994.1	pycom02g07720
Pbr035994.1	pycom02g07910
Pbr036077.1	pycom07g23500
Pbr036090.1	pycom01g19820
Pbr036414.1	pycom08g03380
Pbr036436.1	pycom15g04720
Pbr036668.1	pycom07g08330
Pbr037141.1	pycom06g10800
Pbr038352.1	pycom17g05700
Pbr038506.1	pycom10g28450
Pbr038506.1	pycom10g28240
Pbr039337.1	pycom05g00230
Pbr039338.1	pycom10g00460
Pbr039386.2	pycom10g00980
Pbr039414.1	pycom05g01130
Pbr040292.1	pycom10g11950
Pbr040637.1	pycom15g33580
Pbr040644.1	pycom15g33690
Pbr040645.1	pycom15g33720
Pbr040735.1	pycom07g06290
Pbr041324.1	pycom11g03690
Pbr041331.1	pycom11g03770
Pbr041604.1	pycom07g21960
Pbr041604.1	pycom07g23500
Pbr041611.1	pycom07g23240
Pbr041612.1	pycom01g19900
Pbr041612.1	pycom07g23230
Pbr041683.1	pycom07g03210
Pbr041722.1	pycom07g02790
Pbr042188.2	pycom03g05410
Pbr042278.1	pycom03g05750
Pbr042287.1	pycom03g05850
Pbr042287.1	pycom11g06520
Pbr042633.1	pycom09g10040
Pbr042633.1	pycom17g16000
Pbr042691.1	pycom10g01390
Pbr042790.1	pycom111g02040
Pbr042820.1	pycom111g02040
Pbr042820.1	pycom17g02100
Pbr004887.1	pycom01g19810
Pbr038470.1	pycom01g19810
Pbr038482.1	pycom01g20090
Pbr030895.1	pycom04g01170
Pbr028132.1	pycom04g02890
Pbr023741.1	pycom04g10150
Pbr029326.1	pycom04g10150
Pbr023742.1	pycom04g10160
Pbr035321.1	pycom04g21110
Pbr039232.1	pycom05g12910
Pbr039003.1	pycom06g14010
Pbr039001.1	pycom06g14020
Pbr039462.1	pycom07g06290
Pbr012703.1	pycom07g22380
Pbr038482.1	pycom07g23590
Pbr038484.1	pycom07g23710
Pbr035216.1	pycom10g00460
Pbr038047.1	pycom10g11640
Pbr039231.1	pycom10g11640
Pbr038049.2	pycom10g11670
Pbr039234.1	pycom10g11670
Pbr023741.1	pycom12g12470
Pbr029326.1	pycom12g12470
Pbr017020.1	pycom14g05690
Pbr017046.1	pycom14g05690
Pbr025371.1	pycom14g05690
Pbr017046.1	pycom14g05900
Pbr017030.1	pycom14g05900
Pbr017020.1	pycom14g05920
Pbr017049.1	pycom14g05960
Pbr042181.1	pycom15g23980
Pbr042178.1	pycom15g24030
Pbr039222.1	pycom17g15640
Pbr040364.1	pycom17g15640
Pbr029370.1	pycom17g22110
