# Supplementary material for: Contrasting genetic variation and positive selection followed the divergence of NBS-encoding genes in Asian and European pears
Source: BMC Genomics. 2020 Nov 19;21:809. doi: 10.1186/s12864-020-07226-1 (PMC7678159; doi:10.1186/s12864-020-07226-1)
Supplement: Supplementary file 7 — Additional file 7. Ka/Ks ratios of orthologous gene pairs between P. bretschneideri and P. communis. ‘NA’ means no values. [file 12864_2020_7226_MOESM7_ESM.xlsx]

## Sheet: sheet1
Sequence	Method	Ka	Ks	Ka/Ks	P-Value(Fisher)	Length	S-Sites	N-Sites	Fold-Sites(0	2	4)	Substitutions	S-Substitutions	N-Substitutions	Fold-S-Substitutions(0	2	4)	Fold-N-Substitutions(0	2	4)	Divergence-Time	Substitution-Rate-Ratio(rTC	rAG	rTA	rCG	rTG	rCA/rCA)	GC(1	2	3)	ML-Score	AICc	Akaike-Weight	Model
Pbr022415-pycom17g22790	MYN	0.0224611	0.00894801	2.51018	0.0215128	2637	702.009	1934.99	NA	49	6.21704	42.783	NA	NA	0.0188637	2.6846	3.15658	1	1	1	1	0.435752(0.481293	0.336168	0.489796)	NA	NA	NA	NA
Pbr035549-pycom05g14250	MYN	0.0822577	0.035024	2.34861	0.002619	1554	364.104	1189.9	NA	105	12.4157	92.5843	NA	NA	0.0711908	1.93685	2.66388	1	1	1	1	0.301869(0.352336	0.271495	0.281776)	NA	NA	NA	NA
Pbr018357-pycom13g11110	MYN	0.0446685	0.0190589	2.3437	0.0030239	2772	656.263	2115.74	NA	104	12.3111	91.6889	NA	NA	0.0386055	1.37494	1.85046	1	1	1	1	0.399158(0.487374	0.332323	0.377778)	NA	NA	NA	NA
Pbr035517-pycom05g13710	MYN	0.119558	0.0539361	2.21665	0.000679687	1353	357.152	995.848	NA	128	18.4411	109.559	NA	NA	0.102236	2.25193	4.72271	1	1	1	1	0.315375(0.369908	0.267411	0.308804)	NA	NA	NA	NA
Pbr041612-pycom07g23230	MYN	0.0118794	0.00631428	1.88135	0.854933	585	160.453	424.547	NA	6	1	5	NA	NA	0.010353	5.55132	5.09952	1	1	1	1	0.343291(0.413522	0.272013	0.34434)	NA	NA	NA	NA
Pbr035994-pycom02g07910	MYN	0.128253	0.0697179	1.83961	0.0010797	1722	443.042	1278.96	NA	179	28.9626	150.037	NA	NA	0.113193	3.53707	2.90819	1	1	1	1	0.292965(0.36215	0.253894	0.26285)	NA	NA	NA	NA
Pbr020370-pycom10g11250	MYN	0.0332856	0.0183887	1.81011	0.117825	1704	378.294	1325.71	NA	50	6.85492	43.1451	NA	NA	0.0299784	1.16399	2.05511	1	1	1	1	0.318098(0.386564	0.274229	0.293502)	NA	NA	NA	NA
Pbr013012-pycom03g05410	MYN	0.0508661	0.0299615	1.69771	0.0467318	2445	560.966	1884.03	NA	109	16.4106	92.5894	NA	NA	0.0460699	2.09566	2.32616	1	1	1	1	0.372333(0.427597	0.322665	0.366737)	NA	NA	NA	NA
Pbr042633-pycom17g16000	MYN	0.0226161	0.0135355	1.67087	0.218678	2199	557.232	1641.77	NA	44	7.44301	36.557	NA	NA	0.020315	2.03747	2.18183	1	1	1	1	0.335049(0.385986	0.276326	0.342835)	NA	NA	NA	NA
Pbr021259-pycom08g11280	MYN	0.0281539	0.0169785	1.65821	0.279736	1722	418.749	1303.25	NA	43	7	36	NA	NA	0.0254363	1.56353	1.96337	1	1	1	1	0.418598(0.490894	0.362583	0.402318)	NA	NA	NA	NA
Pbr032143-pycom10g11950	MYN	0.234859	0.142907	1.64344	0.0410617	672	125.431	546.569	NA	125	15.4792	109.521	NA	NA	0.217696	0.808832	1.81274	1	1	1	1	0.258538(0.291496	0.246414	0.237705)	NA	NA	NA	NA
Pbr029765-pycom08g10780	MYN	0.0534927	0.0354844	1.5075	0.0433619	3105	824.079	2280.92	NA	146	28.3384	117.662	NA	NA	0.0487132	2.14025	2.8767	1	1	1	1	0.364645(0.433421	0.301912	0.358603)	NA	NA	NA	NA
Pbr010500-pycom05g01130	MYN	0.0793171	0.0556042	1.42646	0.154286	1608	344.759	1263.24	NA	113	18.2218	94.7782	NA	NA	0.074233	1.71337	3.05807	1	1	1	1	0.289037(0.33098	0.267027	0.269103)	NA	NA	NA	NA
Pbr008283-pycom12g12470	MYN	0.0969559	0.0685677	1.41402	0.0216583	3240	776.558	2463.44	NA	274	50.3644	223.636	NA	NA	0.0901519	2.24042	2.57833	1	1	1	1	0.366498(0.418596	0.326339	0.354559)	NA	NA	NA	NA
Pbr034992-pycom10g02790	MYN	0.17535	0.125312	1.39931	0.0143446	2148	511.366	1636.63	NA	312	57.6199	254.38	NA	NA	0.163438	2.39345	2.7951	1	1	1	1	0.360794(0.427461	0.310881	0.344041)	NA	NA	NA	NA
Pbr038506-pycom10g28240	MYN	0.0505754	0.0372832	1.35652	0.764643	414	86.2589	327.741	NA	19	3	16	NA	NA	0.0478059	1.3991	2.58766	1	1	1	1	0.250192(0.284483	0.186782	0.27931)	NA	NA	NA	NA
Pbr012793-pycom02g23750	MYN	0.0479566	0.0364419	1.31597	0.159403	3621	904.812	2716.19	NA	158	31.9256	126.074	NA	NA	0.0450793	1.86316	2.67938	1	1	1	1	0.406464(0.473384	0.354373	0.391635)	NA	NA	NA	NA
Pbr019876-pycom15g05170	MYN	0.0570701	0.0439819	1.29758	0.429286	885	335.8	549.2	NA	44	14	30	NA	NA	0.052104	13.7425	4.81887	1	1	1	1	0.302682(0.378489	0.231527	0.29803)	NA	NA	NA	NA
Pbr028028-pycom11g07400	MYN	0.115798	0.0893418	1.29612	0.0619313	3054	770.766	2283.23	NA	309	64.3359	244.664	NA	NA	0.109121	3.16362	2.29238	1	1	1	1	0.349544(0.40598	0.306916	0.335735)	NA	NA	NA	NA
Pbr041324-pycom11g03690	MYN	0.0501564	0.0390553	1.28424	0.252091	2619	736.865	1882.14	NA	119	27.8247	91.1753	NA	NA	0.047033	2.62077	4.21146	1	1	1	1	0.352856(0.401663	0.301157	0.355748)	NA	NA	NA	NA
Pbr008495-pycom09g18420	MYN	0.170663	0.136036	1.25455	0.450943	321	74.8747	246.125	NA	46	8.7296	37.2704	NA	NA	0.162586	2.02283	3.4647	1	1	1	1	0.264161(0.320261	0.210784	0.261438)	NA	NA	NA	NA
Pbr017268-pycom11g04570	MYN	0.0780927	0.0628427	1.24267	0.59159	651	156.637	494.363	NA	46	9.37341	36.6266	NA	NA	0.0744234	1.58134	1.51526	1	1	1	1	0.336657(0.420228	0.273504	0.316239)	NA	NA	NA	NA
Pbr004595-pycom11g01460	MYN	0.087004	0.070262	1.23828	0.320461	1350	418.185	931.815	NA	104	27.7286	76.2714	NA	NA	0.0818179	4.17062	5.74532	1	1	1	1	0.341383(0.389915	0.260653	0.37358)	NA	NA	NA	NA
Pbr023226-pycom11g02620	MYN	0.0211023	0.0170675	1.2364	0.583396	2022	520.037	1501.96	NA	40	8.75698	31.243	NA	NA	0.0200646	3.69991	4.33034	1	1	1	1	0.250149(0.311384	0.230469	0.208594)	NA	NA	NA	NA
Pbr041611-pycom07g23240	MYN	0.0290057	0.0244342	1.18709	0.503597	2784	705.687	2078.31	NA	76	16.8896	59.1104	NA	NA	0.0278469	2.07931	1.69761	1	1	1	1	0.379711(0.446555	0.309187	0.383392)	NA	NA	NA	NA
Pbr017334-pycom11g03800	MYN	0.0539464	0.0454537	1.18684	0.486625	2103	519.548	1583.45	NA	105	22.6898	82.3102	NA	NA	0.0518483	2.05861	3.11359	1	1	1	1	0.301929(0.347577	0.27288	0.28533)	NA	NA	NA	NA
Pbr025794-pycom13g17100	MYN	0.0586365	0.0507997	1.15427	0.714194	840	182.82	657.18	NA	46	8.95743	37.0426	NA	NA	0.0569309	1.13254	0.759908	1	1	1	1	0.255848(0.30653	0.224172	0.236842)	NA	NA	NA	NA
Pbr021960-pycom08g06830	MYN	0.11369	0.100082	1.13597	0.39301	2379	606.571	1772.43	NA	243	56.3619	186.638	NA	NA	0.11022	1.90648	2.08081	1	1	1	1	0.321954(0.386202	0.267425	0.312233)	NA	NA	NA	NA
Pbr024648-pycom06g09270	MYN	0.0293429	0.0259946	1.12881	0.725071	1473	412.052	1060.95	NA	41	10.5028	30.4972	NA	NA	0.0284063	2.98773	3.27966	1	1	1	1	0.332727(0.377576	0.271515	0.349091)	NA	NA	NA	NA
Pbr022039-pycom08g07680	MYN	0.0205132	0.0182991	1.121	0.741249	2787	605.164	2181.84	NA	55	10.8704	44.1296	NA	NA	0.0200324	1.21155	1.91784	1	1	1	1	0.395014(0.471237	0.320709	0.393097)	NA	NA	NA	NA
Pbr011703-pycom02g08320	MYN	0.129534	0.118445	1.09362	0.725379	1029	226.521	802.479	NA	120	24.5871	95.4129	NA	NA	0.127093	1.98742	0.921379	1	1	1	1	0.223909(0.270243	0.195682	0.205803)	NA	NA	NA	NA
Pbr035517-pycom05g13260	MYN	0.210375	0.193346	1.08808	0.569795	1353	347.423	1005.58	NA	242	58.4306	183.569	NA	NA	0.206002	2.14951	4.05648	1	1	1	1	0.27353(0.320591	0.239357	0.260643)	NA	NA	NA	NA
Pbr023113-pycom03g03550	MYN	0.0810375	0.0749702	1.08093	0.650198	1548	367.97	1180.03	NA	116	25.6247	90.3753	NA	NA	0.0795953	2.99871	3.16947	1	1	1	1	0.307517(0.359326	0.265016	0.298209)	NA	NA	NA	NA
pycom14g05900-Pbr017030	MYN	0.164224	0.15428	1.06445	0.579309	2412	542.143	1869.86	NA	349	74.2229	274.777	NA	NA	0.161989	1.0668	2.30092	1	1	1	1	0.402286(0.470133	0.357301	0.379425)	NA	NA	NA	NA
pycom06g14020-Pbr039001	MYN	0.105589	0.0992398	1.06398	0.69642	1542	410.027	1131.97	NA	149	37.7213	111.279	NA	NA	0.1039	2.25152	2.94131	1	1	1	1	0.302075(0.350849	0.254648	0.300728)	NA	NA	NA	NA
Pbr022876-pycom02g25810	MYN	0.0306221	0.0292409	1.04723	1	2160	524.541	1635.46	NA	64	15	49	NA	NA	0.0302867	2.05663	3.0073	1	1	1	1	0.402778(0.489919	0.327957	0.390457)	NA	NA	NA	NA
Pbr019751-pycom15g06550	MYN	0.0403485	0.0388188	1.03941	0.900512	2292	561.87	1730.13	NA	89	21.1383	67.8617	NA	NA	0.0399735	2.25456	2.71712	1	1	1	1	0.30051(0.357618	0.26181	0.282102)	NA	NA	NA	NA
Pbr003344-pycom11g00750	MYN	0.0497409	0.0480894	1.03434	0.799052	3834	1060.73	2773.27	NA	182	48.889	133.111	NA	NA	0.049284	2.38015	5.17085	1	1	1	1	0.407553(0.462116	0.344532	0.416011)	NA	NA	NA	NA
Pbr033655-pycom11g20010	MYN	0.132138	0.129853	1.0176	0.843492	1254	330.429	923.571	NA	150	38.3152	111.685	NA	NA	0.131536	2.10072	2.34262	1	1	1	1	0.315986(0.345408	0.272449	0.330102)	NA	NA	NA	NA
Pbr023185-pycom09g08130	MYN	0.302453	0.297396	1.017	0.854728	864	212.874	651.126	NA	213	51.0562	161.944	NA	NA	0.301207	1.31165	1.25009	1	1	1	1	0.303741(0.360795	0.227983	0.322443)	NA	NA	NA	NA
Pbr040292-pycom10g11950	MYN	0.195006	0.194073	1.00481	0.903937	2766	625.201	2140.8	NA	473	105.986	367.014	NA	NA	0.194795	1.66385	1.87565	1	1	1	1	0.404086(0.450355	0.381459	0.380446)	NA	NA	NA	NA
Pbr036090-pycom01g19820	MYN	0.0761677	0.0759646	1.00267	1	1287	354.027	932.973	NA	93	25.4665	67.5335	NA	NA	0.0761118	2.71109	1.53454	1	1	1	1	0.333998(0.40492	0.260638	0.336436)	NA	NA	NA	NA
Pbr040645-pycom15g33720	MYN	0.0157307	0.0161497	0.974054	0.826911	1725	465.546	1259.45	NA	27	7.39921	19.6008	NA	NA	0.0158437	3.90699	3.39411	1	1	1	1	0.305755(0.378597	0.278777	0.259892)	NA	NA	NA	NA
Pbr009717-pycom07g02280	MYN	0.0341062	0.0358912	0.950267	0.837211	3882	967.93	2914.07	NA	131	33.8602	97.1398	NA	NA	0.0345513	2.12443	2.07576	1	1	1	1	0.413333(0.446415	0.383019	0.410566)	NA	NA	NA	NA
Pbr023868-pycom07g01320	MYN	0.10388	0.110073	0.94373	0.851311	471	101.025	369.975	NA	46	10.2429	35.7571	NA	NA	0.105208	2	2	1	1	1	1	0.254682(0.293071	0.235019	0.235955)	NA	NA	NA	NA
pycom04g10150-Pbr023741	MYN	0.0436646	0.0467082	0.934839	0.673197	4704	1123.68	3580.32	NA	202	50.2482	151.752	NA	NA	0.0443916	1.59764	3.60901	1	1	1	1	0.396077(0.463407	0.358607	0.366218)	NA	NA	NA	NA
Pbr023867-pycom07g01260	MYN	0.135727	0.146648	0.925526	0.889767	618	159.221	458.779	NA	77	20.0919	56.9081	NA	NA	0.13854	3.75437	0.78178	1	1	1	1	0.294715(0.34878	0.235366	0.3)	NA	NA	NA	NA
Pbr041604-pycom07g21960	MYN	0.208363	0.225819	0.9227	0.766095	1662	395.894	1266.11	NA	303	74.0117	228.988	NA	NA	0.212522	1.56851	4.18323	1	1	1	1	0.301652(0.345946	0.260811	0.298198)	NA	NA	NA	NA
pycom04g02890-Pbr028132	MYN	0.126662	0.137677	0.919999	0.859414	507	95.3806	411.619	NA	59	11.3416	47.6584	NA	NA	0.128734	0.295987	3.22445	1	1	1	1	0.235232(0.279385	0.200271	0.22604)	NA	NA	NA	NA
Pbr000604-pycom03g02170	MYN	0.130026	0.141734	0.917392	0.688193	1155	321.694	833.306	NA	140	40.9161	99.0839	NA	NA	0.133287	1.38821	3.72877	1	1	1	1	0.282152(0.320866	0.247638	0.277953)	NA	NA	NA	NA
Pbr030906-pycom04g00930	MYN	0.162829	0.17882	0.910572	0.479957	2439	497.817	1941.18	NA	362	78.4398	283.56	NA	NA	0.166093	1.10707	1.56575	1	1	1	1	0.397513(0.467509	0.370638	0.354392)	NA	NA	NA	NA
Pbr019924-pycom15g04720	MYN	0.0306757	0.0337731	0.90829	0.703631	2862	685.713	2176.29	NA	88	22.6263	65.3737	NA	NA	0.0314178	2.19444	1.95624	1	1	1	1	0.340634(0.391982	0.289903	0.340015)	NA	NA	NA	NA
Pbr002756-pycom04g02890	MYN	0.122572	0.135584	0.904032	0.544746	2301	569.897	1731.1	NA	264	69.2816	194.718	NA	NA	0.125795	2.31336	4.19464	1	1	1	1	0.33664(0.401262	0.284491	0.324166)	NA	NA	NA	NA
Pbr022890-pycom02g25710	MYN	0.0725519	0.0805517	0.900687	0.665654	1005	240.586	764.414	NA	71	18.2343	52.7657	NA	NA	0.074467	2.36754	2.05423	1	1	1	1	0.318058(0.379705	0.281506	0.292962)	NA	NA	NA	NA
Pbr011682-pycom02g07910	MYN	0.284863	0.316718	0.899423	0.400338	2499	561.663	1937.34	NA	601	142.679	458.321	NA	NA	0.292023	1.73642	1.7734	1	1	1	1	0.337386(0.411765	0.293725	0.306667)	NA	NA	NA	NA
Pbr014268-pycom11g06500	MYN	0.0476583	0.0532309	0.895314	0.675972	1437	390.145	1046.85	NA	68	19.738	48.262	NA	NA	0.0491713	2.235	3.79939	1	1	1	1	0.321567(0.37039	0.268177	0.326133)	NA	NA	NA	NA
Pbr014073-pycom02g03370	MYN	0.0322572	0.0360429	0.894965	0.83138	990	229.425	760.575	NA	32	8	24	NA	NA	0.0331345	2.91823	2.59631	1	1	1	1	0.268529(0.317811	0.247381	0.240396)	NA	NA	NA	NA
Pbr021958-pycom08g06820	MYN	0.0429078	0.0483412	0.887603	0.685483	1770	446.83	1323.17	NA	76	20.8512	55.1488	NA	NA	0.0442794	2.08778	1.92666	1	1	1	1	0.323402(0.387803	0.272346	0.310056)	NA	NA	NA	NA
Pbr022874-pycom02g25830	MYN	0.0205205	0.0232068	0.884243	0.643435	2829	674.864	2154.14	NA	59	15.4061	43.5939	NA	NA	0.0211613	2.25794	1.68288	1	1	1	1	0.417285(0.485154	0.371156	0.395546)	NA	NA	NA	NA
Pbr012662-pycom17g27240	MYN	0.142606	0.161523	0.88288	0.288795	3477	816.992	2660.01	NA	462	117.247	344.753	NA	NA	0.147051	1.96064	2.36503	1	1	1	1	0.40578(0.4625	0.362903	0.391935)	NA	NA	NA	NA
pycom04g01170-Pbr030895	MYN	0.0372763	0.0439903	0.847376	0.423545	2883	693.4	2189.6	NA	109	29.4468	79.5532	NA	NA	0.0388911	2.30127	3.27527	1	1	1	1	0.382397(0.442482	0.349185	0.355525)	NA	NA	NA	NA
pycom15g24030-Pbr042178	MYN	0.016358	0.019474	0.839994	0.593407	2421	627.407	1793.59	NA	41	12	29	NA	NA	0.0171655	1.45431	3.45143	1	1	1	1	0.423474(0.502475	0.318688	0.449257)	NA	NA	NA	NA
Pbr014062-pycom02g03410	MYN	0.180578	0.215247	0.838933	0.584835	888	197.03	690.97	NA	145	34.8171	110.183	NA	NA	0.188271	1.70865	2.77707	1	1	1	1	0.25423(0.309884	0.20837	0.244435)	NA	NA	NA	NA
pycom10g11640-Pbr038047	MYN	0.135923	0.162228	0.83785	0.291019	2049	430.63	1618.37	NA	262	61.266	200.734	NA	NA	0.141452	1.57102	1.97517	1	1	1	1	0.316059(0.375709	0.279352	0.293117)	NA	NA	NA	NA
Pbr014270-pycom11g06520	MYN	0.0667023	0.0796216	0.837741	0.269149	3552	852.124	2699.88	NA	236	63.8408	172.159	NA	NA	0.0698016	1.56222	2.13985	1	1	1	1	0.384138(0.443448	0.312414	0.396552)	NA	NA	NA	NA
Pbr039386-pycom10g00980	MYN	0.216433	0.260008	0.832409	0.124292	2745	581.24	2163.76	NA	532	125.627	406.373	NA	NA	0.225659	1.4983	1.4547	1	1	1	1	0.306788(0.354664	0.275313	0.290387)	NA	NA	NA	NA
Pbr038506-pycom10g28450	MYN	0.0783964	0.0943247	0.831133	0.302659	2589	625.187	1963.81	NA	200	54.1013	145.899	NA	NA	0.0822427	1.47231	2.47113	1	1	1	1	0.433219(0.485649	0.330654	0.483352)	NA	NA	NA	NA
Pbr014062-pycom02g03260	MYN	0.155768	0.187422	0.831113	0.352403	876	191.144	684.856	NA	127	31.1226	95.8774	NA	NA	0.162675	1.50207	2.6735	1	1	1	1	0.252827(0.301339	0.215625	0.241518)	NA	NA	NA	NA
Pbr032145-pycom10g11640	MYN	0.381242	0.458889	0.830795	0.455779	459	96.3084	362.692	NA	140	32.1019	107.898	NA	NA	0.397534	1.22335	1.6614	1	1	1	1	0.245789(0.289229	0.216755	0.231383)	NA	NA	NA	NA
pycom15g23980-Pbr042181	MYN	0.0245845	0.0303189	0.810862	0.550026	1203	356.823	846.177	NA	31	10.5584	20.4416	NA	NA	0.0262854	3.83853	5.8352	1	1	1	1	0.400285(0.459402	0.320513	0.42094)	NA	NA	NA	NA
pycom14g05900-Pbr017046	MYN	0.139425	0.172363	0.808901	0.121925	2406	577.22	1828.78	NA	320	87.502	232.498	NA	NA	0.147327	2.01546	1.8607	1	1	1	1	0.405473(0.469575	0.355339	0.391504)	NA	NA	NA	NA
Pbr042633-pycom09g10040	MYN	1.81039	2.24333	0.807011	0.128358	2199	512.764	1686.24	NA	1507	365.255	1141.74	NA	NA	1.91135	1.171	1.85566	1	1	1	1	0.389145(0.452244	0.325086	0.390104)	NA	NA	NA	NA
Pbr002854-pycom07g21960	MYN	0.232663	0.291575	0.797952	0.252104	1230	302.096	927.904	NA	254	69.2663	184.734	NA	NA	0.247132	2.02624	3.4625	1	1	1	1	0.27207(0.312441	0.242224	0.261546)	NA	NA	NA	NA
Pbr031092-pycom16g15040	MYN	0.0157717	0.0199621	0.790081	0.414345	2877	762.018	2114.98	NA	48	15	33	NA	NA	0.0168816	2.33094	2.47414	1	1	1	1	0.404425(0.439823	0.340708	0.432743)	NA	NA	NA	NA
Pbr027175-pycom10g02310	MYN	0.177107	0.225739	0.784563	0.0836225	2166	440.325	1725.67	NA	356	84.266	271.734	NA	NA	0.186993	1.06078	1.85841	1	1	1	1	0.305043(0.348366	0.276634	0.290128)	NA	NA	NA	NA
Pbr035730-pycom11g04570	MYN	0.0670028	0.0857027	0.781806	0.336104	1023	285.296	737.704	NA	70	22.8274	47.1726	NA	NA	0.0722178	4.05001	1.86837	1	1	1	1	0.353872(0.446465	0.285859	0.329293)	NA	NA	NA	NA
Pbr023867-pycom07g01140	MYN	0.180532	0.231042	0.781382	0.512448	423	83.9333	339.067	NA	70	15.8566	54.1434	NA	NA	0.190555	0.921486	1.48681	1	1	1	1	0.283543(0.353774	0.207547	0.289308)	NA	NA	NA	NA
Pbr023136-pycom03g03270	MYN	0.521285	0.67423	0.773156	0.0232984	1842	426.472	1415.53	NA	714	185.037	528.963	NA	NA	0.556696	0.828428	1.39423	1	1	1	1	0.414059(0.465723	0.346498	0.429955)	NA	NA	NA	NA
Pbr004586-pycom11g01570	MYN	0.067699	0.0881603	0.767908	0.31989	705	194.686	510.314	NA	49	16.0844	32.9156	NA	NA	0.0733494	2.95323	3.99403	1	1	1	1	0.261164(0.308962	0.2	0.274528)	NA	NA	NA	NA
Pbr035558-pycom05g14680	MYN	0.00788853	0.0102926	0.766424	0.659552	1188	295.101	892.899	NA	10	3	7	NA	NA	0.00848572	2	2	1	1	1	1	0.26922(0.308077	0.234804	0.264779)	NA	NA	NA	NA
Pbr009658-pycom07g01810	MYN	0.127254	0.168412	0.755608	0.0764138	2265	501.776	1763.22	NA	279	73.4241	205.576	NA	NA	0.136372	1.92317	3.10986	1	1	1	1	0.333333(0.379401	0.305458	0.315141)	NA	NA	NA	NA
pycom10g00460-Pbr035216	MYN	0.591809	0.786115	0.752827	0.28248	393	94.6671	298.333	NA	166	44.274	121.726	NA	NA	0.638614	2.05198	1.87275	1	1	1	1	0.241069(0.280337	0.21302	0.229849)	NA	NA	NA	NA
Pbr005639-pycom17g21140	MYN	0.268835	0.357524	0.751937	0.0158878	2544	470.105	2073.89	NA	598	130.721	467.279	NA	NA	0.285224	1.09593	1.67342	1	1	1	1	0.336559(0.404032	0.289516	0.316129)	NA	NA	NA	NA
Pbr023884-pycom07g01320	MYN	0.0925906	0.123825	0.747753	0.139039	1599	337.539	1261.46	NA	148	38.2444	109.756	NA	NA	0.099184	2.03832	1.75787	1	1	1	1	0.308648(0.357143	0.27416	0.294643)	NA	NA	NA	NA
Pbr032140-pycom10g11250	MYN	0.53708	0.72896	0.736777	0.0123857	1740	403.388	1336.61	NA	686	180.279	505.721	NA	NA	0.581564	1.27949	3.79932	1	1	1	1	0.291604(0.34006	0.257474	0.27728)	NA	NA	NA	NA
Pbr027176-pycom10g02370	MYN	0.24961	0.341229	0.731501	0.000670403	3741	828.418	2912.58	NA	840	222.448	617.552	NA	NA	0.269898	1.51352	1.57148	1	1	1	1	0.369528(0.428153	0.329649	0.35078)	NA	NA	NA	NA
Pbr014063-pycom02g03370	MYN	0.196318	0.269009	0.729781	0.0227526	2418	542.911	1875.09	NA	439	116.617	322.383	NA	NA	0.212639	2.0048	3.1024	1	1	1	1	0.334612(0.397272	0.297101	0.309463)	NA	NA	NA	NA
Pbr023817-pycom07g00720	MYN	0.0304865	0.0417765	0.729754	0.237265	2217	467.088	1749.91	NA	71	18.7434	52.2566	NA	NA	0.0328651	1.42914	1.70753	1	1	1	1	0.333333(0.392992	0.291667	0.315341)	NA	NA	NA	NA
Pbr023278-pycom05g04280	MYN	0.0172363	0.0238431	0.722906	0.232129	3528	1115.88	2412.12	NA	67	26	41	NA	NA	0.0193259	12.0066	14.757	1	1	1	1	0.414146(0.481092	0.369328	0.392017)	NA	NA	NA	NA
pycom06g14010-Pbr039003	MYN	0.056027	0.0775052	0.722881	0.146736	1638	413.13	1224.87	NA	96	30.0097	65.9903	NA	NA	0.0614442	2.71002	3.40784	1	1	1	1	0.319068(0.377031	0.273023	0.307151)	NA	NA	NA	NA
pycom07g23590-Pbr038482	MYN	0.378921	0.526476	0.719731	0.353595	258	64.2945	193.705	NA	80	22.8401	57.1599	NA	NA	0.415692	2.60091	3.55724	1	1	1	1	0.217436(0.25366	0.186937	0.211712)	NA	NA	NA	NA
Pbr023884-pycom07g01810	MYN	0.134403	0.186777	0.719593	0.0320516	2274	476.5	1797.5	NA	297	76.378	220.622	NA	NA	0.145378	1.50328	2.17224	1	1	1	1	0.354539(0.409569	0.31388	0.340168)	NA	NA	NA	NA
Pbr033747-pycom11g05770	MYN	0.077247	0.107474	0.718748	0.0304043	2544	664.078	1879.92	NA	204	66.061	137.939	NA	NA	0.0851375	1.73112	1.2034	1	1	1	1	0.299304(0.341531	0.262181	0.2942)	NA	NA	NA	NA
Pbr009706-pycom07g02120	MYN	0.0491706	0.0684751	0.71808	0.12602	1545	431.512	1113.49	NA	81	28.1323	52.8677	NA	NA	0.0545623	3.59437	3.72837	1	1	1	1	0.289846(0.320456	0.248892	0.30019)	NA	NA	NA	NA
Pbr023961-pycom05g13540	MYN	0.0546447	0.0768455	0.711098	0.243199	1062	209.803	852.197	NA	60	15.1445	44.8555	NA	NA	0.0590305	0.789224	0.765929	1	1	1	1	0.260645(0.294252	0.234033	0.25365)	NA	NA	NA	NA
Pbr023853-pycom07g01810	MYN	0.0744047	0.104776	0.710134	0.0657995	2271	482.536	1788.46	NA	173	46.4929	126.507	NA	NA	0.0808578	1.72959	2.16458	1	1	1	1	0.33967(0.397814	0.301806	0.319392)	NA	NA	NA	NA
Pbr023227-pycom11g02760	MYN	0.0492618	0.0703633	0.700107	0.0490525	2655	703.252	1951.75	NA	140	47.0082	92.9918	NA	NA	0.0548511	2.76308	2.10932	1	1	1	1	0.306787(0.356064	0.254993	0.309303)	NA	NA	NA	NA
Pbr033034-pycom05g16190	MYN	0.0916828	0.131295	0.698298	0.0107287	3414	818.594	2595.41	NA	319	95.3275	223.673	NA	NA	0.101181	1.52192	2.61123	1	1	1	1	0.380627(0.428161	0.353807	0.359914)	NA	NA	NA	NA
Pbr023859-pycom07g01810	MYN	0.115688	0.166536	0.694672	0.0245059	2271	484.706	1786.29	NA	261	69.895	191.105	NA	NA	0.126541	1.80433	2.29545	1	1	1	1	0.321152(0.370432	0.287375	0.305648)	NA	NA	NA	NA
Pbr023982-pycom05g13320	MYN	0.101371	0.148907	0.680766	0.0959484	948	213.516	734.484	NA	98	28.394	69.606	NA	NA	0.112077	1.57193	1.28472	1	1	1	1	0.267911(0.302725	0.239152	0.261857)	NA	NA	NA	NA
Pbr031652-pycom10g11030	MYN	0.316589	0.470359	0.67308	0.00207839	1722	334.576	1387.42	NA	472	114.659	357.341	NA	NA	0.346466	0.839882	1.30695	1	1	1	1	0.349045(0.415287	0.302548	0.329299)	NA	NA	NA	NA
Pbr011172-pycom16g15040	MYN	0.0164669	0.0245261	0.671403	0.164702	2877	788.892	2088.11	NA	53	19	34	NA	NA	0.0186768	2.80429	2.56266	1	1	1	1	0.40472(0.440265	0.339823	0.434071)	NA	NA	NA	NA
Pbr013155-pycom11g04140	MYN	0.193597	0.288552	0.670927	0.000410282	2871	701.594	2169.41	NA	530	161.09	368.91	NA	NA	0.216801	1.90036	2.71209	1	1	1	1	0.333011(0.37951	0.30058	0.318943)	NA	NA	NA	NA
Pbr000720-pycom11g00750	MYN	0.0961974	0.146698	0.655753	0.0356198	1236	347.939	888.061	NA	125	45.4337	79.5663	NA	NA	0.110413	4.8867	4.86507	1	1	1	1	0.270725(0.305699	0.23057	0.275907)	NA	NA	NA	NA
Pbr016622-pycom09g18310	MYN	0.119865	0.18442	0.649957	0.00100169	2652	701.36	1950.64	NA	327	111.815	215.185	NA	NA	0.136937	2.94411	3.11157	1	1	1	1	0.384783(0.454891	0.307609	0.391848)	NA	NA	NA	NA
Pbr023859-pycom07g01320	MYN	0.0944056	0.145255	0.649931	0.0263747	1599	320.947	1278.05	NA	155	41.758	113.242	NA	NA	0.104612	1.51189	1.80576	1	1	1	1	0.285161(0.329319	0.256229	0.269934)	NA	NA	NA	NA
Pbr041604-pycom07g23500	MYN	0.335616	0.52101	0.644165	0.000390143	1812	404.811	1407.19	NA	527	146.915	380.085	NA	NA	0.377034	1.3772	1.63053	1	1	1	1	0.304509(0.34375	0.264555	0.305223)	NA	NA	NA	NA
Pbr040637-pycom15g33580	MYN	0.141271	0.219326	0.644116	0.0735817	627	140.717	486.283	NA	89	26.4222	62.5778	NA	NA	0.158789	1.4664	1.16877	1	1	1	1	0.239037(0.28031	0.213672	0.22313)	NA	NA	NA	NA
Pbr002896-pycom07g21420	MYN	0.00644003	0.0100946	0.637966	0.311334	2883	698.478	2184.52	NA	21	7	14	NA	NA	0.00732544	2.55083	3.88497	1	1	1	1	0.388731(0.464387	0.34283	0.358974)	NA	NA	NA	NA
pycom01g20090-Pbr038482	MYN	0.361137	0.573573	0.629628	0.150908	258	59.8367	198.163	NA	79	22.6457	56.3543	NA	NA	0.410407	1.64154	2.27421	1	1	1	1	0.226981(0.259101	0.202355	0.219486)	NA	NA	NA	NA
Pbr031651-pycom10g11010	MYN	0.274161	0.436004	0.628804	0.0252112	561	124.281	436.719	NA	140	40.3601	99.6399	NA	NA	0.310015	1.13037	1.49016	1	1	1	1	0.341751(0.378788	0.289562	0.356902)	NA	NA	NA	NA
Pbr026798-pycom17g22110	MYN	0.0174336	0.027742	0.62842	0.177973	1878	469.721	1408.28	NA	37	12.7397	24.2603	NA	NA	0.0200119	2.78728	2.44268	1	1	1	1	0.355668(0.427411	0.295431	0.344162)	NA	NA	NA	NA
Pbr040735-pycom07g06290	MYN	0.209359	0.335177	0.624624	0.0331921	687	189.069	497.931	NA	139	48.2482	90.7518	NA	NA	0.243985	2.91087	3.48279	1	1	1	1	0.240466(0.280658	0.2107	0.230041)	NA	NA	NA	NA
Pbr033295-pycom10g11950	MYN	0.786224	1.26127	0.623359	0.130624	420	95.5766	324.423	NA	212	54.9529	157.047	NA	NA	0.894327	1.4885	0.896461	1	1	1	1	0.24272(0.273895	0.224049	0.230216)	NA	NA	NA	NA
Pbr031276-pycom15g35490	MYN	0.117123	0.187899	0.623328	0.000114683	2979	699.036	2279.96	NA	361	114.075	246.925	NA	NA	0.133731	1.53244	1.63922	1	1	1	1	0.37481(0.409817	0.322298	0.392314)	NA	NA	NA	NA
Pbr007040-pycom05g04280	MYN	0.0179241	0.0289065	0.620072	0.0580826	3459	1138.54	2320.46	NA	73	32	41	NA	NA	0.021539	13.2565	8.37034	1	1	1	1	0.408964(0.473109	0.366387	0.387395)	NA	NA	NA	NA
Pbr033386-pycom02g22140	MYN	0.0543103	0.0878581	0.618159	0.00222568	3429	818.416	2610.58	NA	204	67.3558	136.644	NA	NA	0.0623173	1.80754	1.78877	1	1	1	1	0.400671(0.476276	0.334292	0.391445)	NA	NA	NA	NA
Pbr042287-pycom03g05850	MYN	0.0176616	0.0286247	0.617005	0.180457	1458	340.075	1117.93	NA	29	9.48919	19.5108	NA	NA	0.0202187	1.68642	0.245176	1	1	1	1	0.299341(0.34585	0.245059	0.307115)	NA	NA	NA	NA
Pbr009680-pycom07g01810	MYN	0.125903	0.204352	0.616106	0.00372308	2271	467.463	1803.54	NA	286	77.6284	208.372	NA	NA	0.142051	0.924004	2.25652	1	1	1	1	0.336366(0.384895	0.302548	0.321656)	NA	NA	NA	NA
Pbr042691-pycom10g01390	MYN	0.0389777	0.0632912	0.615847	0.0774425	1605	365.677	1239.32	NA	69	22	47	NA	NA	0.0445172	1.95614	2.51568	1	1	1	1	0.308844(0.359694	0.271429	0.295408)	NA	NA	NA	NA
Pbr016387-pycom05g13680	MYN	0.177666	0.289785	0.613095	1.74932e-05	2829	632.904	2196.1	NA	493	147.252	345.748	NA	NA	0.202749	1.68132	3.1489	1	1	1	1	0.359463(0.419492	0.322034	0.336864)	NA	NA	NA	NA
Pbr009680-pycom07g01320	MYN	0.139791	0.228172	0.612657	0.00571626	1596	331.911	1264.09	NA	223	62.1229	160.877	NA	NA	0.158171	1.64488	1.98089	1	1	1	1	0.296667(0.339545	0.268182	0.282273)	NA	NA	NA	NA
Pbr013119-pycom11g04590	MYN	0.166648	0.272051	0.612563	7.56026e-07	3783	925.666	2857.33	NA	628	203.166	424.834	NA	NA	0.19244	2.02809	3.46639	1	1	1	1	0.385225(0.440426	0.351418	0.36383)	NA	NA	NA	NA
Pbr014073-pycom02g03260	MYN	0.232289	0.379779	0.611643	0.0229629	909	192.367	716.633	NA	195	52.9671	142.033	NA	NA	0.263502	1.84276	4.15189	1	1	1	1	0.253718(0.297025	0.224409	0.23972)	NA	NA	NA	NA
Pbr004591-pycom11g01530	MYN	1.03992	1.70925	0.608407	0.000810962	1104	287.986	816.014	NA	651	193.875	457.125	NA	NA	1.21452	2.45189	1.53839	1	1	1	1	0.306809(0.357143	0.236216	0.327068)	NA	NA	NA	NA
Pbr013155-pycom03g03860	MYN	0.036091	0.0595437	0.606126	0.00161582	4473	1129.16	3343.84	NA	182	64.2481	117.752	NA	NA	0.0420114	2.43716	2.3659	1	1	1	1	0.395808(0.453827	0.351154	0.382442)	NA	NA	NA	NA
Pbr032145-pycom05g13230	MYN	0.652086	1.0905	0.597969	0.0814403	459	112.784	346.216	NA	209	59.0876	149.912	NA	NA	0.759813	1.94911	2.47636	1	1	1	1	0.226677(0.278335	0.19468	0.207016)	NA	NA	NA	NA
Pbr000737-pycom03g00620	MYN	0.355886	0.597207	0.595917	0.00707047	708	166.716	541.284	NA	218	65.0525	152.948	NA	NA	0.412711	0.995336	1.61839	1	1	1	1	0.279525(0.325472	0.22956	0.283543)	NA	NA	NA	NA
pycom14g05960-Pbr017049	MYN	0.101234	0.172285	0.587593	0.0322797	759	167.038	591.962	NA	81	25.1566	55.8434	NA	NA	0.11687	0.779626	2.5865	1	1	1	1	0.352964(0.438799	0.285219	0.334873)	NA	NA	NA	NA
Pbr032142-pycom10g11960	MYN	0.171122	0.292095	0.585843	9.99077e-06	2790	630.281	2159.72	NA	474	144.825	329.175	NA	NA	0.198451	1.56816	2.96636	1	1	1	1	0.346501(0.401609	0.317484	0.32041)	NA	NA	NA	NA
Pbr004827-pycom03g09260	MYN	0.0562224	0.096838	0.580582	0.0670607	720	168.82	551.18	NA	45	15.1518	29.8482	NA	NA	0.0657456	1.09661	0.881437	1	1	1	1	0.332123(0.380145	0.302663	0.313559)	NA	NA	NA	NA
Pbr035563-pycom05g14750	MYN	0.0915074	0.158307	0.578038	0.188761	306	79.6917	226.308	NA	30	10.5835	19.4165	NA	NA	0.108904	2.83959	3.55587	1	1	1	1	0.293769(0.335312	0.252226	0.293769)	NA	NA	NA	NA
Pbr042820-pycom111g02040	MYN	0.28235	0.489667	0.576617	0.0036772	744	169.096	574.904	NA	193	58.1801	134.82	NA	NA	0.329469	1.05327	1.70554	1	1	1	1	0.311111(0.34359	0.268376	0.321368)	NA	NA	NA	NA
Pbr035121-pycom06g10800	MYN	0.0249405	0.0432776	0.576291	0.0147042	3033	726.12	2306.88	NA	87	30.4189	56.5811	NA	NA	0.0293305	2.14595	1.33535	1	1	1	1	0.417152(0.491674	0.344296	0.415487)	NA	NA	NA	NA
Pbr025085-pycom02g13190	MYN	0.0572593	0.0994452	0.575788	0.113147	642	187.028	454.972	NA	42	17	25	NA	NA	0.069549	4.23128	4.99215	1	1	1	1	0.307922(0.347534	0.238789	0.337444)	NA	NA	NA	NA
pycom17g22110-Pbr029370	MYN	0.0209671	0.0368061	0.569664	0.053326	2043	452.986	1590.01	NA	49	16.1396	32.8604	NA	NA	0.024479	1.38669	1.52228	1	1	1	1	0.367711(0.439838	0.303337	0.35996)	NA	NA	NA	NA
Pbr035558-pycom10g12630	MYN	0.408722	0.717643	0.569535	0.00114831	1170	283.35	886.65	NA	396	118.724	277.276	NA	NA	0.483537	1.82799	2.99332	1	1	1	1	0.270223(0.309446	0.239007	0.262215)	NA	NA	NA	NA
Pbr042820-pycom17g02100	MYN	0.311508	0.549654	0.566734	0.000779216	843	195.631	647.369	NA	239	74.2417	164.758	NA	NA	0.366773	1.34302	0.98414	1	1	1	1	0.343156(0.387833	0.288023	0.353612)	NA	NA	NA	NA
Pbr019092-pycom03g02140	MYN	0.0987154	0.175399	0.562804	4.39556e-09	5322	1298.98	4023.02	NA	569	197.951	371.049	NA	NA	0.117432	3.43507	2.63259	1	1	1	1	0.341851(0.398481	0.336844	0.290228)	NA	NA	NA	NA
Pbr014265-pycom11g06490	MYN	0.0279254	0.0497775	0.561004	0.0727182	1548	321.919	1226.08	NA	49	15.3971	33.6029	NA	NA	0.0324697	1.24509	0.75854	1	1	1	1	0.284765(0.32939	0.233188	0.291719)	NA	NA	NA	NA
Pbr024723-pycom02g22630	MYN	0.0344174	0.061388	0.560653	0.0214479	1812	491.284	1320.72	NA	73	28.5901	44.4099	NA	NA	0.0417299	3.47955	2.47842	1	1	1	1	0.315789(0.377334	0.269949	0.300085)	NA	NA	NA	NA
Pbr018193-pycom06g08310	MYN	0.00904662	0.0162294	0.557423	0.109952	2820	805.355	2014.64	NA	31	12.8909	18.1091	NA	NA	0.0110979	5.36531	2.8192	1	1	1	1	0.428619(0.467359	0.413947	0.40455)	NA	NA	NA	NA
Pbr015715-pycom07g22370	MYN	0.0267626	0.0486024	0.550644	0.0691255	963	283.144	679.856	NA	31	13.1884	17.8116	NA	NA	0.033184	2	2	1	1	1	1	0.291948(0.353041	0.246199	0.276605)	NA	NA	NA	NA
Pbr023185-pycom17g15640	MYN	0.0893998	0.162562	0.549944	6.74849e-05	2067	588.07	1478.93	NA	209	84.6066	124.393	NA	NA	0.110215	3.01925	2.45073	1	1	1	1	0.344304(0.414337	0.264202	0.354373)	NA	NA	NA	NA
Pbr025628-pycom11g11230	MYN	0.0536987	0.0977533	0.549328	0.00925541	1425	343.899	1081.1	NA	87	31.0359	55.9641	NA	NA	0.0643305	1.72043	2.33233	1	1	1	1	0.288187(0.331076	0.247178	0.286305)	NA	NA	NA	NA
Pbr008491-pycom09g18470	MYN	0.0496245	0.090353	0.549229	0.00577721	1899	477.367	1421.63	NA	108	39.7944	68.2056	NA	NA	0.0598627	2.3075	2.38466	1	1	1	1	0.341098(0.403977	0.277273	0.342045)	NA	NA	NA	NA
Pbr025092-pycom15g24090	MYN	0.248093	0.454411	0.545967	0.033287	531	134.477	396.523	NA	124	40.7416	83.2584	NA	NA	0.300344	1.77384	2.73028	1	1	1	1	0.253017(0.292759	0.197253	0.269039)	NA	NA	NA	NA
Pbr009692-pycom07g01950	MYN	0.0117322	0.0215896	0.543421	0.026398	3969	1131.21	2837.79	NA	57	24	33	NA	NA	0.0145417	4.65526	6.26892	1	1	1	1	0.402171(0.468122	0.340263	0.398129)	NA	NA	NA	NA
Pbr023853-pycom07g01160	MYN	0.0181984	0.0336362	0.541037	0.176526	1104	213.833	890.167	NA	23	7	16	NA	NA	0.0211886	0.481275	1.23907	1	1	1	1	0.2731(0.3193	0.246925	0.253075)	NA	NA	NA	NA
Pbr018878-pycom07g23710	MYN	0.0451292	0.0837309	0.538978	0.00346724	2034	495.781	1538.22	NA	106	38.6871	67.3129	NA	NA	0.0545382	1.70611	3.6067	1	1	1	1	0.290116(0.335298	0.251861	0.283189)	NA	NA	NA	NA
Pbr004933-pycom07g00720	MYN	0.164169	0.307906	0.533178	1.525e-06	2217	549.18	1667.82	NA	376	130.813	245.187	NA	NA	0.199774	3.60327	2.64718	1	1	1	1	0.322604(0.381545	0.290129	0.296137)	NA	NA	NA	NA
Pbr001035-pycom17g20860	MYN	0.240624	0.452971	0.531212	2.30796e-07	1857	413.706	1443.29	NA	433	136.326	296.674	NA	NA	0.287931	1.4661	1.45753	1	1	1	1	0.378604(0.445946	0.32027	0.369595)	NA	NA	NA	NA
Pbr040644-pycom15g33690	MYN	0.0480135	0.091156	0.526719	0.101052	606	152.626	453.374	NA	34	12.9221	21.0779	NA	NA	0.0588793	1.59699	2.75624	1	1	1	1	0.259504(0.328932	0.227491	0.222089)	NA	NA	NA	NA
Pbr004519-pycom11g01460	MYN	0.0554575	0.105357	0.526378	0.00661766	1350	335.628	1014.37	NA	87	32.7955	54.2045	NA	NA	0.0678631	1.71768	1.59485	1	1	1	1	0.295468(0.339912	0.231579	0.314912)	NA	NA	NA	NA
pycom10g11640-Pbr039231	MYN	0.330158	0.633596	0.521086	2.81633e-05	1092	250.837	841.163	NA	325	101.544	223.456	NA	NA	0.399859	2.0951	1.94508	1	1	1	1	0.301325(0.357616	0.264901	0.281457)	NA	NA	NA	NA
Pbr041722-pycom07g02790	MYN	0.107718	0.206953	0.520493	0.171971	198	42.574	155.426	NA	23	7.47765	15.5223	NA	NA	0.129056	0.930834	2.96805	1	1	1	1	0.243391(0.291103	0.202128	0.236944)	NA	NA	NA	NA
Pbr017558-pycom01g19810	MYN	0.0397173	0.0769818	0.515931	0.00828587	1545	390.688	1154.31	NA	73	28.3988	44.6012	NA	NA	0.0491405	1.759	2.56621	1	1	1	1	0.320896(0.389055	0.258706	0.314925)	NA	NA	NA	NA
Pbr017005-pycom02g03770	MYN	0.312543	0.608316	0.513784	0.0011609	936	179.975	756.025	NA	260	67.9171	192.083	NA	NA	0.369415	0.918491	2.30234	1	1	1	1	0.261631(0.310071	0.234099	0.240724)	NA	NA	NA	NA
Pbr036436-pycom15g04720	MYN	0.157059	0.307217	0.511232	5.07937e-07	1989	503.035	1485.96	NA	330	120.685	209.315	NA	NA	0.195036	3.45414	2.82728	1	1	1	1	0.291083(0.336404	0.252395	0.284451)	NA	NA	NA	NA
Pbr035994-pycom02g07720	MYN	0.655125	1.2888	0.508321	2.85165e-07	1701	360.364	1340.64	NA	794	211.276	582.724	NA	NA	0.789372	1.10628	1.64246	1	1	1	1	0.336568(0.398973	0.300799	0.309932)	NA	NA	NA	NA
Pbr017267-pycom03g04300	MYN	0.241886	0.476364	0.507776	0.000615461	1110	269.013	840.987	NA	255	82.8193	172.181	NA	NA	0.298713	2.13673	4.30304	1	1	1	1	0.337137(0.390041	0.297718	0.323651)	NA	NA	NA	NA
pycom01g19810-Pbr038470	MYN	0.135228	0.267374	0.505766	1.17795e-05	1542	396.789	1145.21	NA	227	85.8266	141.173	NA	NA	0.169232	1.99294	2.64448	1	1	1	1	0.328947(0.397267	0.2667	0.322874)	NA	NA	NA	NA
Pbr018805-pycom07g11690	MYN	0.236548	0.470729	0.502513	9.12092e-05	903	227.692	675.308	NA	211	75.0096	135.99	NA	NA	0.295597	3.00277	4.09453	1	1	1	1	0.252569(0.285164	0.237476	0.235067)	NA	NA	NA	NA
Pbr026126-pycom14g06200	MYN	0.0279579	0.0556769	0.502145	0.0145987	1767	446.117	1320.88	NA	60	23.7548	36.2452	NA	NA	0.0349561	2.08575	1.70244	1	1	1	1	0.34763(0.406321	0.306998	0.329571)	NA	NA	NA	NA
pycom07g06290-Pbr039462	MYN	0.0484058	0.0964788	0.501725	0.00179301	1728	397.334	1330.67	NA	98	35.6337	62.3663	NA	NA	0.0594597	1.86365	1.1208	1	1	1	1	0.30427(0.358264	0.263223	0.291322)	NA	NA	NA	NA
pycom14g05690-Pbr017020	MYN	0.0427976	0.0870122	0.491858	0.0117628	1215	281.337	933.663	NA	61	22.2241	38.7759	NA	NA	0.0530356	0.64513	2.47278	1	1	1	1	0.319744(0.383693	0.270384	0.305156)	NA	NA	NA	NA
Pbr019092-pycom11g02410	MYN	0.400832	0.819791	0.488944	1.07678e-23	5352	1089.76	4262.24	NA	1836	516.104	1319.9	NA	NA	0.486139	1.12782	1.14412	1	1	1	1	0.323834(0.371072	0.302834	0.297597)	NA	NA	NA	NA
pycom14g05690-Pbr017046	MYN	0.101256	0.207306	0.488437	4.80753e-07	2496	543.416	1952.58	NA	280	95.2598	184.74	NA	NA	0.124344	1.0597	1.57951	1	1	1	1	0.419464(0.497002	0.359113	0.402278)	NA	NA	NA	NA
Pbr015634-pycom02g24320	MYN	0.0799962	0.16541	0.483625	0.000113849	1623	319.092	1303.91	NA	146	47.1259	98.8741	NA	NA	0.096789	0.795054	0.927634	1	1	1	1	0.367722(0.438608	0.313924	0.350633)	NA	NA	NA	NA
Pbr027376-pycom05g11970	MYN	0.0580618	0.120095	0.483465	0.00995271	885	174.462	710.538	NA	59	19.3185	39.6815	NA	NA	0.0702906	0.83875	0.942387	1	1	1	1	0.261999(0.307199	0.238166	0.240631)	NA	NA	NA	NA
pycom14g05920-Pbr017020	MYN	0.0936314	0.194049	0.482513	0.000697059	1095	256.308	838.692	NA	116	42.3436	73.6564	NA	NA	0.117136	0.749812	2.39402	1	1	1	1	0.311966(0.371212	0.268065	0.29662)	NA	NA	NA	NA
Pbr042188-pycom03g05410	MYN	0.323097	0.669708	0.482445	5.30058e-11	2448	552.459	1895.54	NA	720	225.923	494.077	NA	NA	0.40132	1.7438	2.50063	1	1	1	1	0.380952(0.447802	0.327473	0.367582)	NA	NA	NA	NA
Pbr011591-pycom11g05420	MYN	0.107382	0.222665	0.482255	0.000325236	1278	301.559	976.441	NA	151	53.8095	97.1905	NA	NA	0.134584	2.2728	2.73038	1	1	1	1	0.286609(0.331407	0.241329	0.287091)	NA	NA	NA	NA
Pbr033273-pycom10g12050	MYN	0.265928	0.552269	0.48152	3.13418e-16	4044	889.847	3154.15	NA	1024	321.339	702.661	NA	NA	0.328935	1.48544	2.77886	1	1	1	1	0.389499(0.460879	0.355182	0.352437)	NA	NA	NA	NA
Pbr012791-pycom07g03250	MYN	1.06191	2.20791	0.480957	1.27817e-06	1431	338.213	1092.79	NA	858	240.302	617.698	NA	NA	1.33276	1.20029	1.55141	1	1	1	1	0.409879(0.463605	0.359619	0.406412)	NA	NA	NA	NA
Pbr016380-pycom05g13730	MYN	0.302685	0.633032	0.478151	2.63545e-08	1848	378.167	1469.83	NA	515	149.692	365.308	NA	NA	0.370286	1.07434	1.3887	1	1	1	1	0.35094(0.412965	0.309724	0.330132)	NA	NA	NA	NA
Pbr007883-pycom02g13300	MYN	0.399401	0.840802	0.475023	1.08536e-09	1893	475.265	1417.74	NA	655	219.999	435.001	NA	NA	0.510221	1.4244	3.30403	1	1	1	1	0.366707(0.409472	0.296763	0.393885)	NA	NA	NA	NA
Pbr016387-pycom05g13260	MYN	0.00950311	0.0200488	0.473998	0.0177029	3453	1015.57	2437.43	NA	43	20	23	NA	NA	0.0126047	6.76789	4.91617	1	1	1	1	0.393426(0.463944	0.348827	0.367507)	NA	NA	NA	NA
Pbr027191-pycom06g14010	MYN	0.248405	0.524698	0.473425	2.82221e-06	1077	244.852	832.148	NA	264	88.315	175.685	NA	NA	0.31122	1.71166	1.07098	1	1	1	1	0.325161(0.374781	0.268827	0.331874)	NA	NA	NA	NA
Pbr025096-pycom02g13300	MYN	0.111539	0.236074	0.472476	1.28021e-08	2424	649.754	1774.25	NA	309	125.53	183.47	NA	NA	0.144921	2.22125	3.12158	1	1	1	1	0.419322(0.476716	0.325368	0.455882)	NA	NA	NA	NA
Pbr035494-pycom12g00770	MYN	0.0239176	0.0508017	0.470802	0.0771931	885	245.02	639.98	NA	27	11.9383	15.0617	NA	NA	0.0313607	3.30937	1.61323	1	1	1	1	0.262168(0.302289	0.237174	0.24704)	NA	NA	NA	NA
pycom01g19810-Pbr004887	MYN	0.027964	0.0594867	0.470088	0.00612413	1545	393.31	1151.69	NA	54	22.394	31.606	NA	NA	0.0359887	2.18022	1.58936	1	1	1	1	0.319279(0.389385	0.257937	0.310516)	NA	NA	NA	NA
Pbr011610-pycom11g05670	MYN	0.085653	0.182331	0.469768	1.91396e-07	2544	625.001	1919	NA	252	97.0798	154.92	NA	NA	0.109404	1.66643	3.39375	1	1	1	1	0.339057(0.39114	0.29636	0.32967)	NA	NA	NA	NA
Pbr023981-pycom10g12050	MYN	0.265482	0.571969	0.464155	4.67443e-17	4053	887.637	3165.36	NA	1027	323.211	703.789	NA	NA	0.332605	1.48032	2.97882	1	1	1	1	0.390528(0.461565	0.357241	0.35278)	NA	NA	NA	NA
Pbr027359-pycom11g20010	MYN	0.012522	0.0272691	0.459202	0.00914832	2919	824.538	2094.46	NA	48	22	26	NA	NA	0.0166877	3.45198	1.94293	1	1	1	1	0.425563(0.471107	0.367287	0.438296)	NA	NA	NA	NA
Pbr031509-pycom11g17610	MYN	0.0115311	0.0251719	0.458095	0.061683	1680	436.78	1243.22	NA	25	10.7776	14.2224	NA	NA	0.0150776	2.2796	2.44527	1	1	1	1	0.313964(0.377928	0.257207	0.306757)	NA	NA	NA	NA
pycom07g23710-Pbr038484	MYN	0.592162	1.31234	0.451225	5.44684e-13	3132	683.807	2448.19	NA	1379	384.21	994.79	NA	NA	0.749398	0.973361	2.35771	1	1	1	1	0.376746(0.425226	0.342235	0.362777)	NA	NA	NA	NA
Pbr025092-pycom02g13270	MYN	0.274226	0.607957	0.451062	0.000864292	528	130.954	397.046	NA	140	49.3478	90.6522	NA	NA	0.356998	1.90873	2.49578	1	1	1	1	0.281381(0.309623	0.219665	0.314854)	NA	NA	NA	NA
Pbr017558-pycom07g23240	MYN	0.125563	0.278401	0.451017	4.32568e-12	2835	700.482	2134.52	NA	404	157.667	246.333	NA	NA	0.163327	1.46844	2.10676	1	1	1	1	0.382232(0.450661	0.311013	0.385022)	NA	NA	NA	NA
Pbr032140-pycom10g12050	MYN	0.313269	0.704641	0.44458	3.9522e-10	2217	500.431	1716.57	NA	639	201.244	437.756	NA	NA	0.401611	1.27836	2.82991	1	1	1	1	0.298459(0.343978	0.273114	0.278285)	NA	NA	NA	NA
Pbr010537-pycom05g01590	MYN	0.00813354	0.0183653	0.442876	0.0306555	2835	704.933	2130.07	NA	30	12.7704	17.2296	NA	NA	0.0106777	1.99116	2.38734	1	1	1	1	0.419577(0.494709	0.354497	0.409524)	NA	NA	NA	NA
Pbr014052-pycom02g03770	MYN	0.325458	0.741236	0.439074	1.24026e-05	1098	236.529	861.471	NA	324	97.2582	226.742	NA	NA	0.415024	1.03559	1.92491	1	1	1	1	0.269735(0.326184	0.235925	0.247096)	NA	NA	NA	NA
Pbr017267-pycom11g04580	MYN	0.0558678	0.127451	0.438347	0.00176001	1110	212.844	897.156	NA	73	24.7355	48.2645	NA	NA	0.069594	0.857087	1.22805	1	1	1	1	0.301116(0.346271	0.269406	0.287671)	NA	NA	NA	NA
Pbr001837-pycom02g03260	MYN	0.196774	0.452131	0.435215	0.00184843	546	108.613	437.387	NA	109	33.9019	75.0981	NA	NA	0.247571	1.50978	3.5996	1	1	1	1	0.233818(0.275021	0.205304	0.221129)	NA	NA	NA	NA
Pbr042790-pycom111g02040	MYN	0.352668	0.81914	0.430534	0.000843952	423	99.1879	323.812	NA	136	45.3872	90.6128	NA	NA	0.462049	1.82884	2.38478	1	1	1	1	0.273745(0.303085	0.248639	0.26951)	NA	NA	NA	NA
pycom12g12470-Pbr023741	MYN	0.76959	1.78894	0.430194	3.19543e-24	3594	771.935	2822.07	NA	1871	525.649	1345.35	NA	NA	0.988529	0.991363	1.75539	1	1	1	1	0.352317(0.411215	0.315421	0.330315)	NA	NA	NA	NA
Pbr012557-pycom17g02100	MYN	0.262564	0.612098	0.428957	0.0264726	189	41.7289	147.271	NA	49	16.769	32.231	NA	NA	0.339737	0.666776	2.07774	1	1	1	1	0.24381(0.28381	0.207619	0.24)	NA	NA	NA	NA
Pbr036668-pycom07g08330	MYN	0.00898175	0.0210267	0.427159	0.0582433	1767	532.879	1234.12	NA	22	11	11	NA	NA	0.0126142	10.6668	16.0287	1	1	1	1	0.290476(0.325483	0.253668	0.292278)	NA	NA	NA	NA
Pbr008002-pycom05g00420	MYN	0.0165585	0.0392103	0.422301	0.00100386	2727	662.261	2064.74	NA	59	25.1938	33.8062	NA	NA	0.0220596	1.71879	2.04996	1	1	1	1	0.406151(0.468187	0.340933	0.409332)	NA	NA	NA	NA
Pbr033273-pycom05g13330	MYN	0.0333103	0.0791305	0.420954	3.15311e-05	2640	546.825	2093.17	NA	109	40.8301	68.1699	NA	NA	0.0428011	1.18516	1.39727	1	1	1	1	0.324403(0.385873	0.288448	0.298887)	NA	NA	NA	NA
pycom12g12470-Pbr029326	MYN	0.234001	0.566927	0.412754	1.21013e-19	3285	759.453	2525.55	NA	784	277.874	506.126	NA	NA	0.310969	1.85157	2.39205	1	1	1	1	0.337219(0.392409	0.300359	0.318888)	NA	NA	NA	NA
Pbr007883-pycom15g24030	MYN	0.373477	0.91675	0.407392	2.87016e-14	1881	458.156	1422.84	NA	638	223.132	414.868	NA	NA	0.505802	1.28642	3.16684	1	1	1	1	0.366146(0.422569	0.289316	0.386555)	NA	NA	NA	NA
Pbr033273-pycom10g11960	MYN	0.282518	0.702244	0.402307	1.79027e-19	3789	786.746	3002.25	NA	1016	313.436	702.564	NA	NA	0.369669	1.01013	2.29637	1	1	1	1	0.379712(0.445168	0.341672	0.352296)	NA	NA	NA	NA
Pbr008283-pycom04g10150	MYN	0.272756	0.679995	0.401116	1.02354e-16	2925	666.506	2258.49	NA	777	262.167	514.833	NA	NA	0.365552	1.32658	2.35367	1	1	1	1	0.312916(0.359417	0.282515	0.296816)	NA	NA	NA	NA
Pbr025774-pycom05g09430	MYN	0.0177169	0.0443846	0.399167	0.0100226	1407	375.95	1031.05	NA	34	16	18	NA	NA	0.0248425	11.9361	16.4925	1	1	1	1	0.310373(0.378229	0.269988	0.282903)	NA	NA	NA	NA
Pbr027186-pycom06g14020	MYN	0.10829	0.278063	0.389444	0.0376879	285	56.0193	228.981	NA	35	11.9477	23.0523	NA	NA	0.14166	0.238994	1.02435	1	1	1	1	0.240411(0.267828	0.205429	0.247974)	NA	NA	NA	NA
Pbr035528-pycom10g11670	MYN	0.365864	0.947287	0.386223	2.67688e-23	3687	826.619	2860.38	NA	1217	393.084	823.916	NA	NA	0.496218	1.49573	2.47256	1	1	1	1	0.389912(0.449926	0.346097	0.373711)	NA	NA	NA	NA
Pbr031652-pycom05g12100	MYN	0.491039	1.27846	0.384087	1.12899e-13	2106	433.56	1672.44	NA	842	241.689	600.311	NA	NA	0.653144	0.943604	1.31534	1	1	1	1	0.387527(0.459355	0.349032	0.354194)	NA	NA	NA	NA
Pbr016344-pycom05g12910	MYN	0.334429	0.871983	0.383528	9.81157e-24	3267	683.059	2583.94	NA	1018	323.91	694.09	NA	NA	0.44682	1.41958	2.03665	1	1	1	1	0.386463(0.463755	0.354585	0.341048)	NA	NA	NA	NA
Pbr015717-pycom07g22380	MYN	0.166676	0.435001	0.383163	0.0301124	225	57.7096	167.29	NA	41	16.1405	24.8595	NA	NA	0.235498	2.0153	2.56045	1	1	1	1	0.237339(0.282313	0.192177	0.237528)	NA	NA	NA	NA
Pbr041331-pycom11g03770	MYN	0.00634207	0.0165545	0.383103	0.0111073	2949	1046.54	1902.46	NA	29	17	12	NA	NA	0.00996623	26.9887	11.7095	1	1	1	1	0.485185(0.473737	0.427273	0.554545)	NA	NA	NA	NA
Pbr041683-pycom07g03210	MYN	0.324994	0.873504	0.372058	1.3539e-10	1200	293.856	906.144	NA	375	137.082	237.918	NA	NA	0.459313	2.05712	1.98394	1	1	1	1	0.368862(0.434142	0.315425	0.357019)	NA	NA	NA	NA
Pbr042287-pycom11g06520	MYN	0.222598	0.608864	0.365595	2.69551e-26	3540	874.766	2665.23	NA	839	326.959	512.041	NA	NA	0.318047	1.65114	2.32851	1	1	1	1	0.387664(0.446589	0.318746	0.397657)	NA	NA	NA	NA
Pbr023951-pycom05g13680	MYN	0.347183	0.958949	0.362045	1.36818e-17	2469	489.495	1979.5	NA	784	236.129	547.871	NA	NA	0.468469	0.957177	1.54078	1	1	1	1	0.326501(0.371523	0.292094	0.315886)	NA	NA	NA	NA
Pbr022888-pycom02g25790	MYN	0.174834	0.484961	0.360511	0.000566955	345	78.5625	266.438	NA	68	26.5998	41.4002	NA	NA	0.245455	2.00742	1.7114	1	1	1	1	0.252844(0.311433	0.226109	0.22099)	NA	NA	NA	NA
Pbr023962-pycom10g11670	MYN	1.18305	3.29739	0.358784	0.00264828	372	81.1681	290.832	NA	234	62.7237	171.276	NA	NA	1.64439	1.43442	1.73659	1	1	1	1	0.220278(0.259494	0.195458	0.205882)	NA	NA	NA	NA
Pbr016344-pycom10g11670	MYN	0.294577	0.822481	0.358157	4.14558e-26	3237	695.661	2541.34	NA	932	315.501	616.499	NA	NA	0.408029	1.56679	2.30491	1	1	1	1	0.35453(0.415698	0.318314	0.329578)	NA	NA	NA	NA
Pbr016340-pycom10g11640	MYN	1.41314	3.94956	0.357797	2.80629e-14	1149	193.654	955.346	NA	750	169.161	580.839	NA	NA	1.84063	0.48696	1.03077	1	1	1	1	0.310949(0.379654	0.271941	0.28125)	NA	NA	NA	NA
Pbr016341-pycom10g11250	MYN	0.673658	1.92081	0.350716	9.04952e-24	2433	479.486	1953.51	NA	1188	331.845	856.155	NA	NA	0.919442	0.64905	2.20699	1	1	1	1	0.331988(0.402341	0.308313	0.285311)	NA	NA	NA	NA
Pbr019751-pycom08g06850	MYN	0.242827	0.693156	0.350321	3.17329e-17	2403	614.566	1788.43	NA	603	234.7	368.3	NA	NA	0.357998	2.18838	3.10716	1	1	1	1	0.309046(0.368984	0.261029	0.297126)	NA	NA	NA	NA
Pbr039338-pycom10g00460	MYN	0.433228	1.26479	0.342529	7.78881e-20	1428	319.876	1108.12	NA	557	195.479	361.521	NA	NA	0.619501	1.45334	3.20103	1	1	1	1	0.296734(0.342061	0.267314	0.280828)	NA	NA	NA	NA
pycom17g15640-Pbr039222	MYN	0.0121236	0.0354175	0.342305	0.000121037	2802	738.333	2063.67	NA	50	25.1912	24.8088	NA	NA	0.0182616	1.69449	3.02111	1	1	1	1	0.3948(0.474301	0.307033	0.403066)	NA	NA	NA	NA
Pbr009273-pycom15g09440	MYN	0.0112205	0.0328359	0.341715	0.001729	2181	563.913	1617.09	NA	36	18	18	NA	NA	0.0168093	3.31644	3.50505	1	1	1	1	0.373479(0.43952	0.322211	0.358707)	NA	NA	NA	NA
pycom04g10150-Pbr029326	MYN	0.440217	1.28959	0.341363	5.29753e-33	3816	805.917	3010.08	NA	1455	455.965	999.035	NA	NA	0.619599	1.04294	1.44616	1	1	1	1	0.342374(0.39957	0.308808	0.318743)	NA	NA	NA	NA
Pbr041612-pycom01g19900	MYN	0.2915	0.876317	0.332642	0.000259284	582	114.488	467.512	NA	160	47.7883	112.212	NA	NA	0.406542	0.736342	1.66754	1	1	1	1	0.242544(0.285526	0.201754	0.240351)	NA	NA	NA	NA
Pbr016380-pycom05g13220	MYN	0.0164328	0.0497273	0.330459	0.00051173	1860	406.815	1453.18	NA	43	19.394	23.606	NA	NA	0.0237149	1.64661	3.17297	1	1	1	1	0.353659(0.425	0.309146	0.326829)	NA	NA	NA	NA
Pbr037141-pycom06g10800	MYN	0.442759	1.34265	0.329764	3.028e-05	510	132.872	377.128	NA	197	71.439	125.561	NA	NA	0.677212	1.76567	1.69028	1	1	1	1	0.262188(0.318099	0.211609	0.256856)	NA	NA	NA	NA
Pbr031652-pycom05g11970	MYN	0.418531	1.27506	0.328243	9.39612e-20	2226	468.156	1757.84	NA	821	258.024	562.976	NA	NA	0.59867	1.09003	1.25704	1	1	1	1	0.349761(0.409091	0.315311	0.32488)	NA	NA	NA	NA
Pbr036077-pycom07g23500	MYN	0.265727	0.81204	0.327234	6.17861e-22	2181	544.685	1636.32	NA	605	240.835	364.165	NA	NA	0.402164	2.03645	2.87601	1	1	1	1	0.331474(0.372961	0.295708	0.325751)	NA	NA	NA	NA
Pbr010518-pycom05g01330	MYN	0.00728087	0.0230669	0.315641	0.0337897	1281	314.006	966.994	NA	14	7	7	NA	NA	0.0111504	2.45251	6.92876	1	1	1	1	0.27151(0.325214	0.239316	0.25)	NA	NA	NA	NA
pycom10g11670-Pbr038049	MYN	0.0115591	0.0366297	0.315565	0.00106353	2109	452.358	1656.64	NA	35	16	19	NA	NA	0.0169364	1.26736	1.88638	1	1	1	1	0.306155(0.357036	0.274758	0.286672)	NA	NA	NA	NA
Pbr017627-pycom10g28340	MYN	0.0936714	0.301486	0.310699	0.000148027	426	75.1598	350.84	NA	49	18.1512	30.8488	NA	NA	0.130336	0.832903	1.03479	1	1	1	1	0.248659(0.28046	0.18908	0.276437)	NA	NA	NA	NA
Pbr023987-pycom05g13680	MYN	0.35237	1.14266	0.308378	0.00625355	201	37.7928	163.207	NA	65	19.2033	45.7967	NA	NA	0.500964	1.22937	1.42435	1	1	1	1	0.216564(0.250514	0.195473	0.203704)	NA	NA	NA	NA
pycom17g15640-Pbr040364	MYN	0.00899054	0.0296408	0.303316	0.000181928	2802	809.762	1992.24	NA	41	23.2097	17.7903	NA	NA	0.0149583	2.91368	5.20254	1	1	1	1	0.394049(0.473399	0.307033	0.401713)	NA	NA	NA	NA
Pbr012555-pycom111g02040	MYN	0.366282	1.22499	0.299007	0.000835555	195	41.5998	153.4	NA	68	23.5718	44.4282	NA	NA	0.549473	1.56426	0.865689	1	1	1	1	0.236934(0.265679	0.209059	0.236063)	NA	NA	NA	NA
pycom14g05690-Pbr025371	MYN	0.00584107	0.0200163	0.291816	0.00356514	2502	609.887	1892.11	NA	23	12	11	NA	NA	0.00929641	2	2	1	1	1	1	0.419864(0.494604	0.363909	0.401079)	NA	NA	NA	NA
Pbr036414-pycom08g03380	MYN	0.0232132	0.0796686	0.291372	2.82054e-06	1680	453.613	1226.39	NA	62	34	28	NA	NA	0.0384566	1.97913	5.1272	1	1	1	1	0.401365(0.443197	0.307794	0.453104)	NA	NA	NA	NA
Pbr015715-pycom01g19010	MYN	0.0670844	0.231111	0.290269	1.29654e-07	810	247.298	562.702	NA	84	48	36	NA	NA	0.117163	2.80032	3.92696	1	1	1	1	0.279752(0.33714	0.238579	0.263536)	NA	NA	NA	NA
Pbr024669-pycom02g22140	MYN	0.031448	0.110111	0.285602	0.003671	480	119.713	360.287	NA	23	12	11	NA	NA	0.0510668	2	2	1	1	1	1	0.246414(0.287381	0.207877	0.243982)	NA	NA	NA	NA
Pbr023224-pycom11g02410	MYN	1.47541	5.25767	0.28062	4.81211e-33	5433	1107.9	4325.1	NA	3631	901.956	2729.04	NA	NA	2.24669	1.03011	1.51104	1	1	1	1	0.380536(0.427513	0.364677	0.349417)	NA	NA	NA	NA
Pbr038352-pycom17g05700	MYN	0.00454267	0.0162666	0.279264	0.000858544	3780	1129.94	2650.06	NA	30	18	12	NA	NA	0.00804726	5.77609	3.01379	1	1	1	1	0.431878(0.497619	0.374206	0.42381)	NA	NA	NA	NA
Pbr004938-pycom02g26350	MYN	0.0052008	0.0187941	0.276726	0.000228121	4032	1137.45	2894.55	NA	36	21	15	NA	NA	0.00903553	3.14556	5.37531	1	1	1	1	0.429389(0.483565	0.376552	0.42805)	NA	NA	NA	NA
pycom07g22380-Pbr012703	MYN	0.0331152	0.120502	0.274811	0.00653912	348	100.969	247.031	NA	19	11	8	NA	NA	0.0584695	2.87049	2.06451	1	1	1	1	0.245933(0.290011	0.196935	0.250851)	NA	NA	NA	NA
Pbr015634-pycom02g23750	MYN	0.310022	1.12837	0.274753	4.41055e-25	2364	509.668	1854.33	NA	724	254.034	469.966	NA	NA	0.486454	0.957879	1.24929	1	1	1	1	0.350616(0.412781	0.303859	0.335209)	NA	NA	NA	NA
Pbr028579-pycom04g21110	MYN	0.00445192	0.0162276	0.274343	0.0131296	1917	564.7	1352.3	NA	15	9	6	NA	NA	0.00792074	4.83027	7.90706	1	1	1	1	0.360043(0.41453	0.299145	0.366453)	NA	NA	NA	NA
pycom05g12910-Pbr039232	MYN	0.00976027	0.0359075	0.271817	1.55142e-05	2385	630.195	1754.81	NA	39	22	17	NA	NA	0.0166692	3.40188	1.07149	1	1	1	1	0.308355(0.374337	0.295756	0.254973)	NA	NA	NA	NA
Pbr016344-pycom05g13330	MYN	0.27379	1.03265	0.265133	3.56574e-21	2523	516.773	2006.23	NA	686	228.799	457.201	NA	NA	0.429224	1.04973	2.58538	1	1	1	1	0.343469(0.405734	0.305387	0.319288)	NA	NA	NA	NA
Pbr033296-pycom05g13540	MYN	1.22651	4.65517	0.263472	1.72641e-16	2292	496.155	1795.85	NA	1459	391.768	1067.23	NA	NA	1.96872	1.32393	1.79747	1	1	1	1	0.326407(0.376166	0.287956	0.315098)	NA	NA	NA	NA
Pbr005297-pycom17g27530	MYN	0.204169	0.7855	0.259922	0.000468422	240	48.9936	191.006	NA	55	21	34	NA	NA	0.322842	1.56093	0.64219	1	1	1	1	0.215397(0.251024	0.194513	0.200655)	NA	NA	NA	NA
Pbr001728-pycom17g27530	MYN	0.203147	0.781951	0.259795	0.000257711	240	50.782	189.218	NA	55	21.4668	33.5332	NA	NA	0.325617	1.77039	0.711619	1	1	1	1	0.215261(0.251024	0.194513	0.200246)	NA	NA	NA	NA
pycom04g10160-Pbr023742	MYN	0.0155394	0.0607548	0.255772	0.00262442	843	191.976	651.024	NA	21	11	10	NA	NA	0.0258363	2.17607	3.72051	1	1	1	1	0.377076(0.433555	0.342193	0.355482)	NA	NA	NA	NA
Pbr000675-pycom03g01390	MYN	0.0058379	0.0231389	0.252298	0.000161495	3030	793.667	2236.33	NA	31	18	13	NA	NA	0.0103697	1.5908	4.60506	1	1	1	1	0.381061(0.433359	0.339299	0.370526)	NA	NA	NA	NA
Pbr027376-pycom10g11030	MYN	0.624762	2.52659	0.247275	8.87153e-08	876	192.739	683.261	NA	412	123.016	288.984	NA	NA	1.0432	1.2271	1.87863	1	1	1	1	0.295699(0.356537	0.25382	0.27674)	NA	NA	NA	NA
pycom04g21110-Pbr035321	MYN	0.00593779	0.0254036	0.233738	0.00085177	1917	564.067	1352.93	NA	22	14	8	NA	NA	0.0116655	5.45358	1.00552	1	1	1	1	0.359687(0.413996	0.299145	0.365919)	NA	NA	NA	NA
Pbr039414-pycom05g01130	MYN	0.4651	2.03305	0.228769	7.27942e-11	924	199.997	724.003	NA	371	120.325	250.675	NA	NA	0.804479	1.31479	1.68248	1	1	1	1	0.258545(0.297546	0.238826	0.239264)	NA	NA	NA	NA
Pbr023226-pycom03g02210	MYN	0.0283926	0.128184	0.221499	1.78124e-62	10752	2623.41	8128.59	NA	531	304.722	226.278	NA	NA	0.052741	2.73755	3.35563	1	1	1	1	0.393976(0.494789	0.364634	0.322506)	NA	NA	NA	NA
Pbr031651-pycom05g12160	MYN	0.330161	1.5192	0.217325	1.17413e-11	483	90.4078	392.592	NA	163	58.8613	104.139	NA	NA	0.552726	0.563475	1.18545	1	1	1	1	0.315972(0.375	0.265625	0.307292)	NA	NA	NA	NA
Pbr021958-pycom15g06550	MYN	0.25066	1.21178	0.206853	5.85407e-24	2283	568.008	1714.99	NA	610	246.842	363.158	NA	NA	0.489786	1.87856	2.90266	1	1	1	1	0.349083(0.419266	0.299083	0.328899)	NA	NA	NA	NA
Pbr023003-pycom02g23750	MYN	0.501867	2.43918	0.205753	1.72802e-75	3600	845.235	2754.77	NA	1613	609.401	1003.6	NA	NA	0.956723	1.27334	2.2424	1	1	1	1	0.380524(0.440373	0.322785	0.378414)	NA	NA	NA	NA
pycom10g11670-Pbr039234	MYN	0.448394	2.19994	0.203821	1.3385e-27	2337	460.755	1876.25	NA	910	282.384	627.616	NA	NA	0.793722	0.764581	2.35583	1	1	1	1	0.313937(0.369971	0.288075	0.283764)	NA	NA	NA	NA
Pbr023980-pycom05g13330	MYN	0.391253	2.00684	0.19496	2.21877e-05	243	53.0825	189.917	NA	91	33.3256	57.6744	NA	NA	0.744172	1.13566	0.447073	1	1	1	1	0.22055(0.26087	0.196767	0.204013)	NA	NA	NA	NA
Pbr018193-pycom14g10270	MYN	0.0301097	0.161709	0.186196	2.48354e-26	2994	784.508	2209.49	NA	176	110.824	65.1758	NA	NA	0.0645923	2.85846	3.20253	1	1	1	1	0.444556(0.479459	0.435872	0.418337)	NA	NA	NA	NA
Pbr039337-pycom05g00230	MYN	0.549486	3.01432	0.182292	3.59327e-26	1374	284.88	1089.12	NA	632	209.82	422.18	NA	NA	1.06053	0.822808	1.30681	1	1	1	1	0.26289(0.310552	0.23801	0.240108)	NA	NA	NA	NA
Pbr024710-pycom02g22460	MYN	0.00606674	0.0335185	0.180997	0.000105141	1761	432.489	1328.51	NA	22	14	8	NA	NA	0.0128087	3.15146	2.57642	1	1	1	1	0.287866(0.348809	0.254314	0.260477)	NA	NA	NA	NA
Pbr042278-pycom03g05750	MYN	0.0053966	0.0338833	0.15927	1.11872e-06	2622	576.236	2045.76	NA	30	19	11	NA	NA	0.0116571	1.39338	1.15877	1	1	1	1	0.399351(0.476732	0.337121	0.384199)	NA	NA	NA	NA
Pbr017006-pycom15g16120	MYN	NA	0.00801681	0	NA	507	125.496	381.504	NA	1	1	NA	NA	NA	0.00198437	2	2	1	1	1	1	0.241021(0.286862	0.212665	0.223535)	NA	NA	NA	NA
