# Supplementary material for: Contrasting genetic variation and positive selection followed the divergence of NBS-encoding genes in Asian and European pears
Source: BMC Genomics. 2020 Nov 19;21:809. doi: 10.1186/s12864-020-07226-1 (PMC7678159; doi:10.1186/s12864-020-07226-1)
Supplement: Supplementary file 8 — Additional file 8. The value of nucleotide diversity (π) and FST within 1 kilobase sliding windows and step size of 500 bases across the whole NBS-encoding gene family from different populations. [file 12864_2020_7226_MOESM8_ESM.xlsx]

## Sheet: Pi
The value of nucleotide diversity (π) in each 1kbp slide window and 500 bp step across the whole NBS-encoding gene family from different groups
All					Aisan group					European group					Wild group					Cultivated group					Asian wild group					Asian cultivated group					European wild group					European cultivated group
CHROM	BIN_START	BIN_END	N_VARIANTS	PI	CHROM	BIN_START	BIN_END	N_VARIANTS	PI	CHROM	BIN_START	BIN_END	N_VARIANTS	PI	CHROM	BIN_START	BIN_END	N_VARIANTS	PI	CHROM	BIN_START	BIN_END	N_VARIANTS	PI	CHROM	BIN_START	BIN_END	N_VARIANTS	PI	CHROM	BIN_START	BIN_END	N_VARIANTS	PI	CHROM	BIN_START	BIN_END	N_VARIANTS	PI	CHROM	BIN_START	BIN_END	N_VARIANTS	PI
338genomic	1	1000	47	0.00734715	338genomic	1	1000	38	0.0073487	338genomic	1	1000	37	0.00795188	338genomic	1	1000	40	0.0063375	338genomic	1	1000	36	0.00873147	338genomic	1	1000	39	0.00696394	338genomic	1	1000	30	0.00826941	338genomic	1	1000	54	0.0100991	338genomic	1	1000	36	0.00941844
338genomic	501	1500	49	0.00801096	338genomic	501	1500	46	0.00899022	338genomic	501	1500	45	0.00882466	338genomic	501	1500	47	0.00779825	338genomic	501	1500	49	0.0106568	338genomic	501	1500	46	0.00879499	338genomic	501	1500	42	0.0108515	338genomic	501	1500	73	0.0127574	338genomic	501	1500	51	0.0113544
338genomic	1001	2000	40	0.00622393	338genomic	1001	2000	41	0.00763001	338genomic	1001	2000	39	0.00599248	338genomic	1001	2000	40	0.00591931	338genomic	1001	2000	47	0.00855133	338genomic	1001	2000	40	0.00679782	338genomic	1001	2000	39	0.00905512	338genomic	1001	2000	56	0.00833583	338genomic	1001	2000	45	0.00795876
338genomic	1501	2500	20	0.00260984	338genomic	1501	2500	21	0.00332129	338genomic	1501	2500	17	0.00231156	338genomic	1501	2500	23	0.00302507	338genomic	1501	2500	21	0.00297867	338genomic	1501	2500	21	0.00338341	338genomic	1501	2500	19	0.00343934	338genomic	1501	2500	35	0.00412046	338genomic	1501	2500	14	0.00214998
338genomic	2001	3000	14	0.00149721	338genomic	2001	3000	12	0.00103245	338genomic	2001	3000	21	0.00244033	338genomic	2001	3000	15	0.00169323	338genomic	2001	3000	23	0.00238381	338genomic	2001	3000	14	0.00129628	338genomic	2001	3000	13	0.00130862	338genomic	2001	3000	38	0.00359142	338genomic	2001	3000	19	0.00233342
338genomic	2501	3500	31	0.00319342	338genomic	2501	3500	22	0.00240612	338genomic	2501	3500	44	0.00484584	338genomic	2501	3500	33	0.00353122	338genomic	2501	3500	35	0.00412352	338genomic	2501	3500	25	0.00250702	338genomic	2501	3500	22	0.00287959	338genomic	2501	3500	53	0.00669073	338genomic	2501	3500	32	0.00364707
338genomic	3001	4000	33	0.00352032	338genomic	3001	4000	29	0.00385845	338genomic	3001	4000	42	0.00452384	338genomic	3001	4000	36	0.003919	338genomic	3001	4000	32	0.00426182	338genomic	3001	4000	27	0.00359434	338genomic	3001	4000	28	0.0046386	338genomic	3001	4000	53	0.00656709	338genomic	3001	4000	28	0.00298851
338genomic	3501	4500	29	0.00331548	338genomic	3501	4500	34	0.00449659	338genomic	3501	4500	31	0.00330481	338genomic	3501	4500	31	0.00339315	338genomic	3501	4500	36	0.00506388	338genomic	3501	4500	37	0.00445945	338genomic	3501	4500	36	0.00556458	338genomic	3501	4500	39	0.00413948	338genomic	3501	4500	32	0.00384461
338genomic	4001	5000	21	0.00223387	338genomic	4001	5000	26	0.00322575	338genomic	4001	5000	21	0.00208733	338genomic	4001	5000	19	0.00191981	338genomic	4001	5000	28	0.00370038	338genomic	4001	5000	30	0.00317293	338genomic	4001	5000	30	0.00401371	338genomic	4001	5000	17	0.00177941	338genomic	4001	5000	28	0.00359584
338genomic	4501	5500	11	0.00124654	338genomic	4501	5500	17	0.00228222	338genomic	4501	5500	12	0.00133874	338genomic	4501	5500	9	0.00123902	338genomic	4501	5500	17	0.00188999	338genomic	4501	5500	14	0.00197497	338genomic	4501	5500	21	0.00286306	338genomic	4501	5500	8	0.00104172	338genomic	4501	5500	16	0.00213698
338genomic	5001	6000	13	0.00207868	338genomic	5001	6000	15	0.0027676	338genomic	5001	6000	15	0.00247443	338genomic	5001	6000	11	0.00205999	338genomic	5001	6000	16	0.00234097	338genomic	5001	6000	13	0.0026648	338genomic	5001	6000	18	0.00318315	338genomic	5001	6000	15	0.00255848	338genomic	5001	6000	17	0.00315155
338genomic	5501	6500	16	0.00221046	338genomic	5501	6500	11	0.00211898	338genomic	5501	6500	17	0.00307954	338genomic	5501	6500	14	0.00206353	338genomic	5501	6500	16	0.00249237	338genomic	5501	6500	16	0.00247609	338genomic	5501	6500	12	0.0024983	338genomic	5501	6500	15	0.00274067	338genomic	5501	6500	20	0.00395648
338genomic	6001	7000	8	0.000842714	338genomic	6001	7000	5	0.000736914	338genomic	6001	7000	7	0.0011643	338genomic	6001	7000	7	0.000829507	338genomic	6001	7000	9	0.00116785	338genomic	6001	7000	9	0.000933089	338genomic	6001	7000	6	0.00105431	338genomic	6001	7000	6	0.000928475	338genomic	6001	7000	12	0.00170011
338genomic	7001	8000	3	0.000379734	338genomic	7001	8000	3	0.000522576	338genomic	7001	8000	4	0.000163972	338genomic	7001	8000	2	0.0003266	338genomic	6501	7500	1	4.16498e-05	338genomic	7001	8000	3	0.000494127	338genomic	7001	8000	3	0.000531678	338genomic	6501	7500	1	3.6365e-05	338genomic	6501	7500	2	8.77725e-05
338genomic	7501	8500	14	0.00215824	338genomic	7501	8500	15	0.00291222	338genomic	7501	8500	15	0.001782	338genomic	7501	8500	19	0.00254275	338genomic	7001	8000	3	0.000373372	338genomic	7501	8500	20	0.00339887	338genomic	7501	8500	15	0.00284934	338genomic	7001	8000	6	0.000316201	338genomic	7001	8000	2	9.66143e-05
338genomic	8001	9000	23	0.00372718	338genomic	8001	9000	22	0.00408812	338genomic	8001	9000	24	0.00400089	338genomic	8001	9000	29	0.00419138	338genomic	7501	8500	16	0.00263577	338genomic	8001	9000	27	0.00462543	338genomic	8001	9000	24	0.00436836	338genomic	7501	8500	19	0.00179425	338genomic	7501	8500	11	0.00204524
338genomic	8501	9500	22	0.00344398	338genomic	8501	9500	20	0.00318227	338genomic	8501	9500	24	0.00451049	338genomic	8501	9500	25	0.00406588	338genomic	8001	9000	24	0.0041019	338genomic	8501	9500	21	0.0032576	338genomic	8501	9500	20	0.00383369	338genomic	8001	9000	29	0.00415729	338genomic	8001	9000	18	0.00411923
338genomic	9001	10000	21	0.00311677	338genomic	9001	10000	23	0.00343287	338genomic	9001	10000	25	0.00392688	338genomic	9001	10000	26	0.00422293	338genomic	8501	9500	23	0.00384622	338genomic	9001	10000	26	0.00371326	338genomic	9001	10000	18	0.00345312	338genomic	8501	9500	38	0.00590084	338genomic	8501	9500	19	0.00419021
338genomic	9501	10500	32	0.00556016	338genomic	9501	10500	38	0.00647602	338genomic	9501	10500	35	0.00577043	338genomic	9501	10500	32	0.00507528	338genomic	9001	10000	23	0.00368911	338genomic	9501	10500	36	0.00607522	338genomic	9501	10500	30	0.00679986	338genomic	9001	10000	38	0.00563757	338genomic	9001	10000	19	0.00349707
338genomic	10001	11000	49	0.00981221	338genomic	10001	11000	56	0.0120474	338genomic	10001	11000	51	0.0092601	338genomic	10001	11000	49	0.00835694	338genomic	9501	10500	36	0.00696836	338genomic	10001	11000	53	0.0105389	338genomic	10001	11000	48	0.0135354	338genomic	9501	10500	32	0.00517686	338genomic	9501	10500	36	0.00632363
338genomic	10501	11500	64	0.0118665	338genomic	10501	11500	58	0.0135351	338genomic	10501	11500	67	0.0107299	338genomic	10501	11500	62	0.0104425	338genomic	10001	11000	54	0.012363	338genomic	10501	11500	59	0.0121774	338genomic	10501	11500	52	0.0150242	338genomic	10001	11000	49	0.00775354	338genomic	10001	11000	50	0.0102083
338genomic	11001	12000	81	0.0131488	338genomic	11001	12000	65	0.0138762	338genomic	11001	12000	78	0.0112836	338genomic	11001	12000	67	0.0101247	338genomic	10501	11500	62	0.013994	338genomic	11001	12000	67	0.0127031	338genomic	11001	12000	62	0.0158383	338genomic	10501	11500	68	0.00964338	338genomic	10501	11500	53	0.0116354
338genomic	11501	12500	75	0.0113648	338genomic	11501	12500	63	0.0120745	338genomic	11501	12500	80	0.0114667	338genomic	11501	12500	55	0.00765099	338genomic	11001	12000	82	0.0161317	338genomic	11501	12500	69	0.0119389	338genomic	11501	12500	59	0.0139614	338genomic	11001	12000	72	0.00861001	338genomic	11001	12000	72	0.0139809
338genomic	12001	13000	60	0.00880386	338genomic	12001	13000	52	0.0087896	338genomic	12001	13000	69	0.0107982	338genomic	12001	13000	45	0.00608757	338genomic	11501	12500	84	0.0153236	338genomic	12001	13000	53	0.00877719	338genomic	12001	13000	46	0.00933165	338genomic	11501	12500	63	0.00644689	338genomic	11501	12500	77	0.0143662
338genomic	12501	13500	58	0.00910534	338genomic	12501	13500	55	0.0105596	338genomic	12501	13500	60	0.008709	338genomic	12501	13500	51	0.00735313	338genomic	12001	13000	68	0.0119033	338genomic	12501	13500	57	0.00990447	338genomic	12501	13500	58	0.0109882	338genomic	12001	13000	59	0.0070017	338genomic	12001	13000	66	0.0124621
338genomic	13001	14000	61	0.00961468	338genomic	13001	14000	58	0.0121805	338genomic	13001	14000	72	0.0095287	338genomic	13001	14000	56	0.00757512	338genomic	12501	13500	63	0.0111677	338genomic	13001	14000	63	0.0115219	338genomic	13001	14000	69	0.0150484	338genomic	12501	13500	64	0.00759138	338genomic	12501	13500	56	0.00967163
338genomic	13501	14500	56	0.00872768	338genomic	13501	14500	57	0.0114217	338genomic	13501	14500	68	0.00988468	338genomic	13501	14500	58	0.00678587	338genomic	13001	14000	72	0.0146455	338genomic	13501	14500	60	0.0102554	338genomic	13501	14500	63	0.0151744	338genomic	13001	14000	81	0.00742461	338genomic	13001	14000	66	0.0127789
338genomic	14001	15000	59	0.00961723	338genomic	14001	15000	65	0.0114666	338genomic	14001	15000	75	0.0124116	338genomic	14001	15000	78	0.00918709	338genomic	13501	14500	72	0.0152744	338genomic	14001	15000	87	0.0112847	338genomic	14001	15000	55	0.013279	338genomic	13501	14500	83	0.00760945	338genomic	13501	14500	62	0.013861
338genomic	14501	15500	58	0.00925908	338genomic	14501	15500	61	0.0099201	338genomic	14501	15500	69	0.0120568	338genomic	14501	15500	75	0.009606	338genomic	14001	15000	63	0.0131849	338genomic	14501	15500	81	0.0106292	338genomic	14501	15500	46	0.0099977	338genomic	14001	15000	92	0.0123298	338genomic	14001	15000	53	0.0126711
338genomic	15001	16000	47	0.00731206	338genomic	15001	16000	50	0.00866954	338genomic	15001	16000	46	0.00822683	338genomic	15001	16000	50	0.00707638	338genomic	14501	15500	57	0.0111	338genomic	15001	16000	49	0.0088656	338genomic	15001	16000	44	0.00858513	338genomic	14501	15500	84	0.0128311	338genomic	14501	15500	49	0.011896
338genomic	15501	16500	38	0.00588956	338genomic	15501	16500	34	0.00610023	338genomic	15501	16500	42	0.00740436	338genomic	15501	16500	36	0.00497577	338genomic	15001	16000	58	0.0100763	338genomic	15501	16500	32	0.0058229	338genomic	15501	16500	34	0.0071284	338genomic	15001	16000	54	0.00813157	338genomic	15001	16000	46	0.0107904
338genomic	16001	17000	26	0.00388984	338genomic	16001	17000	13	0.00230759	338genomic	16001	17000	42	0.0064407	338genomic	16001	17000	25	0.00360676	338genomic	15501	16500	51	0.00905069	338genomic	16001	17000	18	0.00276041	338genomic	16001	17000	13	0.00272571	338genomic	15501	16500	47	0.00694199	338genomic	15501	16500	48	0.0101968
338genomic	16501	17500	20	0.00307034	338genomic	16501	17500	12	0.00203771	338genomic	16501	17500	41	0.00544742	338genomic	16501	17500	24	0.00353935	338genomic	16001	17000	31	0.00512497	338genomic	16501	17500	19	0.00287542	338genomic	16501	17500	10	0.00195767	338genomic	16001	17000	42	0.00636377	338genomic	16001	17000	50	0.00861537
338genomic	17001	18000	11	0.00167919	338genomic	17001	18000	9	0.001205	338genomic	17001	18000	18	0.00237584	338genomic	17001	18000	14	0.00190957	338genomic	16501	17500	22	0.0036703	338genomic	17001	18000	11	0.00142027	338genomic	17001	18000	10	0.00154493	338genomic	16501	17500	37	0.00582034	338genomic	16501	17500	48	0.00698647
338genomic	17501	18500	16	0.00234172	338genomic	17501	18500	17	0.00221446	338genomic	17501	18500	14	0.00281348	338genomic	17501	18500	18	0.00241327	338genomic	17001	18000	11	0.00214173	338genomic	17501	18500	16	0.00223067	338genomic	17501	18500	19	0.00250805	338genomic	17001	18000	18	0.00293942	338genomic	17001	18000	22	0.00272677
338genomic	18001	19000	30	0.00499799	338genomic	18001	19000	32	0.00512716	338genomic	18001	19000	33	0.00605031	338genomic	18001	19000	35	0.00528059	338genomic	17501	18500	18	0.00265777	338genomic	18001	19000	35	0.00535672	338genomic	18001	19000	30	0.00523188	338genomic	17501	18500	19	0.00371351	338genomic	17501	18500	14	0.00282238
338genomic	18501	19500	33	0.00571824	338genomic	18501	19500	31	0.00482848	338genomic	18501	19500	40	0.00792473	338genomic	18501	19500	39	0.00659512	338genomic	18001	19000	36	0.00569897	338genomic	18501	19500	43	0.00608529	338genomic	18501	19500	26	0.00484181	338genomic	18001	19000	34	0.00643183	338genomic	18001	19000	31	0.00650874
338genomic	19001	20000	28	0.00453816	338genomic	19001	20000	28	0.00400216	338genomic	19001	20000	36	0.00724909	338genomic	19001	20000	35	0.00580435	338genomic	18501	19500	35	0.0062167	338genomic	19001	20000	35	0.00481938	338genomic	19001	20000	26	0.00453519	338genomic	18501	19500	42	0.00787571	338genomic	18501	19500	44	0.00991552
338genomic	19501	20500	22	0.00280474	338genomic	19501	20500	21	0.00304128	338genomic	19501	20500	34	0.00470889	338genomic	19501	20500	31	0.00387299	338genomic	19001	20000	29	0.00529143	338genomic	19501	20500	25	0.00320801	338genomic	19501	20500	29	0.00473584	338genomic	19001	20000	41	0.00780534	338genomic	19001	20000	37	0.00891242
338genomic	20001	21000	16	0.00189511	338genomic	20001	21000	12	0.00155504	338genomic	20001	21000	25	0.00252739	338genomic	20001	21000	20	0.00238196	338genomic	19501	20500	28	0.00453315	338genomic	20001	21000	17	0.0020558	338genomic	20001	21000	17	0.00255601	338genomic	19501	20500	37	0.00580629	338genomic	19501	20500	24	0.00486928
338genomic	20501	21500	9	0.00135555	338genomic	20501	21500	12	0.00153137	338genomic	20501	21500	11	0.00120165	338genomic	20501	21500	7	0.00130527	338genomic	20001	21000	19	0.00287686	338genomic	20501	21500	13	0.0017642	338genomic	20501	21500	8	0.0012411	338genomic	20001	21000	25	0.00320909	338genomic	20001	21000	15	0.00233774
338genomic	21001	22000	5	0.000468142	338genomic	21001	22000	9	0.000940293	338genomic	21001	22000	5	0.00074853	338genomic	21001	22000	5	0.000431738	338genomic	20501	21500	9	0.00141358	338genomic	21001	22000	13	0.00110707	338genomic	21001	22000	8	0.00107127	338genomic	20501	21500	15	0.00148217	338genomic	20501	21500	8	0.00110088
338genomic	21501	22500	4	0.000568673	338genomic	21501	22500	4	0.000654944	338genomic	21501	22500	3	0.000551649	338genomic	21501	22500	4	0.000307736	338genomic	21001	22000	8	0.000820792	338genomic	21501	22500	7	0.000448991	338genomic	21501	22500	5	0.000952137	338genomic	21001	22000	14	0.00114534	338genomic	21001	22000	5	0.000725172
338genomic	22001	23000	1	0.000255565	338genomic	22001	23000	1	0.000322246	338genomic	22501	23500	1	3.36376e-05	338genomic	22501	23500	7	0.000625842	338genomic	21501	22500	6	0.000923581	338genomic	22001	23000	2	9.36111e-05	338genomic	22001	23000	1	0.000414726	338genomic	21501	22500	8	0.000754538	338genomic	21501	22500	5	0.000677534
338genomic	22501	23500	6	0.000578973	338genomic	22501	23500	5	0.0011834	338genomic	23001	24000	2	0.0001144	338genomic	23001	24000	8	0.000681313	338genomic	22001	23000	2	0.000460289	338genomic	22501	23500	8	0.00150335	338genomic	22501	23500	5	0.00102928	338genomic	22001	23000	2	0.00014755	338genomic	22001	23000	3	0.000253449
338genomic	23001	24000	8	0.000694184	338genomic	23001	24000	9	0.00159116	338genomic	23501	24500	15	0.00169495	338genomic	23501	24500	21	0.0033185	338genomic	22501	23500	8	0.000853139	338genomic	23001	24000	12	0.00191462	338genomic	23001	24000	9	0.00157683	338genomic	23001	24000	3	0.000167295	338genomic	22501	23500	3	0.000306387
338genomic	23501	24500	21	0.00348572	338genomic	23501	24500	32	0.00502311	338genomic	24001	25000	32	0.00446891	338genomic	24001	25000	48	0.00827304	338genomic	23001	24000	9	0.000910057	338genomic	23501	24500	31	0.00507884	338genomic	23501	24500	29	0.00494211	338genomic	23501	24500	25	0.00234406	338genomic	23001	24000	3	0.00034043
338genomic	24001	25000	48	0.00830876	338genomic	24001	25000	61	0.0109043	338genomic	24501	25500	28	0.00369681	338genomic	24501	25500	49	0.00784594	338genomic	23501	24500	24	0.00370857	338genomic	24001	25000	55	0.0108675	338genomic	24001	25000	61	0.012283	338genomic	24001	25000	41	0.00491042	338genomic	23501	24500	13	0.00188522
338genomic	24501	25500	50	0.00826885	338genomic	24501	25500	54	0.0108887	338genomic	25001	26000	16	0.00184941	338genomic	25001	26000	35	0.00509171	338genomic	24001	25000	61	0.0106336	338genomic	24501	25500	51	0.010415	338genomic	24501	25500	59	0.013562	338genomic	24501	25500	33	0.00386342	338genomic	24001	25000	25	0.00477007
338genomic	25001	26000	35	0.00561741	338genomic	25001	26000	39	0.00789862	338genomic	25501	26500	33	0.00711041	338genomic	25501	26500	52	0.0107301	338genomic	24501	25500	64	0.0113955	338genomic	25001	26000	40	0.00704769	338genomic	25001	26000	39	0.0092112	338genomic	25001	26000	25	0.00236731	338genomic	24501	25500	26	0.00467844
338genomic	25501	26500	56	0.0109191	338genomic	25501	26500	58	0.0130402	338genomic	26001	27000	37	0.00809948	338genomic	26001	27000	53	0.0116539	338genomic	25001	26000	39	0.00697983	338genomic	25501	26500	60	0.0133622	338genomic	25501	26500	51	0.0119148	338genomic	25501	26500	33	0.00531287	338genomic	25001	26000	24	0.00298613
338genomic	26001	27000	62	0.0122002	338genomic	26001	27000	59	0.0135724	338genomic	26501	27500	29	0.00744712	338genomic	26501	27500	49	0.00980041	338genomic	25501	26500	55	0.0114582	338genomic	26001	27000	60	0.014356	338genomic	26001	27000	56	0.0125708	338genomic	26001	27000	33	0.00591487	338genomic	25501	26500	40	0.00939413
338genomic	26501	27500	51	0.00996393	338genomic	26501	27500	48	0.0100682	338genomic	27001	28000	45	0.0106428	338genomic	27001	28000	72	0.0137162	338genomic	26001	27000	65	0.0131574	338genomic	26501	27500	50	0.00990594	338genomic	26501	27500	47	0.0108167	338genomic	26501	27500	35	0.00803807	338genomic	26001	27000	42	0.0107666
338genomic	27001	28000	65	0.0126237	338genomic	27001	28000	59	0.0126542	338genomic	27501	28500	53	0.0105639	338genomic	27501	28500	70	0.0136019	338genomic	26501	27500	57	0.0115345	338genomic	27001	28000	59	0.0131291	338genomic	27001	28000	44	0.0108281	338genomic	27001	28000	48	0.0109337	338genomic	26501	27500	32	0.00836262
338genomic	27501	28500	74	0.013248	338genomic	27501	28500	70	0.0140282	338genomic	28001	29000	46	0.00808097	338genomic	28001	29000	56	0.0117839	338genomic	27001	28000	53	0.0120373	338genomic	27501	28500	60	0.0137481	338genomic	27501	28500	48	0.0108907	338genomic	27501	28500	51	0.0109265	338genomic	27001	28000	43	0.0113306
338genomic	28001	29000	64	0.0116102	338genomic	28001	29000	61	0.0119745	338genomic	28501	29500	29	0.00362128	338genomic	28501	29500	42	0.00965985	338genomic	27501	28500	60	0.0124774	338genomic	28001	29000	52	0.0119667	338genomic	28001	29000	46	0.00955018	338genomic	28001	29000	43	0.00880259	338genomic	27501	28500	51	0.0112903
338genomic	28501	29500	39	0.00727831	338genomic	28501	29500	36	0.00724844	338genomic	29001	30000	11	0.00100896	338genomic	29001	30000	21	0.00497235	338genomic	28001	29000	64	0.0117366	338genomic	28501	29500	36	0.0102306	338genomic	28501	29500	22	0.00369078	338genomic	28501	29500	30	0.0041724	338genomic	28001	29000	46	0.00846022
338genomic	29001	30000	16	0.0029263	338genomic	29001	30000	50	0.00633012	338genomic	29501	30500	1	5.88589e-05	338genomic	29501	30500	4	0.000651795	338genomic	28501	29500	34	0.00556393	338genomic	29001	30000	52	0.0104819	338genomic	29001	30000	17	0.00146354	338genomic	29001	30000	15	0.00168144	338genomic	28501	29500	27	0.00352315
338genomic	29501	30500	1	0.00020798	338genomic	29501	30500	54	0.00470879	338genomic	30001	31000	19	0.00209924	338genomic	30001	31000	36	0.00550157	338genomic	29001	30000	12	0.00169725	338genomic	29501	30500	55	0.00755475	338genomic	29501	30500	21	0.00101891	338genomic	29501	30500	1	7.83181e-05	338genomic	29001	30000	9	0.000758409
338genomic	30001	31000	27	0.00436369	338genomic	30001	31000	52	0.00816602	338genomic	30501	31500	28	0.00278798	338genomic	30501	31500	65	0.00939391	338genomic	29501	30500	2	0.000177139	338genomic	30001	31000	56	0.0102363	338genomic	30001	31000	34	0.00526101	338genomic	30001	31000	24	0.00253375	338genomic	29501	30500	1	5.59854e-05
338genomic	30501	31500	55	0.00843458	338genomic	30501	31500	61	0.0127822	338genomic	31001	32000	16	0.00118191	338genomic	31001	32000	47	0.00605601	338genomic	30001	31000	21	0.00393073	338genomic	30501	31500	66	0.0145947	338genomic	30501	31500	48	0.0101827	338genomic	30501	31500	40	0.00376949	338genomic	30001	31000	19	0.0017918
338genomic	31001	32000	43	0.0063016	338genomic	31001	32000	46	0.00924682	338genomic	31501	32500	7	0.000505065	338genomic	31501	32500	17	0.00216048	338genomic	30501	31500	44	0.00761161	338genomic	31001	32000	47	0.00980145	338genomic	31001	32000	37	0.00794368	338genomic	31001	32000	19	0.0013708	338genomic	30501	31500	27	0.00252111
338genomic	31501	32500	15	0.00228206	338genomic	31501	32500	18	0.00326442	338genomic	32501	33500	1	3.81197e-05	338genomic	32501	33500	3	0.000184514	338genomic	31001	32000	40	0.00638721	338genomic	31501	32500	17	0.00335872	338genomic	31501	32500	13	0.00258073	338genomic	31501	32500	3	0.000175754	338genomic	31001	32000	10	0.000962904
338genomic	32501	33500	1	0.000133456	338genomic	32001	33000	1	3.84834e-05	338genomic	33001	34000	5	0.000353918	338genomic	33001	34000	8	0.000418983	338genomic	31501	32500	17	0.00272604	338genomic	32001	33000	1	2.8116e-05	338genomic	32001	33000	2	0.000177576	338genomic	33501	34500	12	0.000998069	338genomic	31501	32500	2	0.000245839
338genomic	33001	34000	3	0.00027865	338genomic	32501	33500	13	0.000941773	338genomic	33501	34500	15	0.00131319	338genomic	33501	34500	12	0.00102076	338genomic	32501	33500	6	0.000383332	338genomic	32501	33500	10	0.000573932	338genomic	32501	33500	22	0.00190623	338genomic	34001	35000	31	0.00346237	338genomic	32501	33500	1	2.98589e-05
338genomic	33501	34500	8	0.00110252	338genomic	33001	34000	24	0.00171488	338genomic	34001	35000	19	0.00212489	338genomic	34001	35000	19	0.00256339	338genomic	33001	34000	9	0.000597978	338genomic	33001	34000	16	0.0011387	338genomic	33001	34000	34	0.00298294	338genomic	34501	35500	25	0.00289147	338genomic	33001	34000	5	0.000492009
338genomic	34001	35000	16	0.00252914	338genomic	33501	34500	21	0.00215679	338genomic	34501	35500	9	0.00116662	338genomic	34501	35500	14	0.0019214	338genomic	33501	34500	14	0.0015656	338genomic	33501	34500	18	0.00192491	338genomic	33501	34500	28	0.003242	338genomic	35001	36000	22	0.00245659	338genomic	33501	34500	13	0.00131535
338genomic	34501	35500	13	0.00176687	338genomic	34001	35000	18	0.00319053	338genomic	35001	36000	3	0.000144698	338genomic	35001	36000	6	0.000840971	338genomic	34001	35000	21	0.00298678	338genomic	34001	35000	23	0.0032082	338genomic	34001	35000	22	0.00417947	338genomic	35501	36500	17	0.00203884	338genomic	34001	35000	15	0.00184852
338genomic	35001	36000	5	0.000561727	338genomic	34501	35500	14	0.00238351	338genomic	35501	36500	2	9.91508e-05	338genomic	35501	36500	4	0.000688422	338genomic	34501	35500	11	0.00173505	338genomic	34501	35500	15	0.00229184	338genomic	34501	35500	13	0.00282538	338genomic	36001	37000	4	0.000145782	338genomic	34501	35500	6	0.000991294
338genomic	35501	36500	4	0.000646818	338genomic	35001	36000	11	0.00124189	338genomic	36001	37000	1	5.88589e-05	338genomic	36001	37000	2	6.51265e-05	338genomic	35001	36000	4	0.000471216	338genomic	35001	36000	9	0.00107821	338genomic	35001	36000	15	0.00173839	338genomic	36501	37500	3	0.000109256	338genomic	35001	36000	1	2.98589e-05
338genomic	36001	37000	3	0.000364828	338genomic	35501	36500	13	0.00148825	338genomic	36501	37500	7	0.000511903	338genomic	36501	37500	8	0.000596853	338genomic	35501	36500	5	0.000719103	338genomic	35501	36500	19	0.00193862	338genomic	35501	36500	20	0.00227851	338genomic	37001	38000	6	0.000597302	338genomic	35501	36500	4	0.000379184
338genomic	36501	37500	18	0.00174498	338genomic	36001	37000	12	0.00111143	338genomic	37001	38000	13	0.00105819	338genomic	37001	38000	16	0.00143453	338genomic	36001	37000	3	0.000435264	338genomic	36001	37000	23	0.00204047	338genomic	36001	37000	16	0.0016783	338genomic	37501	38500	11	0.00119937	338genomic	36001	37000	3	0.000349002
338genomic	37001	38000	25	0.00251478	338genomic	36501	37500	26	0.00293322	338genomic	37501	38500	11	0.00105374	338genomic	37501	38500	15	0.00168032	338genomic	36501	37500	15	0.00206957	338genomic	36501	37500	22	0.00257135	338genomic	36501	37500	30	0.00362053	338genomic	38001	39000	5	0.000597756	338genomic	36501	37500	11	0.00109646
338genomic	37501	38500	15	0.00185748	338genomic	37001	38000	33	0.00407224	338genomic	38001	39000	5	0.00054477	338genomic	38001	39000	7	0.000895872	338genomic	37001	38000	25	0.00332814	338genomic	37001	38000	23	0.00312626	338genomic	37001	38000	37	0.00499058	338genomic	38501	39500	2	7.8376e-05	338genomic	37001	38000	19	0.00157454
338genomic	38001	39000	11	0.00146321	338genomic	37501	38500	22	0.00286357	338genomic	38501	39500	3	0.000214903	338genomic	38501	39500	11	0.00112454	338genomic	37501	38500	19	0.00252342	338genomic	37501	38500	21	0.00264823	338genomic	37501	38500	24	0.00329303	338genomic	39001	40000	25	0.00220135	338genomic	37501	38500	10	0.000756651
338genomic	38501	39500	11	0.00137395	338genomic	38001	39000	25	0.00259899	338genomic	39001	40000	14	0.00114687	338genomic	39001	40000	36	0.00541206	338genomic	38001	39000	15	0.00222742	338genomic	38001	39000	21	0.00227026	338genomic	38001	39000	27	0.00295816	338genomic	39501	40500	40	0.00467805	338genomic	38001	39000	6	0.00065274
338genomic	39001	40000	36	0.00527482	338genomic	38501	39500	28	0.00296218	338genomic	39501	40500	28	0.00328851	338genomic	39501	40500	48	0.00839686	338genomic	38501	39500	14	0.00209762	338genomic	38501	39500	25	0.00340752	338genomic	38501	39500	31	0.0030464	338genomic	40001	41000	40	0.00495123	338genomic	38501	39500	7	0.000511347
338genomic	39501	40500	49	0.00769235	338genomic	39001	40000	46	0.00668515	338genomic	40001	41000	37	0.00434495	338genomic	40001	41000	44	0.00818157	338genomic	39001	40000	38	0.00565783	338genomic	39001	40000	45	0.00704441	338genomic	39001	40000	46	0.00675937	338genomic	40501	41500	23	0.00239346	338genomic	39001	40000	14	0.000988754
338genomic	40001	41000	44	0.00713606	338genomic	39501	40500	57	0.0093653	338genomic	40501	41500	21	0.00206209	338genomic	40501	41500	23	0.00416441	338genomic	39501	40500	51	0.00862736	338genomic	39501	40500	53	0.00965924	338genomic	39501	40500	50	0.00873214	338genomic	42001	43000	2	0.000121752	338genomic	39501	40500	24	0.00275174
338genomic	40501	41500	24	0.00377469	338genomic	40001	41000	49	0.0085213	338genomic	42501	43500	5	0.00106288	338genomic	42001	43000	3	0.000212868	338genomic	40001	41000	43	0.00774185	338genomic	40001	41000	43	0.00927226	338genomic	40001	41000	41	0.00686848	338genomic	42501	43500	7	0.00118706	338genomic	40001	41000	29	0.00378367
338genomic	42001	43000	2	7.97361e-05	338genomic	40501	41500	25	0.00403506	338genomic	43001	44000	7	0.00138421	338genomic	42501	43500	6	0.000864815	338genomic	40501	41500	23	0.00369047	338genomic	40501	41500	24	0.00469997	338genomic	40501	41500	22	0.00332804	338genomic	43001	44000	7	0.00138385	338genomic	40501	41500	16	0.001865
338genomic	42501	43500	5	0.000695864	338genomic	42001	43000	2	0.000120716	338genomic	43501	44500	2	0.000319597	338genomic	43001	44000	6	0.00125816	338genomic	42501	43500	3	0.000591766	338genomic	41001	42000	3	0.000524734	338genomic	41001	42000	1	0.000111149	338genomic	43501	44500	4	0.000498071	338genomic	42501	43500	5	0.00108023
338genomic	43001	44000	6	0.00119123	338genomic	42501	43500	5	0.000604733	338genomic	47001	48000	1	6.05393e-05	338genomic	43501	44500	3	0.000605886	338genomic	43001	44000	6	0.00114644	338genomic	42001	43000	3	0.000268197	338genomic	41501	42500	1	0.000111149	338genomic	44001	45000	2	0.000179145	338genomic	43001	44000	7	0.00144868
338genomic	43501	44500	3	0.000574401	338genomic	43001	44000	6	0.00116711	338genomic	47501	48500	4	0.000469513	338genomic	47001	48000	1	0.000131776	338genomic	43501	44500	3	0.000553101	338genomic	42501	43500	6	0.000851827	338genomic	42501	43500	2	0.000291359	338genomic	44501	45500	1	4.19561e-05	338genomic	43501	44500	2	0.000367048
338genomic	47001	48000	1	0.000122338	338genomic	43501	44500	3	0.000682009	338genomic	48001	49000	4	0.000465682	338genomic	47501	48500	6	0.000968641	338genomic	47001	48000	1	0.000115189	338genomic	43001	44000	6	0.00135673	338genomic	43001	44000	5	0.000909879	338genomic	45001	46000	3	0.000114849	338genomic	47001	48000	1	9.56206e-05
338genomic	47501	48500	4	0.00056219	338genomic	47501	48500	6	0.00070062	338genomic	48501	49500	1	5.67504e-05	338genomic	48001	49000	6	0.000984269	338genomic	47501	48500	3	0.000375038	338genomic	43501	44500	3	0.000772517	338genomic	43501	44500	3	0.000617339	338genomic	45501	46500	7	0.000500773	338genomic	47501	48500	3	0.000409781
338genomic	48001	49000	4	0.000583992	338genomic	48001	49000	7	0.000898576	338genomic	49001	50000	1	0.000261807	338genomic	48501	49500	1	0.000147483	338genomic	48001	49000	3	0.000401283	338genomic	47001	48000	2	0.000240015	338genomic	47501	48500	2	0.000283788	338genomic	46001	47000	5	0.000427097	338genomic	48001	49000	2	0.000313941
338genomic	48501	49500	1	0.000144203	338genomic	48501	49500	1	0.000196983	338genomic	49501	50500	8	0.00168181	338genomic	49001	50000	4	0.000586541	338genomic	48501	49500	1	0.000141485	338genomic	47501	48500	8	0.00138738	338genomic	48001	49000	3	0.000460404	338genomic	47001	48000	1	0.000195786	338genomic	49001	50000	1	0.00027279
338genomic	49001	50000	3	0.000456272	338genomic	49001	50000	4	0.000616426	338genomic	50001	51000	10	0.00225922	338genomic	49501	50500	13	0.00238116	338genomic	49001	50000	3	0.000424613	338genomic	48001	49000	7	0.00136887	338genomic	48501	49500	1	0.000176334	338genomic	47501	48500	3	0.000540075	338genomic	49501	50500	7	0.00176702
338genomic	49501	50500	12	0.00247876	338genomic	49501	50500	15	0.00316491	338genomic	50501	51500	9	0.00204776	338genomic	50001	51000	13	0.00270513	338genomic	49501	50500	12	0.0026301	338genomic	48501	49500	1	0.000222657	338genomic	49001	50000	3	0.00049955	338genomic	48001	49000	3	0.000405075	338genomic	50001	51000	8	0.0024169
338genomic	50001	51000	11	0.0024695	338genomic	50001	51000	13	0.0030442	338genomic	51001	52000	10	0.00174266	338genomic	50501	51500	10	0.00236465	338genomic	50001	51000	10	0.00264899	338genomic	49001	50000	4	0.000687684	338genomic	49501	50500	14	0.00339726	338genomic	48501	49500	1	6.08364e-05	338genomic	50501	51500	8	0.0027855
338genomic	50501	51500	9	0.00238786	338genomic	50501	51500	10	0.00324117	338genomic	51501	52500	5	0.000627694	338genomic	51001	52000	13	0.00281336	338genomic	50501	51500	8	0.00279264	338genomic	49501	50500	15	0.00309609	338genomic	50001	51000	13	0.00342186	338genomic	49001	50000	3	0.000525545	338genomic	51001	52000	9	0.00229771
338genomic	51001	52000	13	0.00303918	338genomic	51001	52000	14	0.00418345	338genomic	52001	53000	2	0.000139532	338genomic	51501	52500	11	0.00175904	338genomic	51001	52000	13	0.00332773	338genomic	50001	51000	16	0.00343388	338genomic	50501	51500	10	0.00346638	338genomic	49501	50500	10	0.00178432	338genomic	51501	52500	3	0.000432829
338genomic	51501	52500	8	0.00118472	338genomic	51501	52500	6	0.00143224	338genomic	52501	53500	7	0.00169031	338genomic	52001	53000	6	0.000573802	338genomic	51501	52500	6	0.000973869	338genomic	50501	51500	14	0.00368015	338genomic	51001	52000	14	0.00421386	338genomic	50001	51000	12	0.00228852	338genomic	52501	53500	6	0.00168937
338genomic	52001	53000	3	0.000145682	338genomic	52001	53000	1	5.75761e-05	338genomic	53001	54000	17	0.00371743	338genomic	52501	53500	9	0.0020824	338genomic	52501	53500	7	0.001706	338genomic	51001	52000	17	0.00451301	338genomic	51501	52500	6	0.00126446	338genomic	50501	51500	7	0.00136959	338genomic	53001	54000	12	0.00338847
338genomic	52501	53500	8	0.00185266	338genomic	52501	53500	7	0.00203061	338genomic	53501	54500	19	0.00323288	338genomic	53001	54000	17	0.00403944	338genomic	53001	54000	13	0.0035511	338genomic	51501	52500	10	0.00199696	338genomic	52001	53000	1	5.33515e-05	338genomic	51001	52000	6	0.000944096	338genomic	53501	54500	13	0.0029249
338genomic	53001	54000	16	0.00377542	338genomic	53001	54000	13	0.00389909	338genomic	54001	55000	12	0.00163169	338genomic	53501	54500	20	0.00334144	338genomic	53501	54500	11	0.00260866	338genomic	52001	53000	6	0.000456721	338genomic	52501	53500	7	0.00193983	338genomic	51501	52500	9	0.00119392	338genomic	54001	55000	9	0.00149367
338genomic	53501	54500	15	0.00279423	338genomic	53501	54500	13	0.00272515	338genomic	54501	55500	5	0.000652435	338genomic	54001	55000	11	0.00123815	338genomic	54001	55000	5	0.000764026	338genomic	52501	53500	12	0.00267854	338genomic	53001	54000	13	0.00391758	338genomic	52001	53000	9	0.000939388	338genomic	54501	55500	3	0.000437159
338genomic	54001	55000	6	0.000814808	338genomic	54001	55000	6	0.000796557	338genomic	55001	56000	1	0.000181489	338genomic	54501	55500	1	3.36236e-05	338genomic	56501	57500	5	0.000470269	338genomic	53001	54000	15	0.00427643	338genomic	53501	54500	9	0.00247385	338genomic	52501	53500	13	0.0021657	338genomic	55001	56000	1	0.000167945
338genomic	56001	57000	1	5.72215e-05	338genomic	54501	55500	7	0.000346772	338genomic	56501	57500	2	0.000103927	338genomic	56001	57000	3	0.000338485	338genomic	57001	58000	20	0.00290492	338genomic	53501	54500	15	0.00322344	338genomic	54001	55000	2	0.000446178	338genomic	53001	54000	21	0.00431844	338genomic	56501	57500	2	0.000239024
338genomic	56501	57500	5	0.000389321	338genomic	55001	56000	18	0.000838224	338genomic	57001	58000	14	0.00112595	338genomic	56501	57500	10	0.000885053	338genomic	57501	58500	15	0.00242442	338genomic	54001	55000	8	0.00130432	338genomic	54501	55500	5	0.000335513	338genomic	53501	54500	21	0.00371791	338genomic	57001	58000	9	0.00116852
338genomic	57001	58000	18	0.0025157	338genomic	55501	56500	30	0.00186358	338genomic	57501	58500	12	0.00101979	338genomic	57001	58000	27	0.00297506	338genomic	58501	59500	10	0.000704831	338genomic	54501	55500	6	0.000414894	338genomic	55001	56000	8	0.000622178	338genomic	54001	55000	17	0.00228573	338genomic	57501	58500	7	0.000927348
338genomic	57501	58500	14	0.00217625	338genomic	56001	57000	42	0.00353742	338genomic	59001	60000	1	3.25169e-05	338genomic	57501	58500	21	0.00246105	338genomic	59001	60000	10	0.000704831	338genomic	55001	56000	12	0.000901201	338genomic	55501	56500	8	0.000931423	338genomic	54501	55500	9	0.00126768	338genomic	58501	59500	1	5.73747e-05
338genomic	58501	59500	10	0.000998785	338genomic	56501	57500	42	0.00379308	338genomic	59501	60500	5	0.00019042	338genomic	58001	59000	1	4.55562e-05	338genomic	59501	60500	2	0.00019844	338genomic	55501	56500	26	0.00240426	338genomic	56001	57000	11	0.00144809	338genomic	55001	56000	1	0.00020208	338genomic	59001	60000	2	9.28849e-05
338genomic	59001	60000	10	0.000998785	338genomic	57001	58000	37	0.00529872	338genomic	60001	61000	4	0.000157701	338genomic	58501	59500	23	0.00196376	338genomic	60001	61000	2	0.00019844	338genomic	56001	57000	48	0.00545343	338genomic	56501	57500	14	0.00172647	338genomic	56501	57500	2	7.83758e-05	338genomic	59501	60500	3	0.000123338
338genomic	59501	60500	3	0.000533132	338genomic	57501	58500	33	0.00489225	338genomic	62001	63000	3	0.000235666	338genomic	59001	60000	31	0.00243765	338genomic	62001	63000	3	0.000208182	338genomic	56501	57500	48	0.00578583	338genomic	57001	58000	20	0.00420329	338genomic	57001	58000	6	0.00043936	338genomic	60001	61000	2	8.77753e-05
338genomic	60001	61000	3	0.000533132	338genomic	58001	59000	20	0.00151702	338genomic	62501	63500	24	0.00394213	338genomic	59501	60500	15	0.0012903	338genomic	62501	63500	30	0.00718269	338genomic	57001	58000	44	0.00647397	338genomic	57501	58500	18	0.00404984	338genomic	57501	58500	4	0.00036025	338genomic	62001	63000	4	0.000368769
338genomic	62001	63000	2	0.000119713	338genomic	58501	59500	31	0.00240049	338genomic	63001	64000	31	0.0055928	338genomic	60001	61000	7	0.000828254	338genomic	63001	64000	40	0.00930595	338genomic	57501	58500	42	0.00617859	338genomic	58001	59000	7	0.000930092	338genomic	59501	60500	3	0.000170887	338genomic	62501	63500	26	0.00554646
338genomic	62501	63500	25	0.0052671	338genomic	59001	60000	43	0.00338203	338genomic	63501	64500	31	0.00474128	338genomic	61501	62500	2	0.000162955	338genomic	63501	64500	28	0.00474118	338genomic	58001	59000	31	0.00303353	338genomic	58501	59500	17	0.00177837	338genomic	60001	61000	3	0.000170887	338genomic	63001	64000	27	0.00659062
338genomic	63001	64000	34	0.00750426	338genomic	59501	60500	26	0.00266828	338genomic	64001	65000	29	0.00392931	338genomic	62001	63000	5	0.0002844	338genomic	64001	65000	23	0.00329173	338genomic	58501	59500	37	0.00450542	338genomic	59001	60000	26	0.00240029	338genomic	62001	63000	1	4.19561e-05	338genomic	63501	64500	15	0.00385017
338genomic	63501	64500	29	0.00522752	338genomic	60001	61000	16	0.00193059	338genomic	64501	65500	14	0.00164393	338genomic	62501	63500	24	0.00398308	338genomic	64501	65500	17	0.00192578	338genomic	59001	60000	41	0.00546301	338genomic	59501	60500	14	0.00154174	338genomic	62501	63500	22	0.00236899	338genomic	64001	65000	17	0.00356293
338genomic	64001	65000	24	0.00381983	338genomic	60501	61500	9	0.000607623	338genomic	65001	66000	12	0.00160378	338genomic	63001	64000	32	0.00625519	338genomic	65001	66000	22	0.00412372	338genomic	59501	60500	32	0.0043628	338genomic	60001	61000	6	0.00106077	338genomic	63001	64000	35	0.00427053	338genomic	64501	65500	15	0.00207016
338genomic	64501	65500	13	0.00188175	338genomic	61001	62000	3	0.000116027	338genomic	65501	66500	6	0.00101796	338genomic	63501	64500	29	0.00535498	338genomic	65501	66500	17	0.00363992	338genomic	60001	61000	23	0.00322309	338genomic	60501	61500	3	0.000399592	338genomic	63501	64500	24	0.00338159	338genomic	65001	66000	16	0.00261253
338genomic	65001	66000	21	0.00343732	338genomic	61501	62500	15	0.00153498	338genomic	69001	70000	22	0.00293159	338genomic	64001	65000	22	0.00361732	338genomic	66001	67000	8	0.000853059	338genomic	60501	61500	16	0.00127889	338genomic	61001	62000	1	0.000110041	338genomic	64001	65000	15	0.00196131	338genomic	65501	66500	10	0.0019082
338genomic	65501	66500	21	0.00318167	338genomic	62001	63000	26	0.00272929	338genomic	69501	70500	37	0.00601759	338genomic	64501	65500	22	0.002362	338genomic	66501	67500	4	0.00026699	338genomic	61001	62000	11	0.000576041	338genomic	61501	62500	11	0.00113067	338genomic	64501	65500	5	0.000493761	338genomic	66001	67000	2	0.000245117
338genomic	66001	67000	9	0.000869308	338genomic	62501	63500	39	0.007802	338genomic	70001	71000	31	0.00652789	338genomic	65001	66000	39	0.00456472	338genomic	69001	70000	22	0.00397377	338genomic	61501	62500	21	0.00234837	338genomic	62001	63000	22	0.00246169	338genomic	65001	66000	3	0.000322865	338genomic	69001	70000	16	0.00147429
338genomic	66501	67500	2	0.000174389	338genomic	63001	64000	40	0.00947892	338genomic	70501	71500	28	0.0052657	338genomic	65501	66500	43	0.00480775	338genomic	69501	70500	45	0.00888622	338genomic	62001	63000	30	0.00329143	338genomic	62501	63500	40	0.00904798	338genomic	65501	66500	3	0.000322865	338genomic	69501	70500	29	0.00450634
338genomic	69001	70000	21	0.00418428	338genomic	63501	64500	34	0.00658509	338genomic	71001	72000	42	0.00849338	338genomic	66001	67000	33	0.00280336	338genomic	70001	71000	41	0.00855357	338genomic	62501	63500	48	0.00831005	338genomic	63001	64000	42	0.0104407	338genomic	66001	67000	1	3.6365e-05	338genomic	70001	71000	30	0.00754882
338genomic	69501	70500	38	0.00807859	338genomic	64001	65000	32	0.0047889	338genomic	71501	72500	59	0.0133269	338genomic	66501	67500	16	0.00112579	338genomic	70501	71500	36	0.00611409	338genomic	63001	64000	48	0.0103951	338genomic	63501	64500	29	0.00554213	338genomic	66501	67500	1	3.6365e-05	338genomic	70501	71500	28	0.00672819
338genomic	70001	71000	33	0.00677216	338genomic	64501	65500	28	0.00357071	338genomic	72001	73000	41	0.00953518	338genomic	67001	68000	5	0.000280354	338genomic	71001	72000	51	0.00920581	338genomic	63501	64500	38	0.00841843	338genomic	64001	65000	24	0.00372294	338genomic	69001	70000	24	0.00374354	338genomic	71001	72000	43	0.00957355
338genomic	70501	71500	29	0.0045175	338genomic	65001	66000	43	0.00758667	338genomic	72501	73500	19	0.00430606	338genomic	69001	70000	21	0.0046422	338genomic	71501	72500	63	0.0143496	338genomic	64001	65000	42	0.00691285	338genomic	64501	65500	21	0.00302236	338genomic	69501	70500	42	0.00793516	338genomic	71501	72500	66	0.0164681
338genomic	71001	72000	39	0.00747424	338genomic	65501	66500	49	0.00837936	338genomic	73001	74000	24	0.00494578	338genomic	69501	70500	44	0.00971627	338genomic	72001	73000	49	0.012046	338genomic	64501	65500	41	0.00580003	338genomic	65001	66000	32	0.00733037	338genomic	70001	71000	36	0.00796654	338genomic	72001	73000	52	0.0133776
338genomic	71501	72500	49	0.0116556	338genomic	66001	67000	43	0.0050879	338genomic	73501	74500	37	0.00902174	338genomic	70001	71000	40	0.00809404	338genomic	72501	73500	28	0.00681539	338genomic	65001	66000	58	0.0104975	338genomic	65501	66500	38	0.00815493	338genomic	70501	71500	38	0.00610091	338genomic	72501	73500	25	0.00574606
338genomic	72001	73000	37	0.0091344	338genomic	66501	67500	41	0.00323624	338genomic	74001	75000	31	0.00811849	338genomic	70501	71500	30	0.00424003	338genomic	73001	74000	30	0.0068891	338genomic	65501	66500	56	0.00981127	338genomic	66001	67000	33	0.00439342	338genomic	71001	72000	51	0.00915649	338genomic	73001	74000	27	0.00588386
338genomic	72501	73500	23	0.0053999	338genomic	67001	68000	21	0.00138269	338genomic	74501	75500	27	0.0058428	338genomic	71001	72000	40	0.00766989	338genomic	73501	74500	44	0.0109835	338genomic	66001	67000	49	0.00613293	338genomic	66501	67500	20	0.00209842	338genomic	71501	72500	60	0.0125008	338genomic	73501	74500	39	0.0105666
338genomic	73001	74000	28	0.00584209	338genomic	68001	69000	2	7.12225e-05	338genomic	75001	76000	37	0.00720604	338genomic	71501	72500	47	0.0110595	338genomic	74001	75000	37	0.00920487	338genomic	66501	67500	50	0.00497111	338genomic	67001	68000	6	0.0006317	338genomic	72001	73000	45	0.00897487	338genomic	74001	75000	29	0.00865183
338genomic	73501	74500	41	0.00982803	338genomic	68501	69500	18	0.00125939	338genomic	75501	76500	44	0.00998885	338genomic	72001	73000	31	0.00752278	338genomic	74501	75500	37	0.00679448	338genomic	67001	68000	24	0.00225867	338genomic	68001	69000	1	2.81578e-05	338genomic	72501	73500	23	0.0049985	338genomic	74501	75500	28	0.00651031
338genomic	74001	75000	35	0.00856843	338genomic	69001	70000	38	0.00588173	338genomic	76001	77000	53	0.0121078	338genomic	72501	73500	22	0.00547167	338genomic	75001	76000	48	0.00900753	338genomic	68001	69000	9	0.000438118	338genomic	68501	69500	9	0.000965274	338genomic	73001	74000	27	0.00548575	338genomic	75001	76000	38	0.00843045
338genomic	74501	75500	31	0.00525449	338genomic	69501	70500	39	0.00968566	338genomic	76501	77500	54	0.0107496	338genomic	73001	74000	28	0.00567463	338genomic	75501	76500	52	0.0115087	338genomic	68501	69500	28	0.00199335	338genomic	69001	70000	32	0.00583429	338genomic	73501	74500	40	0.00913646	338genomic	75501	76500	44	0.0113049
338genomic	75001	76000	35	0.00642654	338genomic	70001	71000	26	0.00689675	338genomic	77001	78000	51	0.00848157	338genomic	73501	74500	34	0.00852028	338genomic	76001	77000	68	0.0145995	338genomic	69001	70000	40	0.00605945	338genomic	69501	70500	45	0.0102572	338genomic	74001	75000	32	0.00812679	338genomic	76001	77000	53	0.0144333
338genomic	75501	76500	38	0.00890556	338genomic	70501	71500	18	0.00326838	338genomic	77501	78500	54	0.00822422	338genomic	74001	75000	30	0.00797134	338genomic	76501	77500	69	0.0137053	338genomic	69501	70500	43	0.0101634	338genomic	70001	71000	27	0.00687495	338genomic	74501	75500	31	0.00624115	338genomic	76501	77500	52	0.013143
338genomic	76001	77000	58	0.0119132	338genomic	71001	72000	24	0.00530185	338genomic	78001	79000	57	0.00879461	338genomic	74501	75500	29	0.00524866	338genomic	77001	78000	70	0.0115461	338genomic	70001	71000	35	0.00828282	338genomic	70501	71500	14	0.00295396	338genomic	75001	76000	38	0.00743755	338genomic	77001	78000	51	0.0107297
338genomic	76501	77500	61	0.0112543	338genomic	71501	72500	31	0.00780831	338genomic	78501	79500	57	0.0085986	338genomic	75001	76000	41	0.00708238	338genomic	77501	78500	79	0.0128475	338genomic	70501	71500	25	0.00397986	338genomic	71001	72000	25	0.00540553	338genomic	75501	76500	46	0.0103072	338genomic	77501	78500	59	0.0107138
338genomic	77001	78000	58	0.00865617	338genomic	72001	73000	32	0.00762988	338genomic	79001	80000	52	0.00907763	338genomic	75501	76500	46	0.00936842	338genomic	78001	79000	70	0.0131437	338genomic	71001	72000	27	0.005269	338genomic	71501	72500	37	0.00942844	338genomic	76001	77000	68	0.0127122	338genomic	78001	79000	66	0.0113452
338genomic	77501	78500	68	0.00952008	338genomic	72501	73500	27	0.00652445	338genomic	79501	80500	66	0.0105235	338genomic	76001	77000	60	0.0115691	338genomic	78501	79500	74	0.012417	338genomic	71501	72500	32	0.00746112	338genomic	72001	73000	36	0.00965719	338genomic	76501	77500	62	0.0101662	338genomic	78501	79500	60	0.0104346
338genomic	78001	79000	66	0.0100764	338genomic	73001	74000	25	0.00579345	338genomic	80001	81000	77	0.0121908	338genomic	76501	77500	63	0.0110935	338genomic	79001	80000	78	0.0128427	338genomic	72001	73000	33	0.00758271	338genomic	72501	73500	25	0.00711007	338genomic	77001	78000	59	0.00879731	338genomic	79001	80000	56	0.0113057
338genomic	78501	79500	72	0.0100106	338genomic	73501	74500	31	0.00811299	338genomic	80501	81500	57	0.0105117	338genomic	77001	78000	65	0.00870887	338genomic	79501	80500	78	0.0135624	338genomic	72501	73500	27	0.00724113	338genomic	73001	74000	25	0.00642451	338genomic	77501	78500	83	0.0118885	338genomic	79501	80500	80	0.0139064
338genomic	79001	80000	76	0.0109405	338genomic	74001	75000	34	0.00814633	338genomic	81001	82000	40	0.00728073	338genomic	77501	78500	80	0.00907625	338genomic	80001	81000	74	0.0133364	338genomic	73001	74000	29	0.00740298	338genomic	73501	74500	32	0.00828847	338genomic	78001	79000	83	0.0123633	338genomic	80001	81000	85	0.0140101
338genomic	79501	80500	70	0.0114319	338genomic	74501	75500	36	0.00643175	338genomic	81501	82500	52	0.0111678	338genomic	78001	79000	84	0.00948584	338genomic	80501	81500	60	0.010901	338genomic	73501	74500	37	0.0102106	338genomic	74001	75000	33	0.00812213	338genomic	78501	79500	71	0.0102112	338genomic	80501	81500	56	0.0103301
338genomic	80001	81000	63	0.0115923	338genomic	75001	76000	43	0.00853032	338genomic	82001	83000	55	0.0119845	338genomic	78501	79500	86	0.00964529	338genomic	81001	82000	50	0.00851687	338genomic	74001	75000	29	0.00850359	338genomic	74501	75500	33	0.00646595	338genomic	79001	80000	60	0.00860268	338genomic	81001	82000	39	0.00743478
338genomic	80501	81500	58	0.010374	338genomic	75501	76500	42	0.0100495	338genomic	82501	83500	22	0.00411321	338genomic	79001	80000	74	0.00924528	338genomic	81501	82500	65	0.0135482	338genomic	74501	75500	44	0.00733451	338genomic	75001	76000	31	0.00739886	338genomic	79501	80500	63	0.00908907	338genomic	81501	82500	53	0.0140027
338genomic	81001	82000	52	0.00799286	338genomic	76001	77000	57	0.0127381	338genomic	85001	86000	5	0.000743008	338genomic	79501	80500	70	0.00999559	338genomic	82001	83000	67	0.013903	338genomic	75001	76000	62	0.0109322	338genomic	75501	76500	37	0.00973296	338genomic	80001	81000	78	0.0130853	338genomic	82001	83000	58	0.0149174
338genomic	81501	82500	61	0.0116202	338genomic	76501	77500	61	0.013226	338genomic	85501	86500	20	0.00320316	338genomic	80001	81000	68	0.0124172	338genomic	82501	83500	25	0.00431877	338genomic	75501	76500	53	0.0119964	338genomic	76001	77000	58	0.0133917	338genomic	80501	81500	76	0.0138839	338genomic	82501	83500	24	0.00473774
338genomic	82001	83000	66	0.012589	338genomic	77001	78000	61	0.0106704	338genomic	86001	87000	33	0.00593807	338genomic	80501	81500	58	0.011944	338genomic	83501	84500	1	7.12535e-05	338genomic	76001	77000	68	0.0146116	338genomic	76501	77500	60	0.0133475	338genomic	81001	82000	58	0.00985472	338genomic	85001	86000	4	0.000405604
338genomic	82501	83500	28	0.00427095	338genomic	77501	78500	77	0.0112877	338genomic	86501	87500	31	0.0058071	338genomic	81001	82000	46	0.00833805	338genomic	84001	85000	1	7.12535e-05	338genomic	76501	77500	69	0.0146106	338genomic	77001	78000	64	0.011221	338genomic	81501	82500	56	0.0103374	338genomic	85501	86500	16	0.00291785
338genomic	85001	86000	5	0.00055301	338genomic	78001	79000	72	0.0110909	338genomic	87001	88000	28	0.00514037	338genomic	81501	82500	53	0.0112013	338genomic	85001	86000	4	0.00049058	338genomic	77001	78000	65	0.0108534	338genomic	77501	78500	78	0.013722	338genomic	82001	83000	51	0.01004	338genomic	86001	87000	27	0.00628016
338genomic	85501	86500	16	0.00310657	338genomic	78501	79500	75	0.0105337	338genomic	87501	88500	35	0.00603187	338genomic	82001	83000	59	0.0124686	338genomic	85501	86500	16	0.00326934	338genomic	77501	78500	71	0.0095071	338genomic	78001	79000	72	0.0141478	338genomic	82501	83500	19	0.0035754	338genomic	86501	87500	24	0.00583842
338genomic	86001	87000	21	0.00506254	338genomic	79001	80000	71	0.0107852	338genomic	88001	89000	21	0.00327991	338genomic	82501	83500	25	0.00428958	338genomic	86001	87000	28	0.00640599	338genomic	78001	79000	60	0.00809896	338genomic	78501	79500	72	0.0120662	338genomic	83501	84500	3	0.000173682	338genomic	87001	88000	21	0.00487283
338genomic	86501	87500	19	0.0044132	338genomic	79501	80500	56	0.0106115	338genomic	88501	89500	1	6.6547e-05	338genomic	85001	86000	7	0.00115777	338genomic	86501	87500	22	0.00521656	338genomic	78501	79500	60	0.00836089	338genomic	79001	80000	71	0.0124587	338genomic	84001	85000	3	0.000173682	338genomic	87501	88500	28	0.00638606
338genomic	87001	88000	17	0.00296601	338genomic	80001	81000	56	0.0105918	338genomic	89001	90000	4	0.000274464	338genomic	85501	86500	21	0.00407832	338genomic	87001	88000	18	0.0035276	338genomic	79001	80000	59	0.00943548	338genomic	79501	80500	61	0.0121027	338genomic	85001	86000	5	0.001219	338genomic	88001	89000	17	0.00369876
338genomic	87501	88500	26	0.00348428	338genomic	80501	81500	54	0.00879673	338genomic	89501	90500	4	0.000274464	338genomic	86001	87000	27	0.00586705	338genomic	87501	88500	41	0.00653553	338genomic	79501	80500	59	0.0100832	338genomic	80001	81000	50	0.0101766	338genomic	85501	86500	19	0.00409264	338genomic	88501	89500	1	0.000118915
338genomic	88001	89000	19	0.00250935	338genomic	81001	82000	45	0.00699111	338genomic	90001	91000	8	0.00159779	338genomic	86501	87500	27	0.0056196	338genomic	88001	89000	30	0.00471101	338genomic	80001	81000	68	0.0120556	338genomic	80501	81500	50	0.00871678	338genomic	86001	87000	34	0.00686704	338genomic	89001	90000	2	0.000218412
338genomic	88501	89500	1	8.98815e-05	338genomic	81501	82500	56	0.0101878	338genomic	90501	91500	22	0.00372709	338genomic	87001	88000	21	0.00358963	338genomic	88501	89500	1	0.000116483	338genomic	80501	81500	64	0.0109091	338genomic	81001	82000	47	0.00749213	338genomic	86501	87500	36	0.00699383	338genomic	89501	90500	2	0.000218412
338genomic	89001	90000	1	4.21754e-05	338genomic	82001	83000	54	0.00992822	338genomic	91001	92000	38	0.0059598	338genomic	87501	88500	23	0.00298961	338genomic	89001	90000	1	7.40467e-05	338genomic	81001	82000	47	0.00784555	338genomic	81501	82500	48	0.00944898	338genomic	87001	88000	36	0.00611706	338genomic	90001	91000	8	0.00175702
338genomic	89501	90500	2	0.00011824	338genomic	82501	83500	19	0.00321653	338genomic	91501	92500	56	0.00899163	338genomic	88001	89000	17	0.00212914	338genomic	89501	90500	2	0.000109607	338genomic	81501	82500	55	0.0112787	338genomic	82001	83000	51	0.00955313	338genomic	87501	88500	38	0.00589767	338genomic	90501	91500	21	0.00407598
338genomic	90001	91000	9	0.00127348	338genomic	83501	84500	2	8.39221e-05	338genomic	92001	93000	45	0.0080356	338genomic	88501	89500	1	6.03145e-05	338genomic	90001	91000	10	0.00168838	338genomic	82001	83000	54	0.0110027	338genomic	82501	83500	22	0.003566	338genomic	88001	89000	18	0.00276569	338genomic	91001	92000	31	0.00580364
338genomic	90501	91500	21	0.00399144	338genomic	84001	85000	2	8.39221e-05	338genomic	92501	93500	22	0.00441196	338genomic	89001	90000	4	0.000186199	338genomic	90501	91500	23	0.00525147	338genomic	82501	83500	18	0.00315935	338genomic	83501	84500	2	0.000149407	338genomic	89001	90000	7	0.000459677	338genomic	91501	92500	43	0.00856612
338genomic	91001	92000	36	0.0067555	338genomic	85001	86000	6	0.000994091	338genomic	93001	94000	9	0.00149023	338genomic	89501	90500	6	0.000358524	338genomic	91001	92000	43	0.00846018	338genomic	83501	84500	1	2.8116e-05	338genomic	84001	85000	2	0.000149407	338genomic	89501	90500	11	0.00067461	338genomic	92001	93000	40	0.00861254
338genomic	91501	92500	58	0.00893874	338genomic	85501	86500	16	0.00281502	338genomic	93501	94500	2	9.08915e-05	338genomic	90001	91000	8	0.000818594	338genomic	91501	92500	59	0.00953571	338genomic	84001	85000	1	2.8116e-05	338genomic	85001	86000	6	0.000984535	338genomic	90001	91000	19	0.00187089	338genomic	92501	93500	26	0.00539892
338genomic	92001	93000	48	0.00692144	338genomic	86001	87000	22	0.00343017	338genomic	94001	95000	2	9.08915e-05	338genomic	90501	91500	20	0.00304878	338genomic	92001	93000	44	0.00710327	338genomic	85001	86000	3	0.000783017	338genomic	85501	86500	20	0.00350794	338genomic	90501	91500	28	0.00369266	338genomic	93001	94000	11	0.00184348
338genomic	92501	93500	20	0.00329473	338genomic	86501	87500	19	0.00278128	338genomic	94501	95500	7	0.001006	338genomic	91001	92000	34	0.00632374	338genomic	92501	93500	23	0.00438785	338genomic	85501	86500	11	0.00220785	338genomic	86001	87000	26	0.00442634	338genomic	91001	92000	37	0.00634062	338genomic	93501	94500	1	6.34459e-05
338genomic	93001	94000	7	0.00130258	338genomic	87001	88000	16	0.00275239	338genomic	95001	96000	22	0.00282764	338genomic	91501	92500	52	0.00880309	338genomic	93001	94000	9	0.00191378	338genomic	86001	87000	19	0.00301897	338genomic	86501	87500	16	0.00259641	338genomic	91501	92500	58	0.00920668	338genomic	94001	95000	1	6.34459e-05
338genomic	94501	95500	6	0.000522113	338genomic	87501	88500	33	0.00555561	338genomic	95501	96500	22	0.0028093	338genomic	92001	93000	44	0.00660294	338genomic	93501	94500	1	6.67511e-05	338genomic	86501	87500	18	0.00317056	338genomic	87001	88000	16	0.00296899	338genomic	92001	93000	48	0.00747426	338genomic	94501	95500	8	0.00174679
338genomic	95001	96000	21	0.00239406	338genomic	88001	89000	26	0.00416672	338genomic	96001	97000	11	0.00148302	338genomic	92501	93500	18	0.00297127	338genomic	94001	95000	1	6.67511e-05	338genomic	87001	88000	13	0.00271459	338genomic	87501	88500	39	0.00859176	338genomic	92501	93500	22	0.00391493	338genomic	95001	96000	27	0.00507319
338genomic	95501	96500	33	0.0039185	338genomic	88501	89500	2	0.000194629	338genomic	96501	97500	5	0.000700077	338genomic	93001	94000	6	0.00121365	338genomic	94501	95500	10	0.00130866	338genomic	87501	88500	18	0.00318683	338genomic	88001	89000	30	0.00664402	338genomic	93001	94000	8	0.00129825	338genomic	95501	96500	28	0.00503032
338genomic	96001	97000	20	0.00227556	338genomic	90001	91000	5	0.000886017	338genomic	97001	98000	5	0.000792515	338genomic	93501	94500	1	3.47076e-05	338genomic	95001	96000	30	0.00464112	338genomic	88001	89000	13	0.00214547	338genomic	88501	89500	3	0.000330542	338genomic	94501	95500	5	0.000375868	338genomic	96001	97000	13	0.00218851
338genomic	96501	97500	3	0.000401287	338genomic	90501	91500	16	0.00407962	338genomic	97501	98500	11	0.00162369	338genomic	94001	95000	1	3.47076e-05	338genomic	95501	96500	40	0.00643113	338genomic	88501	89500	1	9.88165e-05	338genomic	90001	91000	5	0.00117158	338genomic	95001	96000	16	0.00156079	338genomic	96501	97500	5	0.000603524
338genomic	97001	98000	6	0.000566788	338genomic	91001	92000	30	0.00660536	338genomic	98001	99000	7	0.0010358	338genomic	94501	95500	4	0.000242924	338genomic	96001	97000	22	0.00333743	338genomic	89001	90000	2	9.36111e-05	338genomic	90501	91500	16	0.00502382	338genomic	95501	96500	17	0.00153591	338genomic	97001	98000	1	0.000120813
338genomic	97501	98500	11	0.00129615	338genomic	91501	92500	48	0.00750316	338genomic	98501	99500	14	0.00171144	338genomic	95001	96000	12	0.00129727	338genomic	96501	97500	4	0.000405932	338genomic	89501	90500	4	0.000216959	338genomic	91001	92000	37	0.00848383	338genomic	96001	97000	13	0.00123441	338genomic	97501	98500	5	0.000632572
338genomic	98001	99000	6	0.000876944	338genomic	92001	93000	40	0.00554181	338genomic	99001	100000	35	0.00460151	338genomic	95501	96500	15	0.00169636	338genomic	97001	98000	6	0.000562075	338genomic	90001	91000	5	0.000605005	338genomic	91501	92500	46	0.00755094	338genomic	96501	97500	8	0.00113215	338genomic	98001	99000	5	0.000632572
338genomic	98501	99500	13	0.00173401	338genomic	92501	93500	15	0.0023653	338genomic	99501	100500	29	0.00449403	338genomic	96001	97000	9	0.000860134	338genomic	97501	98500	9	0.0010707	338genomic	90501	91500	12	0.00332298	338genomic	92001	93000	28	0.00421484	338genomic	97001	98000	9	0.001094	338genomic	98501	99500	17	0.00204489
338genomic	99001	100000	38	0.00487115	338genomic	93001	94000	4	0.000884864	338genomic	100001	101000	11	0.00197736	338genomic	96501	97500	3	0.000454217	338genomic	98001	99000	5	0.000641782	338genomic	91001	92000	28	0.00664433	338genomic	92501	93500	15	0.00302646	338genomic	97501	98500	19	0.00236663	338genomic	99001	100000	32	0.00451597
338genomic	99501	100500	32	0.00467165	338genomic	94501	95500	1	8.46228e-05	338genomic	100501	101500	22	0.00276883	338genomic	97001	98000	7	0.000629894	338genomic	98501	99500	14	0.00172792	338genomic	91501	92500	48	0.00866035	338genomic	93001	94000	7	0.00171019	338genomic	98001	99000	13	0.00159666	338genomic	99501	100500	21	0.00419316
338genomic	100001	101000	9	0.00187802	338genomic	95001	96000	17	0.00192318	338genomic	101001	102000	49	0.00717554	338genomic	97501	98500	15	0.00168992	338genomic	99001	100000	38	0.00487063	338genomic	92001	93000	38	0.00632448	338genomic	94501	95500	3	0.000503013	338genomic	98501	99500	16	0.0019178	338genomic	100001	101000	11	0.00258195
338genomic	100501	101500	18	0.00265192	338genomic	95501	96500	33	0.00433983	338genomic	101501	102500	33	0.0048987	338genomic	98001	99000	9	0.00128884	338genomic	99501	100500	31	0.0047605	338genomic	92501	93500	15	0.00270811	338genomic	95001	96000	20	0.00262188	338genomic	99001	100000	39	0.00535714	338genomic	100501	101500	26	0.00420708
338genomic	101001	102000	40	0.00674345	338genomic	96001	97000	19	0.00266053	338genomic	102001	103000	8	0.000867554	338genomic	98501	99500	15	0.00220194	338genomic	100001	101000	9	0.00204203	338genomic	93001	94000	6	0.00120233	338genomic	95501	96500	35	0.00515452	338genomic	99501	100500	36	0.00537271	338genomic	101001	102000	47	0.00904077
338genomic	101501	102500	28	0.00503772	338genomic	96501	97500	3	0.00029019	338genomic	102501	103500	15	0.0030467	338genomic	99001	100000	39	0.00536961	338genomic	100501	101500	23	0.00360916	338genomic	93501	94500	6	0.000284348	338genomic	96001	97000	19	0.00314668	338genomic	100001	101000	17	0.00240048	338genomic	101501	102500	28	0.00580861
338genomic	102001	103000	11	0.00163174	338genomic	97001	98000	6	0.000310547	338genomic	103001	104000	19	0.0039363	338genomic	99501	100500	33	0.00487228	338genomic	101001	102000	49	0.00895305	338genomic	94001	95000	6	0.000284348	338genomic	96501	97500	2	0.000257583	338genomic	100501	101500	24	0.00247877	338genomic	102001	103000	9	0.00121313
338genomic	102501	103500	18	0.00358888	338genomic	97501	98500	10	0.000748362	338genomic	103501	104500	9	0.00155725	338genomic	100001	101000	10	0.00188995	338genomic	101501	102500	32	0.00634617	338genomic	94501	95500	6	0.000318603	338genomic	97001	98000	1	0.000106677	338genomic	101001	102000	39	0.00471388	338genomic	102501	103500	19	0.00394042
338genomic	103001	104000	21	0.00445457	338genomic	98001	99000	5	0.000533853	338genomic	104001	105000	4	0.000524836	338genomic	100501	101500	17	0.00251999	338genomic	102001	103000	12	0.00198388	338genomic	95001	96000	26	0.00225034	338genomic	97501	98500	2	0.000352903	338genomic	101501	102500	39	0.00398827	338genomic	103001	104000	25	0.00508856
338genomic	103501	104500	10	0.00183749	338genomic	98501	99500	12	0.00101631	338genomic	104501	105500	9	0.00119352	338genomic	101001	102000	40	0.00625075	338genomic	102501	103500	22	0.00437356	338genomic	95501	96500	30	0.00327538	338genomic	98001	99000	2	0.000352903	338genomic	102001	103000	25	0.0021396	338genomic	103501	104500	13	0.00214845
338genomic	104001	105000	3	0.00029494	338genomic	99001	100000	34	0.00373389	338genomic	105001	106000	16	0.00287633	338genomic	101501	102500	32	0.00491524	338genomic	103001	104000	24	0.00498011	338genomic	96001	97000	13	0.00163583	338genomic	98501	99500	12	0.00103612	338genomic	102501	103500	18	0.00314819	338genomic	104001	105000	2	0.000313706
338genomic	104501	105500	9	0.000877885	338genomic	99501	100500	29	0.00408707	338genomic	105501	106500	36	0.00503465	338genomic	102001	103000	15	0.00198265	338genomic	103501	104500	10	0.00194114	338genomic	96501	97500	5	0.000465915	338genomic	99001	100000	36	0.00424549	338genomic	103001	104000	20	0.00353003	338genomic	104501	105500	7	0.00106691
338genomic	105001	106000	22	0.00274208	338genomic	100001	101000	9	0.00179191	338genomic	106001	107000	28	0.00298459	338genomic	102501	103500	19	0.00378954	338genomic	104001	105000	2	0.000209025	338genomic	97001	98000	8	0.000484264	338genomic	99501	100500	30	0.00435512	338genomic	103501	104500	9	0.00128676	338genomic	105001	106000	16	0.00311398
338genomic	105501	106500	39	0.00471408	338genomic	100501	101500	18	0.00294174	338genomic	106501	107500	9	0.0012844	338genomic	103001	104000	22	0.00464482	338genomic	104501	105500	9	0.00116454	338genomic	97501	98500	13	0.00109094	338genomic	100001	101000	8	0.00164819	338genomic	104001	105000	5	0.000703551	338genomic	105501	106500	37	0.00615224
338genomic	106001	107000	25	0.00273017	338genomic	101001	102000	41	0.00672212	338genomic	107001	108000	11	0.00176511	338genomic	103501	104500	10	0.00178288	338genomic	105001	106000	22	0.00319111	338genomic	98001	99000	7	0.000766172	338genomic	100501	101500	21	0.00351488	338genomic	104501	105500	13	0.00152821	338genomic	106001	107000	30	0.00397132
338genomic	106501	107500	6	0.000993818	338genomic	101501	102500	31	0.00527028	338genomic	107501	108500	5	0.000669682	338genomic	104001	105000	4	0.000375393	338genomic	105501	106500	42	0.00576656	338genomic	98501	99500	13	0.00157118	338genomic	101001	102000	44	0.00814528	338genomic	105001	106000	26	0.00345372	338genomic	106501	107500	9	0.000890183
338genomic	107001	108000	6	0.00102118	338genomic	102001	103000	13	0.00249636	338genomic	109501	110500	1	9.41869e-05	338genomic	104501	105500	9	0.000796519	338genomic	106001	107000	28	0.00360431	338genomic	99001	100000	39	0.00479981	338genomic	101501	102500	32	0.00629291	338genomic	105501	106500	38	0.00451223	338genomic	107001	108000	7	0.000952585
338genomic	107501	108500	2	0.000234701	338genomic	102501	103500	18	0.00420664	338genomic	110001	111000	1	9.41869e-05	338genomic	105001	106000	20	0.0022755	338genomic	106501	107500	6	0.00102596	338genomic	99501	100500	35	0.00488026	338genomic	102001	103000	15	0.00302529	338genomic	106001	107000	22	0.00205417	338genomic	107501	108500	2	0.000268911
338genomic	111001	112000	1	0.000128754	338genomic	103001	104000	19	0.0041252	338genomic	111001	112000	1	4.03604e-05	338genomic	105501	106500	31	0.00352159	338genomic	107001	108000	8	0.00119828	338genomic	100001	101000	11	0.00198107	338genomic	102501	103500	23	0.00522193	338genomic	106501	107500	10	0.00187899	338genomic	109501	110500	1	0.000141798
338genomic	111501	112500	1	0.000128754	338genomic	103501	104500	8	0.00131235	338genomic	111501	112500	1	4.03604e-05	338genomic	106001	107000	18	0.00183547	338genomic	107501	108500	3	0.000286222	338genomic	100501	101500	19	0.00314201	338genomic	103001	104000	24	0.00473459	338genomic	107001	108000	16	0.0029534	338genomic	110001	111000	1	0.000141798
338genomic	112501	113500	1	0.000161447	338genomic	104001	105000	2	7.84307e-05	338genomic	112501	113500	1	0.000157541	338genomic	106501	107500	8	0.00126912	338genomic	109501	110500	1	0.000148098	338genomic	101001	102000	37	0.00604851	338genomic	103501	104500	10	0.00135817	338genomic	107501	108500	8	0.00126884	338genomic	113501	114500	1	7.83796e-05
338genomic	113001	114000	1	0.000161447	338genomic	104501	105500	5	0.000458177	338genomic	113001	114000	1	0.000157541	338genomic	107001	108000	9	0.00145616	338genomic	110001	111000	2	0.000267704	338genomic	101501	102500	32	0.00496514	338genomic	104001	105000	2	6.56284e-05	338genomic	111001	112000	2	0.000218323	338genomic	114001	115000	16	0.00284604
338genomic	113501	114500	8	0.000820813	338genomic	105001	106000	16	0.00190965	338genomic	113501	114500	3	0.000300207	338genomic	107501	108500	3	0.00037398	338genomic	110501	111500	2	0.000233136	338genomic	102001	103000	17	0.00262063	338genomic	104501	105500	5	0.00087169	338genomic	111501	112500	3	0.000260478	338genomic	114501	115500	46	0.00936512
338genomic	114001	115000	29	0.00532674	338genomic	105501	106500	27	0.00352505	338genomic	114001	115000	20	0.0032667	338genomic	111001	112000	2	0.000179495	338genomic	111001	112000	2	0.000141629	338genomic	102501	103500	14	0.00348141	338genomic	105001	106000	15	0.0024011	338genomic	112001	113000	2	0.000109166	338genomic	115001	116000	42	0.00945468
338genomic	114501	115500	66	0.0133256	338genomic	106001	107000	14	0.00197565	338genomic	114501	115500	55	0.010962	338genomic	111501	112500	2	0.000179495	338genomic	111501	112500	4	0.000109681	338genomic	103001	104000	17	0.00399695	338genomic	105501	106500	25	0.00364543	338genomic	112501	113500	2	0.000223949	338genomic	115501	116500	30	0.00709348
338genomic	115001	116000	62	0.0134268	338genomic	106501	107500	5	0.000719441	338genomic	115001	116000	53	0.0125725	338genomic	113501	114500	9	0.000863112	338genomic	112001	113000	3	8.15817e-05	338genomic	103501	104500	8	0.00137768	338genomic	106001	107000	16	0.00224392	338genomic	113001	114000	4	0.000436609	338genomic	116001	117000	37	0.00849975
338genomic	115501	116500	41	0.00983853	338genomic	107001	108000	5	0.000719441	338genomic	115501	116500	40	0.00973601	338genomic	114001	115000	32	0.00497161	338genomic	112501	113500	3	0.000452353	338genomic	104001	105000	4	0.000219644	338genomic	106501	107500	6	0.000781261	338genomic	113501	114500	7	0.000657161	338genomic	116501	117500	41	0.0103191
338genomic	116001	117000	48	0.0110041	338genomic	108501	109500	2	0.000103533	338genomic	116001	117000	49	0.0107464	338genomic	114501	115500	70	0.0114511	338genomic	113001	114000	5	0.000606827	338genomic	104501	105500	8	0.000492665	338genomic	107001	108000	5	0.00067736	338genomic	114001	115000	24	0.00347821	338genomic	117001	118000	44	0.01066
338genomic	116501	117500	43	0.0110346	338genomic	109001	110000	9	0.000462169	338genomic	116501	117500	46	0.0104088	338genomic	115001	116000	68	0.0120452	338genomic	113501	114500	7	0.0009817	338genomic	105001	106000	29	0.00228894	338genomic	107501	108500	1	7.55813e-05	338genomic	114501	115500	66	0.0112017	338genomic	117501	118500	29	0.00687238
338genomic	117001	118000	33	0.00880853	338genomic	109501	110500	9	0.000438574	338genomic	117001	118000	43	0.00860218	338genomic	115501	116500	45	0.0102718	338genomic	114001	115000	28	0.00585476	338genomic	105501	106500	45	0.00403434	338genomic	108501	109500	3	0.000268588	338genomic	115001	116000	68	0.0137823	338genomic	118001	119000	9	0.00232339
338genomic	117501	118500	23	0.00507359	338genomic	110001	111000	2	8.00301e-05	338genomic	117501	118500	32	0.00586394	338genomic	116001	117000	54	0.0128437	338genomic	114501	115500	64	0.0151589	338genomic	106001	107000	20	0.00197502	338genomic	109001	110000	9	0.000650901	338genomic	115501	116500	42	0.0112417	338genomic	118501	119500	13	0.00358364
338genomic	118001	119000	9	0.00150158	338genomic	110501	111500	1	0.000123156	338genomic	118001	119000	11	0.00208224	338genomic	116501	117500	54	0.0125905	338genomic	115001	116000	54	0.0143818	338genomic	106501	107500	6	0.000877121	338genomic	109501	110500	7	0.000409073	338genomic	116001	117000	44	0.0122381	338genomic	119001	120000	34	0.0081599
338genomic	118501	119500	10	0.00200945	338genomic	111001	112000	2	0.000277183	338genomic	118501	119500	11	0.00234086	338genomic	117001	118000	45	0.0101179	338genomic	115501	116500	34	0.00996253	338genomic	107001	108000	6	0.000877121	338genomic	110001	111000	2	6.71096e-05	338genomic	116501	117500	43	0.0106952	338genomic	119501	120500	47	0.0108532
338genomic	119001	120000	25	0.00587685	338genomic	111501	112500	1	0.000153831	338genomic	119001	120000	30	0.00570206	338genomic	117501	118500	34	0.00666705	338genomic	116001	117000	38	0.00989423	338genomic	108501	109500	4	0.000117992	338genomic	110501	111500	2	0.000187239	338genomic	117001	118000	40	0.00885522	338genomic	120001	121000	43	0.0100996
338genomic	119501	120500	36	0.00920511	338genomic	112501	113500	3	0.000309424	338genomic	119501	120500	45	0.00865338	338genomic	118001	119000	14	0.00194299	338genomic	116501	117500	33	0.00925945	338genomic	109001	110000	14	0.000500758	338genomic	111001	112000	2	0.000304005	338genomic	117501	118500	31	0.00642575	338genomic	120501	121500	38	0.00767324
338genomic	120001	121000	41	0.00921392	338genomic	113001	114000	4	0.000425845	338genomic	120001	121000	47	0.0092918	338genomic	118501	119500	17	0.0024382	338genomic	117001	118000	32	0.00883618	338genomic	109501	110500	11	0.000409378	338genomic	111501	112500	1	0.000155599	338genomic	118001	119000	12	0.00173636	338genomic	121001	122000	32	0.00644662
338genomic	120501	121500	31	0.00570599	338genomic	113501	114500	10	0.00158019	338genomic	120501	121500	42	0.00775383	338genomic	119001	120000	36	0.00668701	338genomic	117501	118500	22	0.00529604	338genomic	110001	111000	1	2.8116e-05	338genomic	112501	113500	2	0.000473233	338genomic	118501	119500	9	0.00117824	338genomic	121501	122500	26	0.00650841
338genomic	121001	122000	35	0.00612675	338genomic	114001	115000	32	0.00627031	338genomic	121001	122000	35	0.00663331	338genomic	119501	120500	45	0.00970543	338genomic	118001	119000	7	0.00155524	338genomic	111001	112000	3	0.000341151	338genomic	113001	114000	9	0.00100996	338genomic	119001	120000	19	0.00319391	338genomic	122001	123000	35	0.00943465
338genomic	121501	122500	43	0.00899296	338genomic	114501	115500	62	0.0101557	338genomic	121501	122500	33	0.00740124	338genomic	120001	121000	48	0.00991331	338genomic	118501	119500	20	0.00393816	338genomic	111501	112500	4	0.000418737	338genomic	113501	114500	16	0.00218227	338genomic	119501	120500	29	0.00591923	338genomic	122501	123500	57	0.0126621
338genomic	122001	123000	47	0.0113293	338genomic	115001	116000	56	0.00812286	338genomic	122001	123000	40	0.00927188	338genomic	120501	121500	40	0.00700027	338genomic	119001	120000	37	0.00919709	338genomic	112001	113000	1	7.72998e-05	338genomic	114001	115000	31	0.00648244	338genomic	120001	121000	39	0.0082726	338genomic	123001	124000	60	0.011356
338genomic	122501	123500	66	0.0143379	338genomic	115501	116500	37	0.00844977	338genomic	122501	123500	52	0.0104147	338genomic	121001	122000	45	0.00803547	338genomic	119501	120500	37	0.0110802	338genomic	113501	114500	8	0.00125444	338genomic	114501	115500	42	0.0084601	338genomic	120501	121500	38	0.00815176	338genomic	123501	124500	40	0.00641082
338genomic	123001	124000	69	0.012365	338genomic	116001	117000	44	0.0118075	338genomic	123001	124000	53	0.00855373	338genomic	121501	122500	45	0.0100178	338genomic	120001	121000	37	0.00975211	338genomic	114001	115000	31	0.00601942	338genomic	115001	116000	33	0.00578153	338genomic	121001	122000	30	0.00692775	338genomic	124001	125000	35	0.00569463
338genomic	123501	124500	48	0.00635161	338genomic	116501	117500	42	0.0113388	338genomic	123501	124500	35	0.00479894	338genomic	122001	123000	45	0.0114592	338genomic	120501	121500	27	0.00566591	338genomic	114501	115500	61	0.0108993	338genomic	115501	116500	34	0.0081072	338genomic	121501	122500	36	0.00847401	338genomic	124501	125500	38	0.0063576
338genomic	124001	125000	33	0.00437698	338genomic	117001	118000	37	0.0101864	338genomic	124001	125000	31	0.00478578	338genomic	122501	123500	67	0.0147011	338genomic	121001	122000	25	0.00478845	338genomic	115001	116000	55	0.00941226	338genomic	116001	117000	40	0.0101363	338genomic	122001	123000	45	0.00995925	338genomic	125001	126000	40	0.00682045
338genomic	124501	125500	39	0.00512713	338genomic	117501	118500	30	0.00668743	338genomic	124501	125500	31	0.00481085	338genomic	123001	124000	69	0.0111112	338genomic	121501	122500	33	0.00763185	338genomic	115501	116500	36	0.0089882	338genomic	116501	117500	33	0.00781678	338genomic	122501	123500	61	0.0101068	338genomic	125501	126500	39	0.0084079
338genomic	125001	126000	37	0.00542562	338genomic	118001	119000	13	0.00191756	338genomic	125001	126000	33	0.00552525	338genomic	123501	124500	51	0.0055984	338genomic	122001	123000	36	0.00986282	338genomic	116001	117000	48	0.0134348	338genomic	117001	118000	34	0.007338	338genomic	123001	124000	50	0.00670588	338genomic	126001	127000	39	0.00934833
338genomic	125501	126500	33	0.00780559	338genomic	118501	119500	37	0.00459237	338genomic	125501	126500	39	0.00748354	338genomic	124001	125000	36	0.00455623	338genomic	122501	123500	49	0.0128158	338genomic	116501	117500	51	0.0139108	338genomic	117501	118500	25	0.00430843	338genomic	123501	124500	31	0.00386677	338genomic	126501	127500	34	0.00753121
338genomic	126001	127000	35	0.00857537	338genomic	119001	120000	52	0.00808831	338genomic	126001	127000	36	0.0078902	338genomic	124501	125500	30	0.00401773	338genomic	123001	124000	59	0.0133787	338genomic	117001	118000	43	0.0122604	338genomic	118001	119000	7	0.000743801	338genomic	124001	125000	34	0.00472136	338genomic	127001	128000	33	0.00630351
338genomic	126501	127500	36	0.0065715	338genomic	119501	120500	40	0.00867261	338genomic	126501	127500	34	0.00621748	338genomic	125001	126000	34	0.00512571	338genomic	123501	124500	52	0.00857208	338genomic	117501	118500	33	0.00849862	338genomic	118501	119500	20	0.00337742	338genomic	124501	125500	30	0.00382145	338genomic	127501	128500	34	0.00828905
338genomic	127001	128000	37	0.00655104	338genomic	120001	121000	42	0.00788389	338genomic	127001	128000	33	0.00465202	338genomic	125501	126500	41	0.00867543	338genomic	124001	125000	40	0.00619474	338genomic	118001	119000	17	0.00279159	338genomic	119001	120000	37	0.00743353	338genomic	125001	126000	41	0.00623931	338genomic	128001	129000	29	0.0093718
338genomic	127501	128500	34	0.00929385	338genomic	120501	121500	24	0.00375863	338genomic	127501	128500	32	0.00621053	338genomic	126001	127000	37	0.00874578	338genomic	124501	125500	38	0.00655063	338genomic	118501	119500	43	0.00575441	338genomic	119501	120500	37	0.00814078	338genomic	125501	126500	44	0.0081507	338genomic	128501	129500	32	0.0108387
338genomic	128001	129000	35	0.0113817	338genomic	121001	122000	28	0.00575039	338genomic	128001	129000	32	0.00779716	338genomic	126501	127500	31	0.00587322	338genomic	125001	126000	36	0.00693433	338genomic	119001	120000	57	0.0101402	338genomic	120001	121000	35	0.00670568	338genomic	126001	127000	32	0.00681698	338genomic	129001	130000	28	0.00984336
338genomic	128501	129500	35	0.0131141	338genomic	121501	122500	40	0.00876933	338genomic	128501	129500	35	0.00860128	338genomic	127001	128000	34	0.00632097	338genomic	125501	126500	33	0.00924926	338genomic	119501	120500	39	0.00960458	338genomic	120501	121500	22	0.00374348	338genomic	126501	127500	32	0.00558863	338genomic	129501	130500	24	0.00794973
338genomic	129001	130000	28	0.0115887	338genomic	122001	123000	40	0.0097816	338genomic	129001	130000	33	0.00814941	338genomic	127501	128500	36	0.00991112	338genomic	126001	127000	38	0.0101813	338genomic	120001	121000	37	0.00802683	338genomic	121001	122000	24	0.00428102	338genomic	127001	128000	34	0.00419134	338genomic	130001	131000	31	0.00938821
338genomic	129501	130500	27	0.00957113	338genomic	122501	123500	48	0.0110669	338genomic	129501	130500	33	0.00779368	338genomic	128001	129000	34	0.011577	338genomic	126501	127500	39	0.00810057	338genomic	120501	121500	24	0.00434119	338genomic	121501	122500	36	0.006811	338genomic	127501	128500	29	0.00442124	338genomic	130501	131500	26	0.00657738
338genomic	130001	131000	35	0.0107144	338genomic	123001	124000	56	0.0103852	338genomic	130001	131000	40	0.00874465	338genomic	128501	129500	40	0.013722	338genomic	127001	128000	39	0.00749632	338genomic	121001	122000	35	0.0078082	338genomic	122001	123000	32	0.00665177	338genomic	128001	129000	23	0.00487847	338genomic	131001	132000	26	0.00451832
338genomic	130501	131500	29	0.00663994	338genomic	123501	124500	48	0.0070685	338genomic	130501	131500	29	0.00558303	338genomic	129001	130000	41	0.0129944	338genomic	127501	128500	37	0.0103334	338genomic	121501	122500	44	0.0106613	338genomic	122501	123500	48	0.0085387	338genomic	128501	129500	24	0.00487042	338genomic	131501	132500	34	0.00640634
338genomic	131001	132000	25	0.00360703	338genomic	124001	125000	34	0.00507162	338genomic	131001	132000	29	0.00399966	338genomic	129501	130500	41	0.0114043	338genomic	128001	129000	36	0.0121229	338genomic	122001	123000	46	0.0125287	338genomic	123001	124000	54	0.00997736	338genomic	129001	130000	29	0.00509671	338genomic	132001	133000	39	0.00712331
338genomic	131501	132500	31	0.0056698	338genomic	124501	125500	40	0.00546855	338genomic	131501	132500	38	0.0061698	338genomic	130001	131000	54	0.0131343	338genomic	128501	129500	36	0.0136373	338genomic	122501	123500	55	0.0143827	338genomic	123501	124500	33	0.00635005	338genomic	129501	130500	27	0.00557152	338genomic	132501	133500	46	0.00863376
338genomic	132001	133000	46	0.00883962	338genomic	125001	126000	33	0.00434546	338genomic	132001	133000	41	0.00731196	338genomic	130501	131500	43	0.00834167	338genomic	129001	130000	28	0.0121869	338genomic	123001	124000	61	0.0120947	338genomic	124001	125000	30	0.00587219	338genomic	130001	131000	31	0.00672987	338genomic	133001	134000	36	0.00589969
338genomic	132501	133500	47	0.00898537	338genomic	125501	126500	29	0.00631878	338genomic	132501	133500	47	0.00858511	338genomic	131001	132000	29	0.00414225	338genomic	129501	130500	26	0.00942276	338genomic	123501	124500	62	0.00917358	338genomic	124501	125500	35	0.00590867	338genomic	130501	131500	30	0.00535764	338genomic	133501	134500	18	0.00284748
338genomic	133001	134000	37	0.00524252	338genomic	126001	127000	35	0.00742352	338genomic	133001	134000	28	0.00502137	338genomic	131501	132500	34	0.00620747	338genomic	130001	131000	34	0.0104825	338genomic	124001	125000	47	0.00611536	338genomic	125001	126000	30	0.00395775	338genomic	131001	132000	37	0.00508783	338genomic	134001	135000	8	0.00286611
338genomic	133501	134500	27	0.00363715	338genomic	126501	127500	34	0.00668837	338genomic	133501	134500	11	0.00193649	338genomic	132001	133000	47	0.0091118	338genomic	130501	131500	28	0.00683946	338genomic	124501	125500	45	0.0059833	338genomic	125501	126500	28	0.00512735	338genomic	131501	132500	53	0.00770722	338genomic	134501	135500	11	0.00386526
338genomic	134001	135000	14	0.00338675	338genomic	127001	128000	35	0.00758195	338genomic	134001	135000	12	0.0027545	338genomic	132501	133500	48	0.00879458	338genomic	131001	132000	26	0.00439243	338genomic	125001	126000	38	0.00537777	338genomic	126001	127000	35	0.00721685	338genomic	132001	133000	57	0.00905806	338genomic	135001	136000	15	0.00543768
338genomic	134501	135500	17	0.00446567	338genomic	127501	128500	35	0.00836939	338genomic	134501	135500	15	0.00371869	338genomic	133001	134000	27	0.00430926	338genomic	131501	132500	35	0.00637927	338genomic	125501	126500	37	0.00810895	338genomic	126501	127500	37	0.00772423	338genomic	132501	133500	54	0.00909754	338genomic	135501	136500	15	0.00535434
338genomic	135001	136000	18	0.00569692	338genomic	128001	129000	35	0.00726351	338genomic	135001	136000	19	0.00510514	338genomic	133501	134500	17	0.00290087	338genomic	132001	133000	46	0.00836594	338genomic	126001	127000	35	0.00848672	338genomic	127001	128000	36	0.00772164	338genomic	133001	134000	39	0.00543196	338genomic	136001	137000	10	0.00311291
338genomic	135501	136500	18	0.00627462	338genomic	128501	129500	41	0.00746525	338genomic	135501	136500	21	0.00503584	338genomic	134001	135000	20	0.00423361	338genomic	132501	133500	48	0.00901206	338genomic	126501	127500	27	0.00602931	338genomic	127501	128500	38	0.00842324	338genomic	133501	134500	25	0.00310271	338genomic	136501	137500	10	0.00291361
338genomic	136001	137000	12	0.00446768	338genomic	129001	130000	39	0.00692323	338genomic	136001	137000	13	0.00265019	338genomic	134501	135500	23	0.00522358	338genomic	133001	134000	34	0.0056882	338genomic	127001	128000	30	0.00639751	338genomic	128001	129000	35	0.00709418	338genomic	134001	135000	17	0.00347784	338genomic	137001	138000	20	0.00466645
338genomic	136501	137500	14	0.00471427	338genomic	129501	130500	34	0.00560833	338genomic	136501	137500	10	0.00193183	338genomic	135001	136000	23	0.00591906	338genomic	133501	134500	22	0.00413635	338genomic	127501	128500	33	0.00786965	338genomic	128501	129500	33	0.00593792	338genomic	134501	135500	16	0.00372279	338genomic	137501	138500	42	0.00805529
338genomic	137001	138000	31	0.00616711	338genomic	130001	131000	40	0.00654362	338genomic	137001	138000	23	0.00392908	338genomic	135501	136500	24	0.00651136	338genomic	134001	135000	14	0.00375329	338genomic	128001	129000	35	0.00784189	338genomic	129001	130000	28	0.00457593	338genomic	135001	136000	17	0.00460666	338genomic	138001	139000	55	0.0111195
338genomic	137501	138500	40	0.00653832	338genomic	130501	131500	30	0.00463535	338genomic	137501	138500	39	0.00718379	338genomic	136001	137000	16	0.00462728	338genomic	134501	135500	15	0.00441056	338genomic	128501	129500	43	0.00922609	338genomic	129501	130500	28	0.00414593	338genomic	135501	136500	16	0.004329	338genomic	138501	139500	39	0.00760181
338genomic	138001	139000	48	0.00876802	338genomic	131001	132000	23	0.00431329	338genomic	138001	139000	48	0.00954596	338genomic	136501	137500	18	0.00465778	338genomic	135001	136000	17	0.00582351	338genomic	129001	130000	42	0.00948221	338genomic	130001	131000	31	0.0053178	338genomic	136001	137000	13	0.00260276	338genomic	139001	140000	25	0.00418942
338genomic	138501	139500	49	0.0076165	338genomic	131501	132500	29	0.00619776	338genomic	138501	139500	48	0.00881912	338genomic	137001	138000	32	0.00636681	338genomic	135501	136500	16	0.0061405	338genomic	129501	130500	36	0.00783042	338genomic	130501	131500	23	0.00391443	338genomic	136501	137500	13	0.00203575	338genomic	139501	140500	25	0.00419351
338genomic	139001	140000	39	0.00553368	338genomic	132001	133000	41	0.00875752	338genomic	139001	140000	39	0.00637488	338genomic	137501	138500	39	0.00698849	338genomic	136001	137000	10	0.00428139	338genomic	130001	131000	53	0.00999242	338genomic	131001	132000	22	0.00396928	338genomic	137001	138000	25	0.00403124	338genomic	140001	141000	21	0.00342795
338genomic	139501	140500	32	0.00483053	338genomic	132501	133500	42	0.00838614	338genomic	139501	140500	30	0.00486624	338genomic	138001	139000	49	0.00879526	338genomic	136501	137500	13	0.0048331	338genomic	130501	131500	48	0.00763985	338genomic	131501	132500	28	0.00551165	338genomic	137501	138500	42	0.00855936	338genomic	140501	141500	13	0.00216066
338genomic	140001	141000	27	0.00390185	338genomic	133001	134000	29	0.00487709	338genomic	140001	141000	23	0.00378195	338genomic	138501	139500	49	0.00824116	338genomic	137001	138000	29	0.0060284	338genomic	131001	132000	32	0.00540999	338genomic	132001	133000	43	0.00764425	338genomic	138001	139000	50	0.010412	338genomic	141001	142000	13	0.00176295
338genomic	140501	141500	21	0.00268711	338genomic	133501	134500	19	0.00420432	338genomic	140501	141500	15	0.00190204	338genomic	139001	140000	36	0.00631862	338genomic	137501	138500	45	0.00710961	338genomic	131501	132500	34	0.00734602	338genomic	132501	133500	42	0.00725442	338genomic	138501	139500	57	0.0107756	338genomic	141501	142500	18	0.00266599
338genomic	141001	142000	16	0.00176069	338genomic	134001	135000	14	0.00377338	338genomic	141001	142000	11	0.00106396	338genomic	139501	140500	30	0.00525903	338genomic	138001	139000	56	0.0103671	338genomic	132001	133000	45	0.00999696	338genomic	133001	134000	30	0.00521764	338genomic	139001	140000	52	0.00965728	338genomic	142001	143000	16	0.00265203
338genomic	141501	142500	21	0.00264972	338genomic	134501	135500	15	0.00362211	338genomic	141501	142500	18	0.00160329	338genomic	140001	141000	36	0.00500957	338genomic	138501	139500	48	0.00808733	338genomic	132501	133500	43	0.00893402	338genomic	133501	134500	22	0.00459985	338genomic	139501	140500	37	0.00698865	338genomic	142501	143500	16	0.0022745
338genomic	142001	143000	24	0.00314726	338genomic	135001	136000	12	0.00365292	338genomic	142001	143000	23	0.00190288	338genomic	140501	141500	28	0.00332789	338genomic	139001	140000	36	0.00566259	338genomic	133001	134000	33	0.00448553	338genomic	134001	135000	10	0.00270214	338genomic	140001	141000	21	0.00464103	338genomic	143001	144000	36	0.00728096
338genomic	142501	143500	21	0.00247589	338genomic	135501	136500	16	0.00504351	338genomic	142501	143500	19	0.00161195	338genomic	141001	142000	15	0.00168165	338genomic	139501	140500	33	0.00523594	338genomic	133501	134500	28	0.00430325	338genomic	134501	135500	9	0.00228864	338genomic	140501	141500	4	0.00116463	338genomic	143501	144500	36	0.00834673
338genomic	143001	144000	39	0.00790134	338genomic	136001	137000	14	0.00424456	338genomic	143001	144000	32	0.00549551	338genomic	141501	142500	24	0.00279485	338genomic	140001	141000	27	0.00369612	338genomic	134001	135000	19	0.00506586	338genomic	135001	136000	9	0.0025072	338genomic	142501	143500	1	5.03401e-05	338genomic	144001	145000	24	0.00602096
338genomic	143501	144500	46	0.0102328	338genomic	136501	137500	18	0.00404818	338genomic	143501	144500	29	0.0068775	338genomic	142001	143000	28	0.00336135	338genomic	140501	141500	21	0.00259142	338genomic	134501	135500	16	0.00483484	338genomic	135501	136500	12	0.00331348	338genomic	143001	144000	21	0.00419623	338genomic	144501	145500	28	0.00651889
338genomic	144001	145000	31	0.00748289	338genomic	137001	138000	34	0.00586651	338genomic	144001	145000	17	0.00501959	338genomic	142501	143500	25	0.00262724	338genomic	141001	142000	20	0.00203038	338genomic	135001	136000	12	0.00445246	338genomic	136001	137000	10	0.00279178	338genomic	143501	144500	33	0.00761258	338genomic	145001	146000	31	0.00713909
338genomic	144501	145500	23	0.00550165	338genomic	137501	138500	44	0.00680754	338genomic	144501	145500	24	0.0052689	338genomic	143001	144000	39	0.0079789	338genomic	141501	142500	24	0.00283306	338genomic	135501	136500	19	0.00612997	338genomic	136501	137500	15	0.00329047	338genomic	144001	145000	21	0.00506767	338genomic	145501	146500	30	0.00752537
338genomic	145001	146000	25	0.00524375	338genomic	138001	139000	50	0.00890506	338genomic	145001	146000	25	0.00545921	338genomic	143501	144500	42	0.0102566	338genomic	142001	143000	23	0.00297925	338genomic	136001	137000	17	0.00516028	338genomic	137001	138000	27	0.00459295	338genomic	144501	145500	26	0.00457202	338genomic	146001	147000	27	0.00623971
338genomic	145501	146500	29	0.00689203	338genomic	138501	139500	40	0.00678543	338genomic	145501	146500	25	0.00644441	338genomic	144001	145000	33	0.00764281	338genomic	142501	143500	20	0.00253142	338genomic	136501	137500	19	0.00450528	338genomic	137501	138500	37	0.00626447	338genomic	145001	146000	32	0.00588715	338genomic	146501	147500	33	0.00522813
338genomic	146001	147000	30	0.00593562	338genomic	139001	140000	33	0.00512944	338genomic	146001	147000	25	0.00592157	338genomic	144501	145500	23	0.0051861	338genomic	143001	144000	41	0.00866317	338genomic	137001	138000	44	0.0074017	338genomic	138001	139000	44	0.00842322	338genomic	145501	146500	30	0.00631646	338genomic	147001	148000	31	0.00351033
338genomic	146501	147500	39	0.00527737	338genomic	139501	140500	32	0.00529819	338genomic	146501	147500	32	0.00478002	338genomic	145001	146000	22	0.00469198	338genomic	143501	144500	47	0.0108373	338genomic	137501	138500	51	0.00759476	338genomic	138501	139500	35	0.00641232	338genomic	146001	147000	37	0.00621716	338genomic	147501	148500	20	0.00187585
338genomic	147001	148000	37	0.00414042	338genomic	140001	141000	28	0.00421078	338genomic	147001	148000	35	0.00365038	338genomic	145501	146500	30	0.00688895	338genomic	144001	145000	33	0.00824845	338genomic	138001	139000	52	0.00924127	338genomic	139001	140000	32	0.00619244	338genomic	146501	147500	45	0.00605427	338genomic	148001	149000	27	0.00227796
338genomic	147501	148500	29	0.00252056	338genomic	140501	141500	21	0.00317189	338genomic	147501	148500	26	0.00212873	338genomic	146001	147000	27	0.00563681	338genomic	144501	145500	32	0.00736068	338genomic	138501	139500	38	0.00714377	338genomic	139501	140500	33	0.00637234	338genomic	147001	148000	40	0.00478459	338genomic	148501	149500	33	0.00284151
338genomic	148001	149000	31	0.00270445	338genomic	141001	142000	15	0.00219387	338genomic	148001	149000	30	0.0023633	338genomic	146501	147500	31	0.00464808	338genomic	145001	146000	34	0.00738369	338genomic	139001	140000	24	0.00411255	338genomic	140001	141000	22	0.00369521	338genomic	147501	148500	27	0.00245464	338genomic	149001	150000	18	0.00205081
338genomic	148501	149500	28	0.00310619	338genomic	141501	142500	21	0.00311855	338genomic	148501	149500	33	0.00287196	338genomic	147001	148000	34	0.00372498	338genomic	145501	146500	32	0.00787728	338genomic	139501	140500	29	0.00473799	338genomic	140501	141500	13	0.00192598	338genomic	148001	149000	27	0.00230837	338genomic	149501	150500	16	0.00310095
338genomic	149001	150000	15	0.00192642	338genomic	142001	143000	21	0.003543	338genomic	149001	150000	18	0.00198052	338genomic	147501	148500	28	0.0020529	338genomic	146001	147000	35	0.00637008	338genomic	140001	141000	36	0.00575102	338genomic	141001	142000	15	0.00158072	338genomic	148501	149500	37	0.00314096	338genomic	150001	151000	24	0.00408218
338genomic	149501	150500	14	0.00254373	338genomic	142501	143500	15	0.00256089	338genomic	149501	150500	13	0.00220876	338genomic	148001	149000	28	0.00207056	338genomic	146501	147500	40	0.00550123	338genomic	140501	141500	30	0.00511114	338genomic	141501	142500	18	0.0020255	338genomic	149001	150000	22	0.00200151	338genomic	150501	151500	15	0.00274423
338genomic	150001	151000	20	0.00323122	338genomic	143001	144000	31	0.00775406	338genomic	150001	151000	19	0.00295165	338genomic	148501	149500	30	0.00268315	338genomic	147001	148000	34	0.00426512	338genomic	141001	142000	16	0.00298004	338genomic	142001	143000	17	0.00228128	338genomic	149501	150500	7	0.00125816	338genomic	151001	152000	9	0.00193347
338genomic	150501	151500	13	0.0019405	338genomic	143501	144500	42	0.0103235	338genomic	150501	151500	12	0.00227368	338genomic	149001	150000	16	0.00165148	338genomic	147501	148500	28	0.00303366	338genomic	141501	142500	21	0.00424841	338genomic	142501	143500	13	0.00199559	338genomic	150001	151000	23	0.00266753	338genomic	151501	152500	7	0.000966831
338genomic	151001	152000	10	0.00153011	338genomic	144001	145000	35	0.00745589	338genomic	151001	152000	8	0.00164549	338genomic	149501	150500	12	0.00204074	338genomic	148001	149000	27	0.00291978	338genomic	142001	143000	21	0.0047508	338genomic	143001	144000	30	0.00768107	338genomic	150501	151500	27	0.00338751	338genomic	152001	153000	7	0.000662294
338genomic	151501	152500	7	0.000851655	338genomic	144501	145500	28	0.00571642	338genomic	151501	152500	9	0.000834217	338genomic	150001	151000	26	0.00315192	338genomic	148501	149500	25	0.0034197	338genomic	142501	143500	17	0.00330163	338genomic	143501	144500	41	0.0102564	338genomic	151001	152000	22	0.00364433	338genomic	152501	153500	20	0.00227496
338genomic	152001	153000	8	0.000644466	338genomic	145001	146000	27	0.00542576	338genomic	152001	153000	8	0.000523948	338genomic	150501	151500	21	0.00240558	338genomic	149001	150000	15	0.00230727	338genomic	143001	144000	32	0.00789228	338genomic	144001	145000	29	0.00743609	338genomic	151501	152500	15	0.00219604	338genomic	153001	154000	29	0.00373344
338genomic	152501	153500	22	0.00258432	338genomic	145501	146500	30	0.0066613	338genomic	152501	153500	15	0.0014517	338genomic	151001	152000	16	0.00239579	338genomic	149501	150500	18	0.00313082	338genomic	143501	144500	43	0.0105857	338genomic	144501	145500	22	0.0062371	338genomic	152001	153000	3	0.000253941	338genomic	153501	154500	22	0.00317733
338genomic	153001	154000	28	0.00377127	338genomic	146001	147000	28	0.00539819	338genomic	153001	154000	21	0.00215246	338genomic	151501	152500	12	0.00151667	338genomic	150001	151000	29	0.00415106	338genomic	144001	145000	34	0.00752107	338genomic	145001	146000	23	0.00564673	338genomic	152501	153500	3	0.000309558	338genomic	154001	155000	15	0.00198582
338genomic	153501	154500	24	0.00307254	338genomic	146501	147500	38	0.0053533	338genomic	153501	154500	29	0.00251561	338genomic	152001	153000	12	0.00108232	338genomic	150501	151500	18	0.00235561	338genomic	144501	145500	21	0.00486242	338genomic	145501	146500	27	0.00670706	338genomic	153001	154000	3	0.000309558	338genomic	154501	155500	12	0.00148564
338genomic	154001	155000	21	0.0022175	338genomic	147001	148000	41	0.00534366	338genomic	154001	155000	28	0.00218293	338genomic	152501	153500	25	0.00319644	338genomic	151001	152000	11	0.00179449	338genomic	145001	146000	18	0.00431287	338genomic	146001	147000	25	0.00585153	338genomic	155001	156000	10	0.00163665	338genomic	155001	156000	15	0.00187092
338genomic	154501	155500	17	0.00177522	338genomic	147501	148500	32	0.00350364	338genomic	154501	155500	20	0.0014968	338genomic	153001	154000	28	0.00410565	338genomic	151501	152500	12	0.00127712	338genomic	145501	146500	25	0.00609223	338genomic	146501	147500	29	0.0048025	338genomic	155501	156500	27	0.004196	338genomic	155501	156500	31	0.00383551
338genomic	155001	156000	17	0.00215455	338genomic	148001	149000	32	0.00314444	338genomic	155001	156000	22	0.00209742	338genomic	153501	154500	28	0.00348837	338genomic	152001	153000	9	0.000567673	338genomic	146001	147000	20	0.00435141	338genomic	147001	148000	33	0.00505017	338genomic	156001	157000	17	0.00253567	338genomic	156001	157000	21	0.00264475
338genomic	155501	156500	29	0.0035833	338genomic	148501	149500	31	0.00381923	338genomic	155501	156500	30	0.00385815	338genomic	154001	155000	29	0.00282768	338genomic	152501	153500	21	0.0022163	338genomic	146501	147500	24	0.00386414	338genomic	147501	148500	22	0.00358489	338genomic	157001	158000	3	0.000123238	338genomic	157501	158500	9	0.00156239
338genomic	156001	157000	19	0.00227648	338genomic	149001	150000	19	0.00243301	338genomic	156001	157000	19	0.00251568	338genomic	154501	155500	28	0.00237141	338genomic	153001	154000	29	0.00353394	338genomic	147001	148000	33	0.00447241	338genomic	148001	149000	19	0.00291537	338genomic	157501	158500	10	0.000858127	338genomic	158001	159000	21	0.00345864
338genomic	157001	158000	3	0.000212003	338genomic	149501	150500	14	0.00207985	338genomic	157501	158500	8	0.00119911	338genomic	155001	156000	30	0.00320071	338genomic	153501	154500	22	0.00283679	338genomic	147501	148500	26	0.00282141	338genomic	148501	149500	24	0.00434732	338genomic	158001	159000	18	0.00165062	338genomic	158501	159500	23	0.00297191
338genomic	157501	158500	18	0.00198555	338genomic	150001	151000	25	0.00333118	338genomic	158001	159000	19	0.00248487	338genomic	155501	156500	33	0.00439812	338genomic	154001	155000	17	0.00192539	338genomic	148001	149000	22	0.00214766	338genomic	149001	150000	16	0.00287733	338genomic	158501	159500	23	0.00264833	338genomic	159001	160000	27	0.00426475
338genomic	158001	159000	24	0.0031419	338genomic	150501	151500	18	0.00198898	338genomic	158501	159500	20	0.0025183	338genomic	156001	157000	24	0.00279823	338genomic	154501	155500	15	0.00161622	338genomic	148501	149500	22	0.00245771	338genomic	149501	150500	12	0.00184814	338genomic	159001	160000	40	0.0072869	338genomic	159501	160500	33	0.00642285
338genomic	158501	159500	24	0.00294643	338genomic	151001	152000	9	0.00120708	338genomic	159001	160000	33	0.00550191	338genomic	156501	157500	10	0.000558345	338genomic	155001	156000	17	0.00189592	338genomic	149001	150000	16	0.00186951	338genomic	150001	151000	16	0.00239735	338genomic	159501	160500	47	0.009913	338genomic	160001	161000	17	0.00321802
338genomic	159001	160000	32	0.00488653	338genomic	151501	152500	10	0.00135416	338genomic	159501	160500	44	0.00810905	338genomic	157001	158000	9	0.000605109	338genomic	155501	156500	28	0.00328831	338genomic	149501	150500	18	0.00242859	338genomic	150501	151500	10	0.00127507	338genomic	160001	161000	19	0.00432689	338genomic	160501	161500	10	0.00113141
338genomic	159501	160500	37	0.0071222	338genomic	152001	153000	11	0.00111005	338genomic	160001	161000	20	0.00380618	338genomic	157501	158500	17	0.00198843	338genomic	156001	157000	20	0.002517	338genomic	150001	151000	30	0.00408777	338genomic	151001	152000	5	0.000842428	338genomic	160501	161500	8	0.000979471	338genomic	161001	162000	32	0.00485506
338genomic	160001	161000	20	0.00380116	338genomic	152501	153500	22	0.0030158	338genomic	160501	161500	10	0.00111238	338genomic	158001	159000	21	0.00280169	338genomic	156501	157500	2	0.000293735	338genomic	150501	151500	23	0.00280688	338genomic	151501	152500	8	0.00123458	338genomic	161001	162000	38	0.00514735	338genomic	161501	162500	34	0.00591056
338genomic	160501	161500	10	0.00138238	338genomic	153001	154000	23	0.00384488	338genomic	161001	162000	34	0.00445267	338genomic	158501	159500	26	0.00291481	338genomic	157001	158000	1	7.40467e-05	338genomic	151001	152000	16	0.00167869	338genomic	152001	153000	9	0.000857541	338genomic	161501	162500	53	0.00811287	338genomic	162001	163000	39	0.0094633
338genomic	161001	162000	34	0.00534121	338genomic	153501	154500	17	0.00286219	338genomic	161501	162500	44	0.00639367	338genomic	159001	160000	39	0.0057336	338genomic	157501	158500	16	0.00207242	338genomic	151501	152500	16	0.00147305	338genomic	152501	153500	19	0.00180196	338genomic	162001	163000	57	0.0117944	338genomic	162501	163500	47	0.0116683
338genomic	161501	162500	42	0.00637976	338genomic	154001	155000	16	0.00237815	338genomic	162001	163000	51	0.0104731	338genomic	159501	160500	44	0.00824718	338genomic	158001	159000	27	0.00374906	338genomic	152001	153000	13	0.00139414	338genomic	153001	154000	22	0.00232951	338genomic	162501	163500	54	0.0121867	338genomic	163001	164000	22	0.00452783
338genomic	162001	163000	52	0.00918555	338genomic	154501	155500	12	0.00184527	338genomic	162501	163500	52	0.011968	338genomic	160001	161000	21	0.00409908	338genomic	158501	159500	29	0.00354348	338genomic	152501	153500	22	0.00438341	338genomic	153501	154500	15	0.00166811	338genomic	163001	164000	21	0.00445037	338genomic	163501	164500	2	0.000150717
338genomic	162501	163500	64	0.0123247	338genomic	155001	156000	15	0.00191526	338genomic	163001	164000	22	0.00463626	338genomic	160501	161500	11	0.00149034	338genomic	159001	160000	36	0.00550836	338genomic	153001	154000	25	0.00584436	338genomic	154001	155000	15	0.00155897	338genomic	163501	164500	1	0.000159383	338genomic	165001	166000	3	0.000455554
338genomic	163001	164000	34	0.00593885	338genomic	155501	156500	23	0.00277543	338genomic	163501	164500	1	0.000123291	338genomic	161001	162000	33	0.0051113	338genomic	159501	160500	38	0.00729964	338genomic	153501	154500	19	0.0043018	338genomic	154501	155500	12	0.0013344	338genomic	165001	166000	6	0.00164788	338genomic	165501	166500	3	0.000455554
338genomic	163501	164500	4	0.000438797	338genomic	156001	157000	25	0.00334599	338genomic	165001	166000	6	0.00141092	338genomic	161501	162500	44	0.00717078	338genomic	160001	161000	19	0.00357762	338genomic	154001	155000	16	0.00335537	338genomic	155001	156000	9	0.000937904	338genomic	165501	166500	7	0.00178242	338genomic	166001	167000	6	0.00134598
338genomic	164501	165500	1	5.52601e-05	338genomic	156501	157500	23	0.00264822	338genomic	165501	166500	6	0.00141092	338genomic	162001	163000	58	0.00999659	338genomic	160501	161500	10	0.00137914	338genomic	154501	155500	14	0.00273085	338genomic	155501	156500	16	0.00181354	338genomic	166001	167000	4	0.000877735	338genomic	166501	167500	18	0.00387159
338genomic	165001	166000	5	0.000776199	338genomic	157001	158000	15	0.00138529	338genomic	166001	167000	7	0.0011769	338genomic	162501	163500	64	0.0111586	338genomic	161001	162000	37	0.00558147	338genomic	155001	156000	23	0.00299681	338genomic	156001	157000	28	0.00313192	338genomic	166501	167500	10	0.00170314	338genomic	167001	168000	38	0.00945515
338genomic	165501	166500	5	0.000765867	338genomic	157501	158500	14	0.00205093	338genomic	166501	167500	18	0.00272429	338genomic	163001	164000	32	0.00508228	338genomic	161501	162500	42	0.00673938	338genomic	155501	156500	30	0.00384365	338genomic	156501	157500	22	0.00188876	338genomic	167001	168000	17	0.00390051	338genomic	167501	168500	39	0.0107536
338genomic	166001	167000	11	0.00206169	338genomic	158001	159000	20	0.00321891	338genomic	167001	168000	26	0.00568232	338genomic	163501	164500	4	0.000425398	338genomic	162001	163000	51	0.0107004	338genomic	156001	157000	30	0.00423842	338genomic	157001	158000	8	0.000351352	338genomic	167501	168500	25	0.00645292	338genomic	168001	169000	13	0.00380875
338genomic	166501	167500	22	0.00470993	338genomic	158501	159500	20	0.00289065	338genomic	167501	168500	30	0.00737313	338genomic	164501	165500	1	0.000103718	338genomic	162501	163500	63	0.0142268	338genomic	156501	157500	33	0.00424012	338genomic	157501	158500	13	0.0019783	338genomic	168001	169000	15	0.00350183	338genomic	168501	169500	11	0.00390053
338genomic	167001	168000	32	0.00720267	338genomic	159001	160000	25	0.00407163	338genomic	168001	169000	15	0.00322763	338genomic	165001	166000	6	0.0016068	338genomic	163001	164000	31	0.00646545	338genomic	157001	158000	25	0.00310174	338genomic	158001	159000	18	0.00309626	338genomic	168501	169500	15	0.00369926	338genomic	169001	170000	27	0.00761242
338genomic	167501	168500	26	0.00575427	338genomic	159501	160500	33	0.00595497	338genomic	168501	169500	12	0.00360598	338genomic	165501	166500	6	0.00157415	338genomic	163501	164500	4	0.000450605	338genomic	157501	158500	18	0.00266583	338genomic	158501	159500	17	0.00280293	338genomic	169001	170000	37	0.00841881	338genomic	169501	170500	35	0.00846863
338genomic	168001	169000	6	0.001241	338genomic	160001	161000	17	0.00310413	338genomic	169001	170000	30	0.00720443	338genomic	166001	167000	12	0.00279076	338genomic	165001	166000	3	0.000201278	338genomic	158001	159000	23	0.00353627	338genomic	159001	160000	29	0.00484196	338genomic	169501	170500	39	0.00844375	338genomic	170001	171000	34	0.00913186
338genomic	168501	169500	11	0.0033	338genomic	160501	161500	10	0.00164119	338genomic	169501	170500	35	0.0075368	338genomic	166501	167500	22	0.00511834	338genomic	165501	166500	4	0.000265307	338genomic	158501	159500	23	0.00291503	338genomic	159501	160500	36	0.00634164	338genomic	170001	171000	31	0.00822932	338genomic	170501	171500	31	0.0079446
338genomic	169001	170000	27	0.00663019	338genomic	161001	162000	37	0.00612769	338genomic	170001	171000	34	0.00835894	338genomic	167001	168000	42	0.00775187	338genomic	166001	167000	15	0.00222125	338genomic	159001	160000	26	0.00392112	338genomic	160001	161000	16	0.0029965	338genomic	170501	171500	25	0.00707014	338genomic	171001	172000	37	0.00813525
338genomic	169501	170500	28	0.00613555	338genomic	161501	162500	48	0.00803456	338genomic	170501	171500	34	0.00759576	338genomic	167501	168500	43	0.00726329	338genomic	166501	167500	27	0.00545791	338genomic	159501	160500	34	0.00626615	338genomic	160501	161500	10	0.00152784	338genomic	171001	172000	21	0.00501677	338genomic	171501	172500	24	0.0053243
338genomic	170001	171000	24	0.00627603	338genomic	162001	163000	54	0.0100754	338genomic	171001	172000	30	0.00642313	338genomic	168001	169000	12	0.00189885	338genomic	167001	168000	37	0.00926925	338genomic	160001	161000	18	0.00334661	338genomic	161001	162000	43	0.00644464	338genomic	171501	172500	14	0.00315437	338genomic	172001	173000	10	0.00201186
338genomic	170501	171500	30	0.00727008	338genomic	162501	163500	64	0.0119051	338genomic	171501	172500	16	0.00402428	338genomic	168501	169500	10	0.00315508	338genomic	167501	168500	42	0.00936738	338genomic	160501	161500	12	0.00186678	338genomic	161501	162500	58	0.00863485	338genomic	172001	173000	13	0.00341662	338genomic	172501	173500	17	0.0028439
338genomic	171001	172000	37	0.00784433	338genomic	163001	164000	36	0.00581876	338genomic	172001	173000	10	0.00260605	338genomic	169001	170000	30	0.0066564	338genomic	168001	169000	18	0.00338245	338genomic	161001	162000	41	0.00766394	338genomic	162001	163000	57	0.0113437	338genomic	172501	173500	18	0.00571399	338genomic	173001	174000	17	0.00241449
338genomic	171501	172500	23	0.00483584	338genomic	163501	164500	5	0.000500981	338genomic	172501	173500	15	0.00414493	338genomic	169501	170500	40	0.00776973	338genomic	168501	169500	11	0.00341782	338genomic	161501	162500	58	0.0107922	338genomic	162501	163500	62	0.013507	338genomic	173001	174000	16	0.0046254	338genomic	173501	174500	13	0.00220578
338genomic	172001	173000	14	0.00250499	338genomic	164001	165000	2	0.000205735	338genomic	173001	174000	14	0.00336705	338genomic	170001	171000	33	0.00805681	338genomic	169001	170000	30	0.00747098	338genomic	162001	163000	66	0.011194	338genomic	163001	164000	35	0.00641941	338genomic	173501	174500	12	0.00281139	338genomic	174001	175000	8	0.00154153
338genomic	172501	173500	20	0.00383367	338genomic	164501	165500	3	0.000340331	338genomic	173501	174500	11	0.00225327	338genomic	170501	171500	31	0.0081529	338genomic	169501	170500	36	0.00807231	338genomic	162501	163500	65	0.0106135	338genomic	163501	164500	5	0.000585332	338genomic	174001	175000	7	0.00136963	338genomic	174501	175500	30	0.00416154
338genomic	173001	174000	18	0.00318056	338genomic	165001	166000	5	0.000371903	338genomic	174001	175000	6	0.00129844	338genomic	171001	172000	37	0.00841837	338genomic	170001	171000	34	0.00800715	338genomic	163001	164000	32	0.00474794	338genomic	164001	165000	2	0.00013155	338genomic	174501	175500	29	0.00492435	338genomic	175001	176000	42	0.00634932
338genomic	173501	174500	15	0.00208084	338genomic	165501	166500	5	0.000292713	338genomic	174501	175500	28	0.00429416	338genomic	171501	172500	23	0.00481338	338genomic	170501	171500	32	0.00742304	338genomic	163501	164500	4	0.000383732	338genomic	164501	165500	2	0.00013155	338genomic	175001	176000	44	0.00724944	338genomic	175501	176500	25	0.00395609
338genomic	174001	175000	11	0.00128762	338genomic	166001	167000	13	0.00333875	338genomic	175001	176000	42	0.00661119	338genomic	172001	173000	13	0.00267516	338genomic	171001	172000	33	0.0071932	338genomic	164001	165000	1	0.000137057	338genomic	165001	166000	4	0.000337834	338genomic	175501	176500	30	0.00411018	338genomic	176001	177000	23	0.00420193
338genomic	174501	175500	34	0.00481729	338genomic	166501	167500	25	0.00652807	338genomic	175501	176500	26	0.00388377	338genomic	172501	173500	20	0.00459017	338genomic	171501	172500	22	0.004547	338genomic	164501	165500	2	0.000341511	338genomic	165501	166500	5	0.000475579	338genomic	176001	177000	24	0.00400807	338genomic	176501	177500	41	0.00772275
338genomic	175001	176000	45	0.00684732	338genomic	167001	168000	46	0.00897123	338genomic	176001	177000	24	0.00407136	338genomic	173001	174000	20	0.00413017	338genomic	172001	173000	9	0.00181213	338genomic	165001	166000	3	0.00030251	338genomic	166001	167000	13	0.00266038	338genomic	176501	177500	43	0.00703606	338genomic	177001	178000	45	0.00840561
338genomic	175501	176500	28	0.0039134	338genomic	167501	168500	46	0.00733363	338genomic	176501	177500	38	0.00679702	338genomic	173501	174500	14	0.00236151	338genomic	172501	173500	13	0.00260882	338genomic	165501	166500	4	0.000265256	338genomic	166501	167500	21	0.00541123	338genomic	177001	178000	51	0.0068984	338genomic	177501	178500	27	0.00481903
338genomic	176001	177000	27	0.00376674	338genomic	168001	169000	13	0.00159822	338genomic	177001	178000	41	0.00675949	338genomic	174001	175000	10	0.00123835	338genomic	173001	174000	13	0.00228673	338genomic	166001	167000	15	0.00403724	338genomic	167001	168000	32	0.00829123	338genomic	177501	178500	33	0.00347867	338genomic	178001	179000	11	0.00159687
338genomic	176501	177500	37	0.00567769	338genomic	168501	169500	11	0.00345858	338genomic	177501	178500	24	0.00351916	338genomic	174501	175500	28	0.00368015	338genomic	173501	174500	11	0.00195961	338genomic	166501	167500	30	0.00770782	338genomic	167501	168500	35	0.00774386	338genomic	178001	179000	14	0.001291	338genomic	187001	188000	5	0.00141606
338genomic	177001	178000	37	0.00537516	338genomic	169001	170000	30	0.00773918	338genomic	178001	179000	8	0.00102548	338genomic	175001	176000	41	0.00563871	338genomic	174001	175000	10	0.00154075	338genomic	167001	168000	50	0.0107714	338genomic	168001	169000	12	0.00233618	338genomic	183501	184500	1	4.75458e-05	338genomic	187501	188500	16	0.00361634
338genomic	177501	178500	28	0.00337064	338genomic	169501	170500	40	0.00841765	338genomic	187001	188000	6	0.00101563	338genomic	175501	176500	32	0.00405185	338genomic	174501	175500	38	0.00589153	338genomic	167501	168500	42	0.00864896	338genomic	168501	169500	8	0.00296049	338genomic	184001	185000	1	4.75458e-05	338genomic	188001	189000	27	0.00664986
338genomic	178001	179000	14	0.00156409	338genomic	170001	171000	35	0.00739425	338genomic	187501	188500	16	0.00328502	338genomic	176001	177000	29	0.00434113	338genomic	175001	176000	48	0.00810795	338genomic	168001	169000	9	0.0017082	338genomic	169001	170000	26	0.0073059	338genomic	187001	188000	6	0.000485944	338genomic	188501	189500	37	0.0092439
338genomic	183501	184500	1	2.95033e-05	338genomic	170501	171500	30	0.00753285	338genomic	188001	189000	27	0.00631648	338genomic	176501	177500	36	0.00562343	338genomic	175501	176500	27	0.0040832	338genomic	168501	169500	13	0.00390056	338genomic	169501	170500	27	0.0069109	338genomic	187501	188500	22	0.00400671	338genomic	189001	190000	21	0.00476054
338genomic	184001	185000	1	2.95033e-05	338genomic	171001	172000	33	0.00840831	338genomic	188501	189500	41	0.00935325	338genomic	177001	178000	38	0.00486662	338genomic	176001	177000	27	0.00372235	338genomic	169001	170000	36	0.0082268	338genomic	170001	171000	21	0.00598241	338genomic	188001	189000	40	0.00830715	338genomic	195501	196500	2	0.000406203
338genomic	187001	188000	9	0.00118618	338genomic	171501	172500	20	0.0044485	338genomic	189001	190000	24	0.00526459	338genomic	177501	178500	31	0.00338515	338genomic	176501	177500	39	0.00663633	338genomic	169501	170500	50	0.0107803	338genomic	170501	171500	21	0.00606339	338genomic	188501	189500	53	0.0108635	338genomic	196001	197000	14	0.00307191
338genomic	187501	188500	20	0.00342864	338genomic	172001	173000	5	0.000527497	338genomic	195501	196500	2	0.00035092	338genomic	178001	179000	14	0.00158429	338genomic	177001	178000	45	0.00819788	338genomic	170001	171000	38	0.00929123	338genomic	171001	172000	17	0.00505876	338genomic	189001	190000	29	0.0060229	338genomic	196501	197500	22	0.00491469
338genomic	188001	189000	33	0.00635686	338genomic	172501	173500	7	0.000670719	338genomic	196001	197000	15	0.00270973	338genomic	187001	188000	5	0.000524417	338genomic	177501	178500	32	0.00527989	338genomic	170501	171500	28	0.00828548	338genomic	171501	172500	10	0.00272494	338genomic	195501	196500	3	0.000431261	338genomic	197001	198000	20	0.00455084
338genomic	188501	189500	47	0.0094819	338genomic	173001	174000	8	0.000760241	338genomic	196501	197500	20	0.00419369	338genomic	187501	188500	20	0.00352193	338genomic	178001	179000	12	0.0016371	338genomic	171001	172000	36	0.0103434	338genomic	172001	173000	4	0.000521663	338genomic	196001	197000	16	0.00247351	338genomic	197501	198500	18	0.00409846
338genomic	189001	190000	25	0.00532926	338genomic	173501	174500	8	0.0009892	338genomic	197001	198000	17	0.004024	338genomic	188001	189000	37	0.00668799	338genomic	183501	184500	1	9.26699e-05	338genomic	171501	172500	22	0.00520128	338genomic	172501	173500	5	0.000451027	338genomic	196501	197500	20	0.00380603	338genomic	198001	199000	20	0.00532188
338genomic	195501	196500	1	0.000278982	338genomic	174001	175000	7	0.000901239	338genomic	197501	198500	16	0.00350666	338genomic	188501	189500	41	0.00824481	338genomic	184001	185000	1	9.26699e-05	338genomic	172001	173000	8	0.000812851	338genomic	173001	174000	6	0.000424215	338genomic	197001	198000	17	0.00397097	338genomic	198501	199500	26	0.00738648
338genomic	196001	197000	12	0.00212638	338genomic	174501	175500	32	0.00472576	338genomic	198001	199000	18	0.00458108	338genomic	189001	190000	19	0.00452771	338genomic	187001	188000	9	0.00173119	338genomic	172501	173500	9	0.000994629	338genomic	173501	174500	9	0.000800004	338genomic	197501	198500	17	0.00322619	338genomic	199001	200000	26	0.0069852
338genomic	196501	197500	21	0.00408461	338genomic	175001	176000	42	0.00654696	338genomic	198501	199500	26	0.00708891	338genomic	195501	196500	1	0.000281188	338genomic	187501	188500	17	0.00364917	338genomic	173001	174000	11	0.00118304	338genomic	174001	175000	10	0.000982189	338genomic	198001	199000	23	0.00464879	338genomic	199501	200500	23	0.00606201
338genomic	197001	198000	22	0.0052812	338genomic	175501	176500	21	0.00338408	338genomic	199001	200000	25	0.00637878	338genomic	196001	197000	10	0.00214655	338genomic	188001	189000	33	0.00709502	338genomic	173501	174500	14	0.00168971	338genomic	174501	175500	32	0.00626566	338genomic	198501	199500	31	0.00755898	338genomic	200001	201000	27	0.00654916
338genomic	197501	198500	23	0.00510423	338genomic	176001	177000	22	0.00304843	338genomic	199501	200500	22	0.00528126	338genomic	196501	197500	18	0.00405037	338genomic	188501	189500	51	0.0108753	338genomic	174001	175000	14	0.00149104	338genomic	175001	176000	42	0.00851369	338genomic	199001	200000	26	0.0060759	338genomic	200501	201500	25	0.00552131
338genomic	198001	199000	25	0.00568642	338genomic	176501	177500	31	0.00431957	338genomic	200001	201000	23	0.00528664	338genomic	197001	198000	22	0.00548609	338genomic	189001	190000	26	0.00565143	338genomic	174501	175500	41	0.00413105	338genomic	175501	176500	23	0.0038444	338genomic	199501	200500	25	0.00518067	338genomic	201001	202000	22	0.00409007
338genomic	198501	199500	25	0.006618	338genomic	177001	178000	35	0.00485321	338genomic	200501	201500	22	0.00424454	338genomic	197501	198500	21	0.00513395	338genomic	195501	196500	2	0.000375046	338genomic	175001	176000	49	0.0056158	338genomic	176001	177000	20	0.00251869	338genomic	200001	201000	30	0.00660938	338genomic	201501	202500	34	0.0078374
338genomic	199001	200000	24	0.00610161	338genomic	177501	178500	32	0.00424971	338genomic	201001	202000	22	0.00378135	338genomic	198001	199000	19	0.00504989	338genomic	196001	197000	15	0.00265492	338genomic	175501	176500	25	0.00356876	338genomic	176501	177500	35	0.0053273	338genomic	200501	201500	29	0.00571027	338genomic	202001	203000	41	0.0100684
338genomic	199501	200500	28	0.00692499	338genomic	178001	179000	15	0.00205377	338genomic	201501	202500	31	0.00784064	338genomic	198501	199500	27	0.00711624	338genomic	196501	197500	25	0.00485428	338genomic	176001	177000	27	0.00401424	338genomic	177001	178000	49	0.0083945	338genomic	201001	202000	35	0.00568706	338genomic	202501	203500	45	0.00837225
338genomic	200001	201000	35	0.00750659	338genomic	183501	184500	1	0.000119956	338genomic	202001	203000	36	0.0097253	338genomic	199001	200000	28	0.00706844	338genomic	197001	198000	27	0.00579645	338genomic	176501	177500	35	0.00491006	338genomic	177501	178500	38	0.00624878	338genomic	201501	202500	49	0.0109726	338genomic	203001	204000	43	0.00842663
338genomic	200501	201500	37	0.00697707	338genomic	184001	185000	1	0.000119956	338genomic	202501	203500	30	0.00640628	338genomic	199501	200500	28	0.00732598	338genomic	197501	198500	27	0.00545926	338genomic	177001	178000	45	0.00566685	338genomic	178001	179000	13	0.00195496	338genomic	202001	203000	46	0.0117132	338genomic	203501	204500	29	0.00776979
338genomic	201001	202000	34	0.00857847	338genomic	187001	188000	7	0.00117801	338genomic	203001	204000	30	0.00659209	338genomic	200001	201000	36	0.00757677	338genomic	198001	199000	28	0.0064168	338genomic	177501	178500	44	0.00538243	338genomic	183501	184500	2	0.000354005	338genomic	202501	203500	38	0.0073328	338genomic	204001	205000	23	0.00662119
338genomic	201501	202500	46	0.0124441	338genomic	187501	188500	21	0.00397523	338genomic	203501	204500	28	0.00705149	338genomic	200501	201500	37	0.00613526	338genomic	198501	199500	33	0.00764955	338genomic	178001	179000	17	0.00220563	338genomic	184001	185000	2	0.000354005	338genomic	203001	204000	32	0.00645888	338genomic	204501	205500	23	0.00661463
338genomic	202001	203000	47	0.0108423	338genomic	188001	189000	43	0.00800637	338genomic	204001	205000	21	0.0048138	338genomic	201001	202000	34	0.00775281	338genomic	199001	200000	35	0.0075059	338genomic	187001	188000	6	0.000830562	338genomic	187001	188000	8	0.00156301	338genomic	203501	204500	25	0.00569242	338genomic	205001	206000	19	0.006073
338genomic	202501	203500	45	0.00843605	338genomic	188501	189500	56	0.0112185	338genomic	204501	205500	22	0.0044226	338genomic	201501	202500	44	0.0112826	338genomic	199501	200500	36	0.00807192	338genomic	187501	188500	20	0.00400567	338genomic	187501	188500	18	0.00398917	338genomic	204001	205000	16	0.00272604	338genomic	205501	206500	21	0.00706381
338genomic	203001	204000	46	0.00930967	338genomic	189001	190000	27	0.00596594	338genomic	205001	206000	21	0.004993	338genomic	202001	203000	43	0.00954728	338genomic	200001	201000	46	0.00969864	338genomic	188001	189000	36	0.00745553	338genomic	188001	189000	42	0.00869795	338genomic	204501	205500	14	0.00199283	338genomic	206001	207000	32	0.00763079
338genomic	203501	204500	32	0.00728165	338genomic	195501	196500	1	0.000329008	338genomic	205501	206500	21	0.0054753	338genomic	202501	203500	36	0.00720951	338genomic	200501	201500	46	0.00964704	338genomic	188501	189500	47	0.00982215	338genomic	188501	189500	56	0.0123774	338genomic	205001	206000	18	0.00356527	338genomic	206501	207500	30	0.00496122
338genomic	204001	205000	26	0.00642864	338genomic	196001	197000	10	0.00239075	338genomic	206001	207000	27	0.00607941	338genomic	203001	204000	39	0.00841718	338genomic	201001	202000	38	0.00988265	338genomic	189001	190000	25	0.00550465	338genomic	189001	190000	24	0.00606348	338genomic	205501	206500	14	0.00332081	338genomic	207001	208000	27	0.00466538
338genomic	204501	205500	25	0.00612358	338genomic	196501	197500	18	0.00393706	338genomic	206501	207500	26	0.0043978	338genomic	203501	204500	31	0.00715998	338genomic	201501	202500	45	0.0131499	338genomic	195501	196500	1	0.000322756	338genomic	195501	196500	1	0.000319915	338genomic	206001	207000	22	0.00478214	338genomic	207501	208500	39	0.00746039
338genomic	205001	206000	21	0.00476877	338genomic	197001	198000	18	0.00478333	338genomic	207001	208000	26	0.00366791	338genomic	204001	205000	22	0.00594958	338genomic	202001	203000	50	0.012362	338genomic	196001	197000	9	0.00245254	338genomic	196001	197000	10	0.00257408	338genomic	206501	207500	31	0.00542321	338genomic	208001	209000	38	0.00807364
338genomic	205501	206500	22	0.00481424	338genomic	197501	198500	20	0.00541166	338genomic	207501	208500	35	0.00588455	338genomic	204501	205500	19	0.00530576	338genomic	202501	203500	58	0.0113826	338genomic	196501	197500	18	0.00439832	338genomic	196501	197500	17	0.00407169	338genomic	207001	208000	28	0.00417708	338genomic	208501	209500	28	0.00603806
338genomic	206001	207000	32	0.00548141	338genomic	198001	199000	20	0.00563877	338genomic	208001	209000	31	0.00636189	338genomic	205001	206000	15	0.00410248	338genomic	203001	204000	50	0.0108264	338genomic	197001	198000	21	0.0058232	338genomic	197001	198000	19	0.00471401	338genomic	207501	208500	30	0.0055566	338genomic	209001	210000	20	0.00360667
338genomic	206501	207500	29	0.00469338	338genomic	198501	199500	19	0.00521123	338genomic	208501	209500	24	0.00485735	338genomic	205501	206500	14	0.00369441	338genomic	203501	204500	28	0.00728076	338genomic	197501	198500	21	0.00641738	338genomic	197501	198500	23	0.00531636	338genomic	208001	209000	37	0.00707903	338genomic	209501	210500	7	0.00120371
338genomic	207001	208000	30	0.00500178	338genomic	199001	200000	21	0.00547936	338genomic	209001	210000	19	0.00291322	338genomic	206001	207000	28	0.00512491	338genomic	204001	205000	25	0.00696237	338genomic	198001	199000	19	0.0059854	338genomic	198001	199000	22	0.00556784	338genomic	208501	209500	33	0.00577887	338genomic	210001	211000	21	0.00431265
338genomic	207501	208500	39	0.00665962	338genomic	199501	200500	30	0.00786719	338genomic	209501	210500	6	0.000893495	338genomic	206501	207500	35	0.00544438	338genomic	204501	205500	28	0.00733426	338genomic	198501	199500	18	0.00570665	338genomic	198501	199500	18	0.0048997	338genomic	209001	210000	21	0.00296762	338genomic	210501	211500	29	0.00565194
338genomic	208001	209000	31	0.00677129	338genomic	200001	201000	42	0.00964625	338genomic	210001	211000	23	0.00395143	338genomic	207001	208000	30	0.00479648	338genomic	205001	206000	23	0.00557609	338genomic	199001	200000	18	0.0061009	338genomic	199001	200000	21	0.00572168	338genomic	209501	210500	8	0.000937341	338genomic	211001	212000	20	0.004269
338genomic	208501	209500	20	0.0048979	338genomic	200501	201500	41	0.00976227	338genomic	210501	211500	31	0.00556578	338genomic	207501	208500	31	0.00607995	338genomic	205501	206500	24	0.0060523	338genomic	199501	200500	25	0.00800647	338genomic	199501	200500	31	0.00829888	338genomic	210001	211000	21	0.00362895	338genomic	211501	212500	18	0.00494715
338genomic	209001	210000	15	0.00252178	338genomic	201001	202000	37	0.0106403	338genomic	211001	212000	18	0.00428847	338genomic	208001	209000	27	0.00623593	338genomic	206001	207000	32	0.00625436	338genomic	200001	201000	37	0.00919384	338genomic	200001	201000	37	0.0100055	338genomic	210501	211500	35	0.00638574	338genomic	212001	213000	19	0.00576116
338genomic	209501	210500	7	0.00106302	338genomic	201501	202500	43	0.0128422	338genomic	211501	212500	17	0.00435209	338genomic	208501	209500	21	0.00459595	338genomic	206501	207500	29	0.00461381	338genomic	200501	201500	40	0.00880364	338genomic	200501	201500	34	0.010454	338genomic	211001	212000	30	0.00580153	338genomic	212501	213500	23	0.00683271
338genomic	210001	211000	20	0.0040627	338genomic	202001	203000	44	0.0112635	338genomic	212001	213000	19	0.0042783	338genomic	209001	210000	17	0.00271397	338genomic	207001	208000	30	0.00553615	338genomic	201001	202000	42	0.00963615	338genomic	201001	202000	32	0.0114311	338genomic	211501	212500	23	0.00432381	338genomic	213001	214000	16	0.00477736
338genomic	210501	211500	33	0.00633745	338genomic	202501	203500	51	0.0112094	338genomic	212501	213500	22	0.00490146	338genomic	209501	210500	7	0.0011582	338genomic	207501	208500	41	0.00766679	338genomic	201501	202500	51	0.0114958	338genomic	201501	202500	40	0.0142568	338genomic	212001	213000	14	0.0025002	338genomic	213501	214500	21	0.0063545
338genomic	211001	212000	29	0.00565468	338genomic	203001	204000	45	0.00957061	338genomic	213001	214000	16	0.00410258	338genomic	210001	211000	19	0.00384947	338genomic	208001	209000	40	0.0083694	338genomic	202001	203000	49	0.0104331	338genomic	202001	203000	46	0.012971	338genomic	212501	213500	17	0.00297012	338genomic	214001	215000	34	0.010605
338genomic	211501	212500	26	0.00540269	338genomic	203501	204500	23	0.00494605	338genomic	213501	214500	19	0.00589003	338genomic	210501	211500	32	0.00660883	338genomic	208501	209500	26	0.00627289	338genomic	202501	203500	48	0.0106182	338genomic	202501	203500	55	0.0130715	338genomic	213001	214000	17	0.00377454	338genomic	214501	215500	33	0.00971716
338genomic	212001	213000	24	0.00452172	338genomic	204001	205000	23	0.00525015	338genomic	214001	215000	31	0.0104385	338genomic	211001	212000	26	0.00589164	338genomic	209001	210000	20	0.00353309	338genomic	203001	204000	40	0.00926495	338genomic	203001	204000	43	0.0101774	338genomic	213501	214500	21	0.00558668	338genomic	215001	216000	38	0.00734462
338genomic	212501	213500	26	0.00516059	338genomic	204501	205500	22	0.00455418	338genomic	214501	215500	33	0.0102533	338genomic	211501	212500	22	0.00501574	338genomic	209501	210500	13	0.00161492	338genomic	203501	204500	21	0.00540448	338genomic	203501	204500	18	0.00444323	338genomic	214001	215000	38	0.0105488	338genomic	215501	216500	51	0.00654719
338genomic	213001	214000	25	0.0053903	338genomic	205001	206000	14	0.00223485	338genomic	215001	216000	41	0.00792581	338genomic	212001	213000	17	0.00367998	338genomic	210001	211000	22	0.00443192	338genomic	204001	205000	21	0.00565439	338genomic	204001	205000	22	0.00528907	338genomic	214501	215500	43	0.0117208	338genomic	216001	217000	40	0.00533655
338genomic	213501	214500	30	0.00660852	338genomic	205501	206500	16	0.00267464	338genomic	215501	216500	61	0.00875812	338genomic	212501	213500	19	0.00407288	338genomic	210501	211500	29	0.00586276	338genomic	204501	205500	20	0.00466029	338genomic	204501	205500	24	0.00510707	338genomic	215001	216000	51	0.0103134	338genomic	216501	217500	26	0.0041472
338genomic	214001	215000	37	0.0112704	338genomic	206001	207000	33	0.00482352	338genomic	216001	217000	47	0.00632728	338genomic	213001	214000	24	0.00513077	338genomic	211001	212000	25	0.00514715	338genomic	205001	206000	12	0.00214949	338genomic	205001	206000	12	0.00235098	338genomic	215501	216500	77	0.0121928	338genomic	217001	218000	32	0.00372972
338genomic	214501	215500	39	0.012114	338genomic	206501	207500	38	0.00534658	338genomic	216501	217500	31	0.00390538	338genomic	213501	214500	24	0.00602067	338genomic	211501	212500	28	0.00618719	338genomic	205501	206500	14	0.00271053	338genomic	205501	206500	11	0.00228664	338genomic	216001	217000	58	0.00789429	338genomic	217501	218500	20	0.00203734
338genomic	215001	216000	36	0.00755344	338genomic	207001	208000	33	0.00599722	338genomic	217001	218000	32	0.00339806	338genomic	214001	215000	33	0.0111966	338genomic	212001	213000	28	0.00584582	338genomic	206001	207000	32	0.005401	338genomic	206001	207000	27	0.00404525	338genomic	216501	217500	38	0.00463693	338genomic	218001	219000	12	0.00159148
338genomic	215501	216500	49	0.00782656	338genomic	207501	208500	37	0.00657659	338genomic	217501	218500	13	0.00112652	338genomic	214501	215500	44	0.0132389	338genomic	212501	213500	29	0.00649263	338genomic	206501	207500	40	0.00629253	338genomic	206501	207500	28	0.00419723	338genomic	217001	218000	33	0.0040845	338genomic	218501	219500	34	0.00600549
338genomic	216001	217000	48	0.0073348	338genomic	208001	209000	32	0.00570299	338genomic	218001	219000	14	0.00204777	338genomic	215001	216000	49	0.0100137	338genomic	213001	214000	24	0.00596032	338genomic	207001	208000	40	0.00662471	338genomic	207001	208000	25	0.00502615	338genomic	217501	218500	8	0.000838192	338genomic	219001	220000	37	0.00766673
338genomic	216501	217500	35	0.00422072	338genomic	208501	209500	22	0.0045075	338genomic	218501	219500	33	0.00546336	338genomic	215501	216500	60	0.0106127	338genomic	213501	214500	31	0.007278	338genomic	207501	208500	45	0.00736575	338genomic	207501	208500	34	0.00608337	338genomic	218001	219000	24	0.00353656	338genomic	219501	220500	32	0.00640325
338genomic	217001	218000	30	0.00265098	338genomic	209001	210000	17	0.00322307	338genomic	219001	220000	33	0.00583231	338genomic	216001	217000	47	0.00709884	338genomic	214001	215000	38	0.011445	338genomic	208001	209000	34	0.00625183	338genomic	208001	209000	36	0.00591008	338genomic	218501	219500	44	0.00688879	338genomic	220001	221000	28	0.00585899
338genomic	217501	218500	11	0.000786411	338genomic	209501	210500	8	0.00148572	338genomic	219501	220500	31	0.00513741	338genomic	216501	217500	34	0.00343382	338genomic	214501	215500	37	0.0119082	338genomic	208501	209500	21	0.00477567	338genomic	208501	209500	29	0.00483963	338genomic	219001	220000	33	0.00517874	338genomic	220501	221500	18	0.0045246
338genomic	218001	219000	12	0.00199464	338genomic	210001	211000	14	0.00369119	338genomic	220001	221000	23	0.00449949	338genomic	217001	218000	28	0.00269511	338genomic	215001	216000	37	0.00745059	338genomic	209001	210000	17	0.00387715	338genomic	209001	210000	18	0.00286653	338genomic	219501	220500	39	0.00467742	338genomic	221001	222000	23	0.00514725
338genomic	218501	219500	28	0.00503651	338genomic	210501	211500	24	0.0057109	338genomic	220501	221500	16	0.00352077	338genomic	217501	218500	8	0.000616121	338genomic	215501	216500	46	0.00672164	338genomic	209501	210500	8	0.0018904	338genomic	209501	210500	7	0.00103527	338genomic	220001	221000	32	0.00426468	338genomic	221501	222500	23	0.00554542
338genomic	219001	220000	25	0.00466531	338genomic	211001	212000	20	0.00505221	338genomic	221001	222000	23	0.00464978	338genomic	218001	219000	15	0.00192749	338genomic	216001	217000	47	0.0076567	338genomic	210001	211000	14	0.00400361	338genomic	210001	211000	14	0.00305155	338genomic	220501	221500	17	0.00341402	338genomic	222001	223000	18	0.00570725
338genomic	219501	220500	24	0.00461755	338genomic	211501	212500	21	0.00541642	338genomic	221501	222500	21	0.00498962	338genomic	218501	219500	30	0.00494019	338genomic	216501	217500	39	0.00545617	338genomic	210501	211500	24	0.00645001	338genomic	210501	211500	21	0.00443844	338genomic	221001	222000	26	0.0051379	338genomic	222501	223500	13	0.00419595
338genomic	220001	221000	28	0.00587067	338genomic	212001	213000	23	0.00516278	338genomic	222001	223000	18	0.00519975	338genomic	219001	220000	26	0.0046096	338genomic	217001	218000	37	0.00377866	338genomic	211001	212000	22	0.00617626	338genomic	211001	212000	18	0.003837	338genomic	221501	222500	22	0.00482596	338genomic	223001	224000	8	0.00184262
338genomic	220501	221500	25	0.00538171	338genomic	212501	213500	23	0.00563682	338genomic	222501	223500	12	0.00359076	338genomic	219501	220500	28	0.00462829	338genomic	217501	218500	17	0.00172228	338genomic	211501	212500	21	0.00576351	338genomic	211501	212500	20	0.00493692	338genomic	222001	223000	16	0.00408396	338genomic	223501	224500	18	0.0038022
338genomic	221001	222000	29	0.00642115	338genomic	213001	214000	27	0.00645488	338genomic	223001	224000	7	0.00125009	338genomic	220001	221000	26	0.00527933	338genomic	218001	219000	12	0.00191778	338genomic	212001	213000	21	0.00509689	338genomic	212001	213000	18	0.00480112	338genomic	222501	223500	16	0.00322852	338genomic	224001	225000	49	0.00944187
338genomic	221501	222500	30	0.00674056	338genomic	213501	214500	31	0.00712982	338genomic	223501	224500	15	0.00304989	338genomic	220501	221500	21	0.0049089	338genomic	218501	219500	32	0.00579035	338genomic	212501	213500	22	0.00597042	338genomic	212501	213500	18	0.00479515	338genomic	223001	224000	13	0.00158817	338genomic	224501	225500	63	0.0113941
338genomic	222001	223000	22	0.00500333	338genomic	214001	215000	32	0.00964322	338genomic	224001	225000	41	0.00698205	338genomic	221001	222000	30	0.00670033	338genomic	219001	220000	32	0.0064635	338genomic	213001	214000	24	0.00671562	338genomic	213001	214000	18	0.00545948	338genomic	223501	224500	19	0.0032013	338genomic	225001	226000	53	0.00960995
338genomic	222501	223500	12	0.00259522	338genomic	214501	215500	35	0.0105308	338genomic	224501	225500	56	0.00908119	338genomic	221501	222500	29	0.00643996	338genomic	219501	220500	27	0.00580866	338genomic	213501	214500	24	0.00684603	338genomic	213501	214500	22	0.00667199	338genomic	224001	225000	40	0.00679574	338genomic	225501	226500	58	0.00777921
338genomic	223001	224000	7	0.00151526	338genomic	215001	216000	34	0.00694489	338genomic	225001	226000	44	0.00863036	338genomic	222001	223000	19	0.0049811	338genomic	220001	221000	32	0.0069743	338genomic	214001	215000	29	0.0100612	338genomic	214001	215000	30	0.00963943	338genomic	224501	225500	60	0.0103317	338genomic	226001	227000	41	0.00389907
338genomic	223501	224500	19	0.00387711	338genomic	215501	216500	41	0.00544765	338genomic	225501	226500	47	0.00713103	338genomic	222501	223500	9	0.00273368	338genomic	220501	221500	32	0.00679527	338genomic	214501	215500	42	0.0121719	338genomic	214501	215500	31	0.00998052	338genomic	225001	226000	53	0.00994698	338genomic	226501	227500	24	0.00277508
338genomic	224001	225000	47	0.00906257	338genomic	216001	217000	39	0.00483065	338genomic	226001	227000	37	0.00368448	338genomic	223001	224000	5	0.0011125	338genomic	221001	222000	33	0.0070718	338genomic	215001	216000	45	0.00932473	338genomic	215001	216000	30	0.00560839	338genomic	225501	226500	66	0.00970288	338genomic	227001	228000	31	0.00428641
338genomic	224501	225500	50	0.0102071	338genomic	216501	217500	30	0.00337654	338genomic	226501	227500	19	0.00169461	338genomic	223501	224500	20	0.00388885	338genomic	221501	222500	31	0.00714103	338genomic	215501	216500	54	0.00843928	338genomic	215501	216500	30	0.00307156	338genomic	226001	227000	55	0.00699055	338genomic	227501	228500	29	0.00485642
338genomic	225001	226000	43	0.00959662	338genomic	217001	218000	24	0.00221298	338genomic	227001	228000	23	0.0027556	338genomic	224001	225000	50	0.00919486	338genomic	222001	223000	26	0.00569435	338genomic	216001	217000	55	0.00621462	338genomic	216001	217000	30	0.00415728	338genomic	226501	227500	12	0.00157851	338genomic	228001	229000	19	0.00273857
338genomic	225501	226500	59	0.00939126	338genomic	217501	218500	8	0.000760587	338genomic	227501	228500	22	0.00336645	338genomic	224501	225500	62	0.0111928	338genomic	222501	223500	19	0.00356419	338genomic	216501	217500	47	0.0041967	338genomic	216501	217500	29	0.00363818	338genomic	227001	228000	16	0.00172932	338genomic	228501	229500	29	0.004236
338genomic	226001	227000	54	0.00635388	338genomic	218001	219000	10	0.00149799	338genomic	228001	229000	16	0.00194309	338genomic	225001	226000	51	0.0104481	338genomic	223001	224000	13	0.0028346	338genomic	217001	218000	30	0.00291475	338genomic	217001	218000	22	0.00214573	338genomic	227501	228500	24	0.00285539	338genomic	229001	230000	57	0.0113117
338genomic	226501	227500	42	0.00466304	338genomic	218501	219500	20	0.00397136	338genomic	228501	229500	35	0.00409484	338genomic	225501	226500	65	0.0106621	338genomic	223501	224500	22	0.00495315	338genomic	217501	218500	6	0.000709539	338genomic	217501	218500	18	0.00172342	338genomic	228001	229000	18	0.00186265	338genomic	229501	230500	68	0.0147248
338genomic	227001	228000	45	0.00536216	338genomic	219001	220000	19	0.00380477	338genomic	229001	230000	58	0.00872517	338genomic	226001	227000	61	0.007755	338genomic	224001	225000	50	0.011612	338genomic	218001	219000	13	0.00138139	338genomic	218001	219000	23	0.00258614	338genomic	228501	229500	32	0.00431338	338genomic	230001	231000	48	0.00874263
338genomic	227501	228500	35	0.00553392	338genomic	219501	220500	19	0.00332757	338genomic	229501	230500	64	0.0109004	338genomic	226501	227500	44	0.00497029	338genomic	224501	225500	59	0.013135	338genomic	218501	219500	25	0.00382424	338genomic	218501	219500	24	0.00467764	338genomic	229001	230000	52	0.00787391	338genomic	230501	231500	28	0.00278831
338genomic	228001	229000	18	0.00291767	338genomic	220001	221000	29	0.00513566	338genomic	230001	231000	45	0.00656297	338genomic	227001	228000	46	0.00495724	338genomic	225001	226000	50	0.0109992	338genomic	219001	220000	28	0.00434739	338genomic	219001	220000	17	0.00438408	338genomic	229501	230500	54	0.00813195	338genomic	231001	232000	25	0.00322444
338genomic	228501	229500	31	0.00407901	338genomic	220501	221500	33	0.00601642	338genomic	230501	231500	20	0.00163501	338genomic	227501	228500	33	0.00504196	338genomic	225501	226500	49	0.0091648	338genomic	219501	220500	36	0.00465697	338genomic	219501	220500	15	0.0033897	338genomic	230001	231000	41	0.00477484	338genomic	231501	232500	30	0.00626801
338genomic	229001	230000	52	0.00777598	338genomic	221001	222000	22	0.00478836	338genomic	231001	232000	22	0.00320704	338genomic	228001	229000	19	0.00338634	338genomic	226001	227000	43	0.00546652	338genomic	220001	221000	33	0.0048843	338genomic	220001	221000	25	0.00511425	338genomic	230501	231500	26	0.00210419	338genomic	232001	233000	37	0.00630775
338genomic	229501	230500	54	0.00852504	338genomic	221501	222500	18	0.00411688	338genomic	231501	232500	32	0.00676565	338genomic	228501	229500	27	0.00426324	338genomic	226501	227500	38	0.00457877	338genomic	220501	221500	25	0.00460316	338genomic	220501	221500	36	0.00745176	338genomic	231001	232000	35	0.00521425	338genomic	232501	233500	44	0.00738836
338genomic	230001	231000	30	0.00420399	338genomic	222001	223000	18	0.00363004	338genomic	232001	233000	31	0.0058684	338genomic	229001	230000	40	0.00648068	338genomic	227001	228000	40	0.0057271	338genomic	221001	222000	20	0.00419469	338genomic	221001	222000	27	0.0060785	338genomic	231501	232500	50	0.00949033	338genomic	233001	234000	45	0.00995641
338genomic	230501	231500	8	0.000586758	338genomic	222501	223500	13	0.00217188	338genomic	232501	233500	35	0.00609192	338genomic	229501	230500	46	0.00756764	338genomic	227501	228500	38	0.00672815	338genomic	221501	222500	19	0.00405714	338genomic	221501	222500	17	0.00410982	338genomic	232001	233000	50	0.00831713	338genomic	233501	234500	30	0.00715726
338genomic	231001	232000	18	0.00241184	338genomic	223001	224000	10	0.00196917	338genomic	233001	234000	43	0.00914987	338genomic	230001	231000	31	0.00453444	338genomic	228001	229000	28	0.00422064	338genomic	222001	223000	19	0.00409484	338genomic	222001	223000	16	0.00349276	338genomic	232501	233500	54	0.00759787	338genomic	234001	235000	33	0.00619745
338genomic	231501	232500	33	0.00572667	338genomic	223501	224500	22	0.00457627	338genomic	233501	234500	35	0.00745376	338genomic	230501	231500	10	0.000822729	338genomic	228501	229500	43	0.00583634	338genomic	222501	223500	10	0.00211211	338genomic	222501	223500	11	0.00241213	338genomic	233001	234000	56	0.00969663	338genomic	234501	235500	23	0.00365104
338genomic	232001	233000	31	0.00490583	338genomic	224001	225000	42	0.010191	338genomic	234001	235000	34	0.00527878	338genomic	231001	232000	17	0.00267518	338genomic	229001	230000	63	0.0110471	338genomic	223001	224000	7	0.00158678	338genomic	223001	224000	10	0.00237143	338genomic	233501	234500	54	0.00929414	338genomic	235001	236000	1	3.1724e-05
338genomic	232501	233500	35	0.00523888	338genomic	224501	225500	43	0.0106331	338genomic	234501	235500	19	0.00233648	338genomic	231501	232500	32	0.00564948	338genomic	229501	230500	62	0.0116972	338genomic	223501	224500	26	0.00528565	338genomic	223501	224500	21	0.00453698	338genomic	234001	235000	53	0.00646221	338genomic	241501	242500	4	0.000543535
338genomic	233001	234000	46	0.00787495	338genomic	225001	226000	38	0.00964464	338genomic	241501	242500	4	0.000276963	338genomic	232001	233000	38	0.00531622	338genomic	230001	231000	37	0.00564492	338genomic	224001	225000	56	0.0118771	338genomic	224001	225000	43	0.0113527	338genomic	234501	235500	24	0.00190027	338genomic	242001	243000	17	0.00210677
338genomic	233501	234500	39	0.00661251	338genomic	225501	226500	52	0.00957148	338genomic	242001	243000	18	0.00168285	338genomic	232501	233500	44	0.00573378	338genomic	230501	231500	11	0.000908212	338genomic	224501	225500	59	0.0126968	338genomic	224501	225500	48	0.0128935	338genomic	241501	242500	17	0.00130433	338genomic	242501	243500	44	0.0102731
338genomic	234001	235000	27	0.00398241	338genomic	226001	227000	67	0.0094622	338genomic	242501	243500	47	0.0089195	338genomic	233001	234000	43	0.00652223	338genomic	231001	232000	16	0.00226223	338genomic	225001	226000	46	0.0110129	338genomic	225001	226000	47	0.0115617	338genomic	242001	243000	34	0.00319219	338genomic	243001	244000	52	0.0133799
338genomic	234501	235500	10	0.00115175	338genomic	226501	227500	48	0.00708194	338genomic	243001	244000	48	0.0110338	338genomic	233501	234500	39	0.00547309	338genomic	231501	232500	38	0.00614394	338genomic	225501	226500	57	0.0107973	338genomic	225501	226500	46	0.00949442	338genomic	242501	243500	48	0.00782267	338genomic	243501	244500	42	0.0097749
338genomic	241501	242500	10	0.00110116	338genomic	227001	228000	37	0.00495191	338genomic	243501	244500	34	0.00729085	338genomic	234001	235000	31	0.00382303	338genomic	232001	233000	41	0.00593612	338genomic	226001	227000	74	0.0113426	338genomic	226001	227000	54	0.00772521	338genomic	243001	244000	48	0.00901357	338genomic	244001	245000	33	0.00699218
338genomic	242001	243000	28	0.00336826	338genomic	227501	228500	36	0.00603866	338genomic	244001	245000	28	0.00535085	338genomic	234501	235500	9	0.000880747	338genomic	232501	233500	43	0.00657445	338genomic	226501	227500	61	0.00911838	338genomic	226501	227500	45	0.00632659	338genomic	243501	244500	41	0.00608725	338genomic	244501	245500	22	0.0037811
338genomic	242501	243500	49	0.00899781	338genomic	228001	229000	19	0.00352546	338genomic	244501	245500	19	0.00322181	338genomic	241501	242500	17	0.00150512	338genomic	233001	234000	55	0.0104706	338genomic	227001	228000	51	0.00614877	338genomic	227001	228000	33	0.00512396	338genomic	244001	245000	34	0.00479386	338genomic	245001	246000	25	0.00438537
338genomic	243001	244000	51	0.0103495	338genomic	228501	229500	35	0.00498545	338genomic	245001	246000	31	0.00446984	338genomic	242001	243000	37	0.00385992	338genomic	233501	234500	47	0.0093166	338genomic	227501	228500	41	0.00626659	338genomic	227501	228500	39	0.00703193	338genomic	244501	245500	31	0.00450373	338genomic	245501	246500	39	0.00609237
338genomic	243501	244500	44	0.00776577	338genomic	229001	230000	60	0.00913453	338genomic	245501	246500	42	0.00584663	338genomic	242501	243500	53	0.00854398	338genomic	234001	235000	36	0.00587303	338genomic	228001	229000	22	0.00384976	338genomic	228001	229000	27	0.00479309	338genomic	245001	246000	49	0.00680586	338genomic	246001	247000	48	0.00666902
338genomic	244001	245000	35	0.00547574	338genomic	229501	230500	60	0.00870352	338genomic	246001	247000	41	0.0055264	338genomic	243001	244000	56	0.00967396	338genomic	234501	235500	16	0.00209881	338genomic	228501	229500	36	0.00516307	338genomic	228501	229500	45	0.0072078	338genomic	245501	246500	52	0.00763563	338genomic	246501	247500	41	0.00532989
338genomic	244501	245500	38	0.00417661	338genomic	230001	231000	33	0.00375918	338genomic	246501	247500	31	0.00404347	338genomic	243501	244500	48	0.00770309	338genomic	241501	242500	11	0.00149723	338genomic	229001	230000	52	0.00753692	338genomic	229001	230000	66	0.0118329	338genomic	246001	247000	49	0.00689513	338genomic	247001	248000	17	0.00224467
338genomic	245001	246000	48	0.0049466	338genomic	230501	231500	6	0.000363484	338genomic	247001	248000	11	0.00150282	338genomic	244001	245000	34	0.00526596	338genomic	242001	243000	30	0.0040676	338genomic	229501	230500	49	0.00760057	338genomic	229501	230500	59	0.0106023	338genomic	246501	247500	38	0.00496939	338genomic	260501	261500	1	4.33887e-05
338genomic	245501	246500	47	0.00492669	338genomic	231001	232000	18	0.00200158	338genomic	260501	261500	9	0.000451461	338genomic	244501	245500	54	0.0062279	338genomic	242501	243500	51	0.0102884	338genomic	230001	231000	31	0.00447211	338genomic	230001	231000	29	0.00430373	338genomic	247001	248000	13	0.00163615	338genomic	261001	262000	28	0.0020749
338genomic	246001	247000	46	0.00493563	338genomic	231501	232500	40	0.00548226	338genomic	261001	262000	31	0.00175674	338genomic	245001	246000	71	0.00825852	338genomic	243001	244000	53	0.0121351	338genomic	230501	231500	12	0.000958278	338genomic	230501	231500	4	0.00012661	338genomic	260501	261500	17	0.00141161	338genomic	261501	262500	47	0.00359905
338genomic	246501	247500	35	0.00383856	338genomic	232001	233000	44	0.00577551	338genomic	261501	262500	41	0.00284836	338genomic	245501	246500	49	0.00598846	338genomic	243501	244500	47	0.00933625	338genomic	231001	232000	25	0.00267413	338genomic	231001	232000	17	0.00181135	338genomic	261001	262000	42	0.00296784	338genomic	262001	263000	44	0.00357395
338genomic	247001	248000	15	0.00171764	338genomic	232501	233500	51	0.00662619	338genomic	262001	263000	44	0.00339906	338genomic	246001	247000	45	0.0054843	338genomic	244001	245000	40	0.00659632	338genomic	231501	232500	43	0.0056149	338genomic	231501	232500	36	0.00525028	338genomic	261501	262500	46	0.00351588	338genomic	262501	263500	40	0.00356223
338genomic	248001	249000	3	0.000180947	338genomic	233001	234000	51	0.00820965	338genomic	262501	263500	42	0.00334159	338genomic	246501	247500	34	0.00408433	338genomic	244501	245500	34	0.00395273	338genomic	232001	233000	50	0.00534719	338genomic	232001	233000	41	0.00576642	338genomic	262001	263000	49	0.00388636	338genomic	263001	264000	33	0.0026933
338genomic	248501	249500	3	0.000180947	338genomic	233501	234500	44	0.00724493	338genomic	263001	264000	27	0.00221443	338genomic	247001	248000	12	0.00156254	338genomic	245001	246000	38	0.00430037	338genomic	232501	233500	60	0.00642147	338genomic	232501	233500	44	0.00650077	338genomic	262501	263500	38	0.00290097	338genomic	263501	264500	36	0.00289515
338genomic	260501	261500	11	0.00101907	338genomic	234001	235000	34	0.0043515	338genomic	263501	264500	25	0.00229457	338genomic	248001	249000	2	0.000100522	338genomic	245501	246500	44	0.00521857	338genomic	233001	234000	52	0.00681644	338genomic	233001	234000	53	0.0108171	338genomic	263001	264000	22	0.00179628	338genomic	264001	265000	34	0.00335989
338genomic	261001	262000	19	0.00206539	338genomic	234501	235500	11	0.000909192	338genomic	264001	265000	33	0.00325172	338genomic	248501	249500	2	0.000100522	338genomic	246001	247000	47	0.00548381	338genomic	233501	234500	40	0.00500239	338genomic	233501	234500	58	0.0113949	338genomic	263501	264500	35	0.00272603	338genomic	264501	265500	23	0.0023177
338genomic	261501	262500	22	0.00333957	338genomic	241501	242500	18	0.002057	338genomic	264501	265500	36	0.00299361	338genomic	260501	261500	13	0.00138784	338genomic	246501	247500	40	0.00477296	338genomic	234001	235000	34	0.00371138	338genomic	234001	235000	38	0.00588957	338genomic	264001	265000	45	0.00430967	338genomic	265001	266000	18	0.00322491
338genomic	262001	263000	25	0.00501709	338genomic	242001	243000	43	0.00563976	338genomic	265001	266000	26	0.00330316	338genomic	261001	262000	24	0.00229646	338genomic	247001	248000	20	0.00252567	338genomic	234501	235500	14	0.00109256	338genomic	234501	235500	9	0.0010976	338genomic	264501	265500	50	0.00487139	338genomic	265501	266500	17	0.00483361
338genomic	262501	263500	24	0.00495925	338genomic	242501	243500	59	0.0109518	338genomic	265501	266500	18	0.00412669	338genomic	261501	262500	31	0.00386241	338genomic	247501	248500	1	6.55011e-05	338genomic	241501	242500	17	0.00159255	338genomic	241501	242500	23	0.00281247	338genomic	265001	266000	33	0.00372544	338genomic	266001	267000	11	0.0032629
338genomic	263001	264000	33	0.00509942	338genomic	243001	244000	58	0.0116614	338genomic	266001	267000	14	0.00308118	338genomic	262001	263000	39	0.00645637	338genomic	248001	249000	5	0.000316735	338genomic	242001	243000	46	0.00532858	338genomic	242001	243000	45	0.00650733	338genomic	265501	266500	15	0.0030913	338genomic	266501	267500	10	0.00290687
338genomic	263501	264500	40	0.00656683	338genomic	243501	244500	49	0.00922501	338genomic	266501	267500	11	0.00245139	338genomic	262501	263500	32	0.00576644	338genomic	248501	249500	5	0.000316735	338genomic	242501	243500	65	0.0113396	338genomic	242501	243500	53	0.0112935	338genomic	266001	267000	13	0.00275299	338genomic	267001	268000	17	0.00633543
338genomic	264001	265000	34	0.00638086	338genomic	244001	245000	41	0.00630294	338genomic	267001	268000	20	0.00600224	338genomic	263001	264000	37	0.00560229	338genomic	260501	261500	9	0.000945641	338genomic	243001	244000	62	0.012441	338genomic	243001	244000	56	0.0122206	338genomic	266501	267500	7	0.00176921	338genomic	267501	268500	16	0.00592205
338genomic	264501	265500	33	0.00592879	338genomic	244501	245500	59	0.00598937	338genomic	267501	268500	19	0.00577176	338genomic	263501	264500	53	0.0077279	338genomic	261001	262000	26	0.00297809	338genomic	243501	244500	51	0.0101032	338genomic	243501	244500	50	0.00973856	338genomic	267001	268000	17	0.00521688	338genomic	268001	269000	12	0.00263227
338genomic	265001	266000	29	0.00600911	338genomic	245001	246000	65	0.00670077	338genomic	268001	269000	15	0.00252381	338genomic	264001	265000	45	0.00747138	338genomic	261501	262500	30	0.00428775	338genomic	244001	245000	39	0.00631101	338genomic	244001	245000	42	0.00671024	338genomic	267501	268500	19	0.0058276	338genomic	268501	269500	10	0.00119729
338genomic	265501	266500	20	0.00563926	338genomic	245501	246500	49	0.00535967	338genomic	268501	269500	16	0.00162583	338genomic	264501	265500	40	0.00710921	338genomic	262001	263000	28	0.00495713	338genomic	244501	245500	62	0.00788879	338genomic	244501	245500	45	0.00443984	338genomic	268001	269000	19	0.00333335	338genomic	269001	270000	3	0.000103259
338genomic	266001	267000	14	0.00346203	338genomic	246001	247000	44	0.00507595	338genomic	269001	270000	7	0.000372879	338genomic	265001	266000	35	0.00684409	338genomic	262501	263500	31	0.00521412	338genomic	245001	246000	72	0.00954627	338genomic	245001	246000	41	0.00420763	338genomic	268501	269500	23	0.00267216	338genomic	269501	270500	4	0.000360864
338genomic	266501	267500	10	0.00233024	338genomic	246501	247500	33	0.00372745	338genomic	269501	270500	8	0.000589688	338genomic	265501	266500	24	0.00642026	338genomic	263001	264000	35	0.00507787	338genomic	245501	246500	54	0.00664276	338genomic	245501	246500	38	0.00447039	338genomic	269001	270000	24	0.00179789	338genomic	270001	271000	22	0.00208585
338genomic	267001	268000	23	0.0068719	338genomic	247001	248000	17	0.00200194	338genomic	270001	271000	23	0.00202707	338genomic	266001	267000	18	0.00435764	338genomic	263501	264500	38	0.00634877	338genomic	246001	247000	50	0.00634073	338genomic	246001	247000	46	0.00520602	338genomic	269501	270500	34	0.00222079	338genomic	270501	271500	24	0.00231623
338genomic	267501	268500	25	0.0073536	338genomic	247501	248500	2	0.000101406	338genomic	270501	271500	33	0.0027064	338genomic	266501	267500	11	0.00239953	338genomic	264001	265000	36	0.00652506	338genomic	246501	247500	46	0.00488027	338genomic	246501	247500	41	0.00437662	338genomic	270001	271000	55	0.00368001	338genomic	271001	272000	31	0.00305336
338genomic	268001	269000	27	0.00560809	338genomic	248001	249000	5	0.000567476	338genomic	271001	272000	41	0.00310438	338genomic	267001	268000	23	0.00700749	338genomic	264501	265500	37	0.00592506	338genomic	247001	248000	26	0.00247593	338genomic	247001	248000	21	0.00238663	338genomic	270501	271500	75	0.00521358	338genomic	271501	272500	45	0.00561502
338genomic	268501	269500	33	0.00478183	338genomic	248501	249500	4	0.000519698	338genomic	271501	272500	43	0.00429864	338genomic	267501	268500	24	0.00747084	338genomic	265001	266000	30	0.00594657	338genomic	247501	248500	1	9.88165e-05	338genomic	247501	248500	2	0.000133848	338genomic	271001	272000	69	0.00534209	338genomic	272001	273000	22	0.00332374
338genomic	269001	270000	40	0.00427706	338genomic	260501	261500	8	0.00152518	338genomic	272001	273000	22	0.00275691	338genomic	268001	269000	29	0.0059093	338genomic	265501	266500	20	0.00593886	338genomic	248001	249000	3	0.000362928	338genomic	248001	249000	6	0.000809523	338genomic	271501	272500	54	0.00526084	338genomic	272501	273500	3	0.000302043
338genomic	269501	270500	41	0.0045752	338genomic	261001	262000	19	0.00367707	338genomic	272501	273500	3	0.00036885	338genomic	268501	269500	38	0.00550585	338genomic	266001	267000	14	0.003782	338genomic	248501	249500	9	0.000773037	338genomic	248501	249500	5	0.00075556	338genomic	272001	273000	33	0.00347582	338genomic	273001	274000	3	0.000218033
338genomic	270001	271000	30	0.00361321	338genomic	261501	262500	28	0.00587175	338genomic	273001	274000	3	0.000179181	338genomic	269001	270000	40	0.00524925	338genomic	266501	267500	14	0.00325487	338genomic	249001	250000	7	0.000508084	338genomic	260501	261500	7	0.00136786	338genomic	272501	273500	9	0.000858481	338genomic	273501	274500	4	0.000337769
338genomic	270501	271500	42	0.0058001	338genomic	262001	263000	29	0.00716442	338genomic	273501	274500	3	0.000218228	338genomic	269501	270500	38	0.00522358	338genomic	267001	268000	26	0.00757209	338genomic	260501	261500	15	0.00221137	338genomic	261001	262000	15	0.00336135	338genomic	273001	274000	4	0.000285767	338genomic	274001	275000	3	0.000257825
338genomic	271001	272000	41	0.0060568	338genomic	262501	263500	22	0.00583928	338genomic	274001	275000	2	0.000163125	338genomic	270001	271000	28	0.00361685	338genomic	267501	268500	26	0.00781379	338genomic	261001	262000	28	0.00435551	338genomic	261501	262500	19	0.0049489	338genomic	273501	274500	4	0.000307466	338genomic	274501	275500	4	0.000295329
338genomic	271501	272500	40	0.00659799	338genomic	263001	264000	30	0.00676115	338genomic	274501	275500	9	0.000508821	338genomic	270501	271500	40	0.00595812	338genomic	268001	269000	27	0.00602519	338genomic	261501	262500	35	0.00671966	338genomic	262001	263000	20	0.00579458	338genomic	274001	275000	2	0.000105654	338genomic	275001	276000	12	0.00101076
338genomic	272001	273000	29	0.00484819	338genomic	263501	264500	47	0.0108712	338genomic	275001	276000	18	0.000962856	338genomic	271001	272000	39	0.00562699	338genomic	268501	269500	36	0.00483582	338genomic	262001	263000	38	0.00833251	338genomic	262501	263500	16	0.00476375	338genomic	274501	275500	8	0.000439898	338genomic	275501	276500	38	0.00654167
338genomic	272501	273500	3	0.000444903	338genomic	264001	265000	39	0.0101937	338genomic	275501	276500	40	0.00557533	338genomic	271501	272500	32	0.00511181	338genomic	269001	270000	42	0.00396541	338genomic	262501	263500	27	0.00625455	338genomic	263001	264000	25	0.00550416	338genomic	275001	276000	15	0.000860615	338genomic	276001	277000	51	0.00934917
338genomic	273001	274000	1	5.51666e-05	338genomic	264501	265500	33	0.00888216	338genomic	276001	277000	49	0.00836997	338genomic	272001	273000	21	0.00390334	338genomic	269501	270500	43	0.00433227	338genomic	263001	264000	36	0.00804169	338genomic	263501	264500	35	0.00900788	338genomic	275501	276500	45	0.00736041	338genomic	276501	277500	31	0.00435387
338genomic	273501	274500	2	0.000186212	338genomic	265001	266000	30	0.0065901	338genomic	276501	277500	29	0.00425201	338genomic	272501	273500	4	0.000499087	338genomic	270001	271000	37	0.00415547	338genomic	263501	264500	53	0.0126188	338genomic	264001	265000	28	0.00862613	338genomic	276001	277000	60	0.010652	338genomic	277001	278000	41	0.00773833
338genomic	274001	275000	3	0.00029856	338genomic	265501	266500	18	0.00358817	338genomic	277001	278000	43	0.00716255	338genomic	273001	274000	5	0.00030059	338genomic	270501	271500	46	0.00589149	338genomic	264001	265000	46	0.0117886	338genomic	264501	265500	27	0.00742809	338genomic	276501	277500	37	0.00509124	338genomic	277501	278500	54	0.0108614
338genomic	274501	275500	5	0.000309649	338genomic	266001	267000	13	0.00274108	338genomic	277501	278500	55	0.00948127	338genomic	273501	274500	3	0.000225288	338genomic	271001	272000	48	0.00745872	338genomic	264501	265500	39	0.0102556	338genomic	265001	266000	25	0.00570421	338genomic	277001	278000	49	0.00822781	338genomic	278001	279000	30	0.00579324
338genomic	275001	276000	8	0.000402319	338genomic	266501	267500	13	0.00242515	338genomic	278001	279000	36	0.0060789	338genomic	274001	275000	2	0.00017066	338genomic	271501	272500	41	0.0084817	338genomic	265001	266000	29	0.00684651	338genomic	265501	266500	20	0.00402924	338genomic	277501	278500	56	0.0102845	338genomic	278501	279500	20	0.00530833
338genomic	275501	276500	27	0.00380214	338genomic	267001	268000	22	0.00469549	338genomic	278501	279500	26	0.00548397	338genomic	274501	275500	8	0.00041942	338genomic	272001	273000	24	0.00522491	338genomic	265501	266500	18	0.00370519	338genomic	266001	267000	15	0.0031399	338genomic	278001	279000	36	0.00676227	338genomic	279001	280000	24	0.0066838
338genomic	276001	277000	41	0.00669459	338genomic	267501	268500	24	0.0057145	338genomic	279001	280000	25	0.0051868	338genomic	275001	276000	9	0.000470092	338genomic	272501	273500	3	0.000463409	338genomic	266001	267000	16	0.00336447	338genomic	266501	267500	12	0.00255018	338genomic	278501	279500	33	0.00654048	338genomic	279501	280500	51	0.0111405
338genomic	276501	277500	24	0.0036933	338genomic	268001	269000	30	0.00696762	338genomic	279501	280500	58	0.0106659	338genomic	275501	276500	31	0.00472764	338genomic	273001	274000	1	4.47326e-05	338genomic	266501	267500	11	0.00213024	338genomic	267001	268000	19	0.00430711	338genomic	279001	280000	31	0.00521015	338genomic	280001	281000	59	0.0111832
338genomic	277001	278000	31	0.00601946	338genomic	268501	269500	33	0.00633649	338genomic	280001	281000	67	0.0114402	338genomic	276001	277000	47	0.00776218	338genomic	273501	274500	2	0.000198225	338genomic	267001	268000	15	0.00383034	338genomic	267501	268500	20	0.00528351	338genomic	279501	280500	55	0.010534	338genomic	280501	281500	30	0.00487288
338genomic	277501	278500	44	0.00910414	338genomic	269001	270000	41	0.00682384	338genomic	280501	281500	32	0.004564	338genomic	276501	277500	30	0.00455988	338genomic	274001	275000	5	0.00042202	338genomic	267501	268500	19	0.00525679	338genomic	268001	269000	25	0.00681872	338genomic	280001	281000	65	0.0119716	338genomic	281001	282000	12	0.00177294
338genomic	278001	279000	33	0.00702823	338genomic	269501	270500	44	0.00732659	338genomic	281001	282000	12	0.00142394	338genomic	277001	278000	43	0.00745271	338genomic	274501	275500	5	0.000339126	338genomic	268001	269000	28	0.0058286	338genomic	268501	269500	35	0.00728367	338genomic	280501	281500	33	0.0043212	338genomic	281501	282500	4	0.000185999
338genomic	278501	279500	29	0.00589712	338genomic	270001	271000	30	0.00529371	338genomic	281501	282500	2	8.27518e-05	338genomic	277501	278500	58	0.0108278	338genomic	275001	276000	19	0.00105089	338genomic	268501	269500	30	0.00489855	338genomic	269001	270000	45	0.00824576	338genomic	281001	282000	11	0.000998831	338genomic	282001	283000	2	5.97619e-05
338genomic	279001	280000	27	0.00511237	338genomic	270501	271500	42	0.00896098	338genomic	282501	283500	9	0.00175615	338genomic	278001	279000	42	0.00857517	338genomic	275501	276500	45	0.00533548	338genomic	269001	270000	35	0.00611747	338genomic	269501	270500	43	0.00822083	338genomic	281501	282500	1	4.47512e-05	338genomic	282501	283500	10	0.00206994
338genomic	279501	280500	51	0.00996892	338genomic	271001	272000	41	0.00953718	338genomic	283001	284000	32	0.00753216	338genomic	278501	279500	38	0.00691555	338genomic	276001	277000	50	0.0080437	338genomic	269501	270500	38	0.00686785	338genomic	270001	271000	28	0.00570875	338genomic	282501	283500	12	0.00191928	338genomic	283001	284000	32	0.0079651
338genomic	280001	281000	56	0.010548	338genomic	271501	272500	37	0.00912451	338genomic	283501	284500	56	0.0143981	338genomic	279001	280000	43	0.00639593	338genomic	276501	277500	28	0.00405664	338genomic	270001	271000	29	0.00547971	338genomic	270501	271500	41	0.00909474	338genomic	283001	284000	37	0.00795562	338genomic	283501	284500	62	0.015969
338genomic	280501	281500	29	0.00474743	338genomic	272001	273000	27	0.00650317	338genomic	284001	285000	62	0.016572	338genomic	279501	280500	77	0.0133469	338genomic	277001	278000	32	0.00594397	338genomic	270501	271500	41	0.00872401	338genomic	271001	272000	49	0.0115619	338genomic	283501	284500	61	0.0154009	338genomic	284001	285000	72	0.0192879
338genomic	281001	282000	13	0.00176971	338genomic	272501	273500	4	0.000551216	338genomic	284501	285500	38	0.0101	338genomic	280001	281000	77	0.0133873	338genomic	277501	278500	38	0.0084373	338genomic	271001	272000	38	0.00767806	338genomic	271501	272500	46	0.0112181	338genomic	284001	285000	65	0.0171436	338genomic	284501	285500	44	0.0115478
338genomic	281501	282500	2	0.000180728	338genomic	273001	274000	2	5.92178e-05	338genomic	285001	286000	11	0.00240064	338genomic	280501	281500	31	0.00467112	338genomic	278001	279000	20	0.00483549	338genomic	271501	272500	37	0.0076401	338genomic	272001	273000	29	0.00700604	338genomic	284501	285500	41	0.0102791	338genomic	285001	286000	14	0.00267757
338genomic	282501	283500	7	0.00138208	338genomic	274001	275000	1	5.15733e-05	338genomic	285501	286500	31	0.00516021	338genomic	281001	282000	10	0.00130859	338genomic	278501	279500	19	0.00444188	338genomic	272001	273000	27	0.00602672	338genomic	272501	273500	3	0.000638853	338genomic	285001	286000	15	0.0028863	338genomic	285501	286500	36	0.00644323
338genomic	283001	284000	26	0.00605353	338genomic	274501	275500	6	0.000300339	338genomic	286001	287000	50	0.00917743	338genomic	282501	283500	8	0.00142681	338genomic	279001	280000	22	0.0055559	338genomic	272501	273500	7	0.000684457	338genomic	273001	274000	2	7.67397e-05	338genomic	285501	286500	30	0.00473541	338genomic	286001	287000	55	0.0114114
338genomic	283501	284500	45	0.0112443	338genomic	275001	276000	14	0.000773958	338genomic	286501	287500	43	0.00785775	338genomic	283001	284000	27	0.00605088	338genomic	279501	280500	42	0.00955087	338genomic	273001	274000	10	0.000561189	338genomic	273501	274500	1	2.66765e-05	338genomic	286001	287000	50	0.00809873	338genomic	286501	287500	44	0.0101431
338genomic	284001	285000	58	0.0146476	338genomic	275501	276500	44	0.00539242	338genomic	287001	288000	39	0.00582586	338genomic	283501	284500	46	0.0107125	338genomic	280001	281000	46	0.00939438	338genomic	273501	274500	6	0.000432061	338genomic	274001	275000	3	0.000310376	338genomic	286501	287500	49	0.00685171	338genomic	287001	288000	37	0.00689939
338genomic	284501	285500	42	0.00993457	338genomic	276001	277000	58	0.00888033	338genomic	287501	288500	35	0.005281	338genomic	284001	285000	56	0.0134128	338genomic	280501	281500	27	0.00474611	338genomic	274001	275000	2	0.000167049	338genomic	274501	275500	11	0.000738892	338genomic	287001	288000	42	0.00539609	338genomic	287501	288500	37	0.00582956
338genomic	285001	286000	16	0.00261313	338genomic	276501	277500	29	0.00457055	338genomic	288001	289000	53	0.00976686	338genomic	284501	285500	39	0.00907306	338genomic	281001	282000	12	0.00187017	338genomic	274501	275500	8	0.000428616	338genomic	275001	276000	28	0.00177391	338genomic	287501	288500	33	0.00515409	338genomic	288001	289000	53	0.00991273
338genomic	285501	286500	36	0.00509632	338genomic	277001	278000	28	0.00452587	338genomic	288501	289500	49	0.0087857	338genomic	285001	286000	14	0.00222346	338genomic	282501	283500	9	0.00166053	338genomic	275001	276000	13	0.000894818	338genomic	275501	276500	50	0.00565087	338genomic	288001	289000	57	0.00979525	338genomic	288501	289500	46	0.00917723
338genomic	286001	287000	52	0.0083787	338genomic	277501	278500	41	0.00740531	338genomic	289001	290000	41	0.00593492	338genomic	285501	286500	29	0.00383363	338genomic	283001	284000	28	0.00650804	338genomic	275501	276500	43	0.00609196	338genomic	276001	277000	55	0.00901552	338genomic	288501	289500	59	0.00897717	338genomic	289001	290000	43	0.00707481
338genomic	286501	287500	44	0.00759633	338genomic	278001	279000	31	0.006193	338genomic	289501	290500	45	0.00677102	338genomic	286001	287000	44	0.00658166	338genomic	283501	284500	52	0.0139977	338genomic	276001	277000	58	0.00898207	338genomic	276501	277500	31	0.00522307	338genomic	289001	290000	45	0.00646458	338genomic	289501	290500	47	0.00762028
338genomic	287001	288000	36	0.00575999	338genomic	278501	279500	23	0.00395133	338genomic	290001	291000	45	0.00567977	338genomic	286501	287500	42	0.00637711	338genomic	284001	285000	68	0.0186848	338genomic	276501	277500	36	0.00514245	338genomic	277001	278000	22	0.00262232	338genomic	289501	290500	46	0.00737949	338genomic	290001	291000	40	0.00609654
338genomic	287501	288500	28	0.00518392	338genomic	279001	280000	27	0.00318834	338genomic	290501	291500	40	0.00366429	338genomic	287001	288000	36	0.00533745	338genomic	284501	285500	47	0.0115604	338genomic	277001	278000	46	0.00782115	338genomic	277501	278500	27	0.00327552	338genomic	290001	291000	48	0.00628278	338genomic	290501	291500	29	0.00322198
338genomic	288001	289000	50	0.0102797	338genomic	279501	280500	40	0.00518155	338genomic	291001	292000	22	0.00216778	338genomic	287501	288500	29	0.00506479	338genomic	285001	286000	18	0.00302151	338genomic	277501	278500	62	0.0119853	338genomic	278001	279000	18	0.00202946	338genomic	290501	291500	42	0.00446937	338genomic	291001	292000	21	0.00347291
338genomic	288501	289500	55	0.00997303	338genomic	280001	281000	38	0.00538524	338genomic	291501	292500	20	0.00311411	338genomic	288001	289000	54	0.0101922	338genomic	285501	286500	43	0.00700612	338genomic	278001	279000	47	0.00994237	338genomic	278501	279500	10	0.00129542	338genomic	291001	292000	28	0.00237519	338genomic	291501	292500	25	0.0051689
338genomic	289001	290000	41	0.00530299	338genomic	280501	281500	25	0.00377958	338genomic	292001	293000	22	0.00486973	338genomic	288501	289500	58	0.0100803	338genomic	286001	287000	67	0.0117427	338genomic	278501	279500	35	0.0062032	338genomic	279001	280000	5	0.000841656	338genomic	291501	292500	24	0.00239139	338genomic	292001	293000	28	0.00702215
338genomic	289501	290500	40	0.0051057	338genomic	281001	282000	13	0.00190299	338genomic	292501	293500	30	0.00816482	338genomic	289001	290000	41	0.00570318	338genomic	286501	287500	57	0.0110985	338genomic	279001	280000	39	0.00584187	338genomic	279501	280500	6	0.0010118	338genomic	292001	293000	22	0.00413887	338genomic	292501	293500	36	0.00989896
338genomic	290001	291000	39	0.00494457	338genomic	281501	282500	2	0.000281352	338genomic	293001	294000	26	0.00690256	338genomic	289501	290500	41	0.00536679	338genomic	287001	288000	43	0.00793578	338genomic	279501	280500	63	0.0102081	338genomic	280001	281000	9	0.00132326	338genomic	292501	293500	30	0.0087453	338genomic	293001	294000	35	0.00811955
338genomic	290501	291500	27	0.00297915	338genomic	282501	283500	9	0.00138174	338genomic	293501	294500	20	0.00442306	338genomic	290001	291000	48	0.00531673	338genomic	287501	288500	35	0.00669934	338genomic	280001	281000	64	0.00961023	338genomic	280501	281500	15	0.00244456	338genomic	293001	294000	29	0.00779996	338genomic	293501	294500	29	0.00583608
338genomic	291001	292000	14	0.00155891	338genomic	283001	284000	29	0.00588905	338genomic	294001	295000	35	0.00806359	338genomic	290501	291500	37	0.00351953	338genomic	288001	289000	53	0.0118618	338genomic	280501	281500	31	0.00450266	338genomic	281001	282000	10	0.00174129	338genomic	293501	294500	26	0.0048815	338genomic	294001	295000	39	0.00949236
338genomic	291501	292500	20	0.00390106	338genomic	283501	284500	41	0.0104581	338genomic	294501	295500	34	0.00800538	338genomic	291001	292000	22	0.00160963	338genomic	288501	289500	60	0.0112936	338genomic	281001	282000	14	0.00195587	338genomic	282501	283500	11	0.00172798	338genomic	294001	295000	44	0.00908446	338genomic	294501	295500	37	0.00993448
338genomic	292001	293000	26	0.00642324	338genomic	284001	285000	51	0.0146112	338genomic	295001	296000	15	0.00310518	338genomic	291501	292500	28	0.004013	338genomic	289001	290000	57	0.007145	338genomic	281501	282500	4	0.000482976	338genomic	283001	284000	26	0.00626004	338genomic	294501	295500	45	0.00908559	338genomic	295001	296000	14	0.00368693
338genomic	292501	293500	34	0.00926054	338genomic	284501	285500	35	0.0100628	338genomic	295501	296500	19	0.00307921	338genomic	292001	293000	26	0.00614679	338genomic	289501	290500	50	0.00651051	338genomic	282501	283500	7	0.00130698	338genomic	283501	284500	37	0.0121482	338genomic	295001	296000	25	0.00417013	338genomic	295501	296500	16	0.00270847
338genomic	293001	294000	34	0.00865645	338genomic	285001	286000	13	0.00272105	338genomic	296001	297000	27	0.00400562	338genomic	292501	293500	30	0.00884892	338genomic	290001	291000	47	0.00607665	338genomic	283001	284000	28	0.00564157	338genomic	284001	285000	52	0.0174235	338genomic	295501	296500	26	0.00397525	338genomic	296001	297000	25	0.00399792
338genomic	293501	294500	28	0.00519158	338genomic	285501	286500	31	0.00509231	338genomic	296501	297500	31	0.00473626	338genomic	293001	294000	27	0.00752407	338genomic	290501	291500	39	0.00402942	338genomic	283501	284500	46	0.0100186	338genomic	284501	285500	36	0.0113153	338genomic	296001	297000	28	0.0045256	338genomic	296501	297500	20	0.0037023
338genomic	294001	295000	36	0.00725391	338genomic	286001	287000	46	0.00833863	338genomic	297001	298000	22	0.00363049	338genomic	293501	294500	22	0.00409929	338genomic	291001	292000	29	0.00338995	338genomic	284001	285000	60	0.0140517	338genomic	285001	286000	14	0.00320977	338genomic	296501	297500	37	0.00669448	338genomic	297001	298000	11	0.00265808
338genomic	294501	295500	35	0.00795685	338genomic	286501	287500	44	0.00894375	338genomic	297501	298500	7	0.00135996	338genomic	294001	295000	43	0.0079063	338genomic	291501	292500	34	0.00595376	338genomic	284501	285500	43	0.00994365	338genomic	285501	286500	35	0.00694547	338genomic	297001	298000	29	0.00501746	338genomic	297501	298500	7	0.00183207
338genomic	295001	296000	16	0.0032839	338genomic	287001	288000	32	0.00642256	338genomic	298001	299000	17	0.00367378	338genomic	294501	295500	48	0.00873968	338genomic	292001	293000	32	0.00794885	338genomic	285001	286000	15	0.00239969	338genomic	286001	287000	57	0.0108297	338genomic	297501	298500	11	0.00135193	338genomic	298001	299000	18	0.00443622
338genomic	295501	296500	19	0.00293326	338genomic	287501	288500	27	0.00545024	338genomic	298501	299500	16	0.00325585	338genomic	295001	296000	25	0.00381038	338genomic	292501	293500	37	0.0104495	338genomic	285501	286500	25	0.00349526	338genomic	286501	287500	51	0.0110964	338genomic	298001	299000	27	0.00441916	338genomic	298501	299500	15	0.00367126
338genomic	296001	297000	28	0.00392536	338genomic	288001	289000	52	0.0116759	338genomic	299001	300000	9	0.00130162	338genomic	295501	296500	20	0.00313453	338genomic	293001	294000	37	0.00968688	338genomic	286001	287000	45	0.00751043	338genomic	287001	288000	37	0.00830948	338genomic	298501	299500	22	0.0038362	338genomic	299001	300000	8	0.00141712
338genomic	296501	297500	32	0.00372628	338genomic	288501	289500	61	0.0119051	338genomic	299501	300500	16	0.00235762	338genomic	296001	297000	29	0.00439304	338genomic	293501	294500	32	0.00677342	338genomic	286501	287500	53	0.00908388	338genomic	287501	288500	36	0.00743406	338genomic	299001	300000	14	0.0024696	338genomic	299501	300500	14	0.00211218
338genomic	297001	298000	26	0.0030776	338genomic	289001	290000	43	0.00586095	338genomic	300001	301000	21	0.00333886	338genomic	296501	297500	38	0.0051125	338genomic	294001	295000	40	0.00853566	338genomic	287001	288000	39	0.00632659	338genomic	288001	289000	53	0.0129855	338genomic	299501	300500	27	0.00454644	338genomic	300001	301000	20	0.00319162
338genomic	297501	298500	16	0.00234534	338genomic	289501	290500	32	0.00386468	338genomic	300501	301500	13	0.00215688	338genomic	297001	298000	31	0.00387337	338genomic	294501	295500	40	0.00944627	338genomic	287501	288500	30	0.00493071	338genomic	288501	289500	60	0.0122407	338genomic	300001	301000	25	0.00440451	338genomic	300501	301500	16	0.00264994
338genomic	298001	299000	24	0.00511821	338genomic	290001	291000	39	0.00427932	338genomic	301001	302000	15	0.00335368	338genomic	297501	298500	14	0.00190693	338genomic	295001	296000	17	0.00409486	338genomic	288001	289000	52	0.0113252	338genomic	289001	290000	49	0.00641779	338genomic	300501	301500	12	0.00233804	338genomic	301001	302000	19	0.00451708
338genomic	298501	299500	19	0.00426178	338genomic	290501	291500	32	0.00322093	338genomic	301501	302500	36	0.00617544	338genomic	298001	299000	21	0.00447962	338genomic	295501	296500	15	0.00256722	338genomic	288501	289500	62	0.0128213	338genomic	289501	290500	34	0.00441331	338genomic	301001	302000	13	0.00234165	338genomic	301501	302500	40	0.00680928
338genomic	299001	300000	14	0.00287484	338genomic	291001	292000	14	0.00140482	338genomic	302001	303000	41	0.00581672	338genomic	298501	299500	20	0.00428934	338genomic	296001	297000	25	0.0037311	338genomic	289001	290000	47	0.00681194	338genomic	290001	291000	44	0.00524609	338genomic	301501	302500	37	0.00618147	338genomic	302001	303000	44	0.00583971
338genomic	299501	300500	27	0.00694756	338genomic	291501	292500	25	0.00442345	338genomic	302501	303500	33	0.00527813	338genomic	299001	300000	17	0.00360766	338genomic	296501	297500	29	0.00347641	338genomic	289501	290500	40	0.00432195	338genomic	290501	291500	39	0.00388976	338genomic	302001	303000	44	0.00723536	338genomic	302501	303500	30	0.00509224
338genomic	300001	301000	29	0.00721028	338genomic	292001	293000	31	0.00723292	338genomic	303001	304000	36	0.00639934	338genomic	299501	300500	29	0.00752678	338genomic	297001	298000	23	0.00295017	338genomic	290001	291000	46	0.00432892	338genomic	291001	292000	19	0.00218394	338genomic	302501	303500	37	0.00632595	338genomic	303001	304000	29	0.00547092
338genomic	300501	301500	22	0.00530657	338genomic	292501	293500	32	0.00957546	338genomic	303501	304500	37	0.00678666	338genomic	300001	301000	27	0.00723973	338genomic	297501	298500	14	0.00256745	338genomic	290501	291500	42	0.00360162	338genomic	291501	292500	27	0.00497971	338genomic	303001	304000	40	0.00769404	338genomic	303501	304500	33	0.00603486
338genomic	301001	302000	24	0.00588891	338genomic	293001	294000	35	0.00978556	338genomic	304001	305000	46	0.00969096	338genomic	300501	301500	20	0.00516422	338genomic	298001	299000	20	0.00534175	338genomic	291001	292000	27	0.00207789	338genomic	292001	293000	30	0.00739195	338genomic	303501	304500	40	0.0082989	338genomic	304001	305000	47	0.00998497
338genomic	301501	302500	38	0.00597648	338genomic	293501	294500	30	0.00693336	338genomic	304501	305500	50	0.0111214	338genomic	301001	302000	25	0.00643426	338genomic	298501	299500	14	0.00418743	338genomic	291501	292500	30	0.00482649	338genomic	292501	293500	36	0.00999441	338genomic	304001	305000	52	0.0103425	338genomic	304501	305500	56	0.013085
338genomic	302001	303000	38	0.00517878	338genomic	294001	295000	30	0.00727651	338genomic	305001	306000	34	0.00675954	338genomic	301501	302500	36	0.00625542	338genomic	299001	300000	10	0.00279606	338genomic	292001	293000	32	0.00752162	338genomic	293001	294000	38	0.0103536	338genomic	304501	305500	59	0.010825	338genomic	305001	306000	41	0.00870425
338genomic	302501	303500	26	0.00442071	338genomic	294501	295500	31	0.00715901	338genomic	305501	306500	13	0.0020984	338genomic	302001	303000	36	0.00510335	338genomic	299501	300500	21	0.00665655	338genomic	292501	293500	31	0.00893913	338genomic	293501	294500	31	0.00741803	338genomic	305001	306000	35	0.0060501	338genomic	305501	306500	16	0.00264281
338genomic	303001	304000	32	0.00498013	338genomic	295001	296000	19	0.00332359	338genomic	308001	309000	12	0.00261862	338genomic	302501	303500	32	0.00528758	338genomic	300001	301000	26	0.00717016	338genomic	293001	294000	30	0.00795522	338genomic	294001	295000	29	0.00700152	338genomic	305501	306500	8	0.0014205	338genomic	308001	309000	11	0.00232296
338genomic	303501	304500	31	0.00494357	338genomic	295501	296500	22	0.00287654	338genomic	308501	309500	27	0.00491561	338genomic	303001	304000	34	0.00567877	338genomic	300501	301500	21	0.00551172	338genomic	293501	294500	28	0.00615122	338genomic	294501	295500	28	0.00699987	338genomic	308001	309000	13	0.00289925	338genomic	308501	309500	26	0.00524669
338genomic	304001	305000	39	0.00770673	338genomic	296001	297000	28	0.00364621	338genomic	309001	310000	53	0.0080776	338genomic	303501	304500	30	0.00498248	338genomic	301001	302000	21	0.0054863	338genomic	294001	295000	36	0.00791662	338genomic	295001	296000	15	0.00318546	338genomic	308501	309500	27	0.00483178	338genomic	309001	310000	45	0.00731317
338genomic	304501	305500	47	0.00916378	338genomic	296501	297500	20	0.00248119	338genomic	309501	310500	77	0.0111928	338genomic	304001	305000	44	0.00826767	338genomic	301501	302500	40	0.00628363	338genomic	294501	295500	40	0.00786171	338genomic	295501	296500	14	0.00224063	338genomic	309001	310000	55	0.00955984	338genomic	309501	310500	56	0.00791273
338genomic	305001	306000	33	0.00614071	338genomic	297001	298000	13	0.00167769	338genomic	310001	311000	52	0.00757891	338genomic	304501	305500	53	0.0100246	338genomic	302001	303000	40	0.00584095	338genomic	295001	296000	30	0.0042666	338genomic	296001	297000	18	0.00284602	338genomic	309501	310500	86	0.0161924	338genomic	310001	311000	35	0.00523034
338genomic	305501	306500	13	0.00236901	338genomic	297501	298500	11	0.00171451	338genomic	310501	311500	28	0.00544917	338genomic	305001	306000	35	0.0064085	338genomic	302501	303500	25	0.00456507	338genomic	295501	296500	31	0.00375661	338genomic	296501	297500	12	0.00172434	338genomic	310001	311000	60	0.0112956	338genomic	310501	311500	29	0.00535002
338genomic	308001	309000	14	0.00141596	338genomic	298001	299000	21	0.00511327	338genomic	311001	312000	38	0.00753906	338genomic	305501	306500	13	0.00245402	338genomic	303001	304000	32	0.0050444	338genomic	296001	297000	42	0.00539125	338genomic	297001	298000	8	0.00118133	338genomic	310501	311500	37	0.00680385	338genomic	311001	312000	44	0.00857761
338genomic	308501	309500	36	0.003745	338genomic	298501	299500	19	0.00493506	338genomic	311501	312500	34	0.00595718	338genomic	308001	309000	11	0.00153164	338genomic	303501	304500	32	0.00502468	338genomic	296501	297500	44	0.00483844	338genomic	297501	298500	6	0.0012125	338genomic	311001	312000	41	0.00749837	338genomic	311501	312500	34	0.0068821
338genomic	309001	310000	54	0.00647828	338genomic	299001	300000	20	0.00504236	338genomic	312001	313000	28	0.00546817	338genomic	308501	309500	35	0.00436073	338genomic	304001	305000	48	0.00836387	338genomic	297001	298000	28	0.00280413	338genomic	298001	299000	15	0.00438707	338genomic	311501	312500	41	0.00610434	338genomic	312001	313000	20	0.00503924
338genomic	309501	310500	68	0.00862895	338genomic	299501	300500	31	0.00939432	338genomic	312501	313500	41	0.00788054	338genomic	309001	310000	67	0.00952782	338genomic	304501	305500	54	0.010273	338genomic	297501	298500	15	0.00221321	338genomic	298501	299500	14	0.004087	338genomic	312001	313000	44	0.00700159	338genomic	312501	313500	30	0.00663824
338genomic	310001	311000	52	0.00600618	338genomic	300001	301000	32	0.00947997	338genomic	313001	314000	45	0.00695324	338genomic	309501	310500	96	0.0142378	338genomic	305001	306000	31	0.00631267	338genomic	298001	299000	23	0.00559695	338genomic	299001	300000	11	0.0034352	338genomic	312501	313500	48	0.00940253	338genomic	313001	314000	42	0.00637574
338genomic	310501	311500	34	0.00335935	338genomic	300501	301500	29	0.00806587	338genomic	313501	314500	39	0.00672645	338genomic	310001	311000	67	0.00916566	338genomic	305501	306500	12	0.00198676	338genomic	298501	299500	19	0.0054453	338genomic	299501	300500	20	0.00712638	338genomic	313001	314000	50	0.0080656	338genomic	313501	314500	45	0.00813295
338genomic	311001	312000	40	0.00537091	338genomic	301001	302000	28	0.0073077	338genomic	314001	315000	29	0.00470636	338genomic	310501	311500	31	0.00394589	338genomic	308001	309000	15	0.00132454	338genomic	299001	300000	20	0.00593481	338genomic	300001	301000	25	0.00787854	338genomic	313501	314500	52	0.00788317	338genomic	314001	315000	39	0.00702936
338genomic	311501	312500	30	0.00443089	338genomic	301501	302500	36	0.00613974	338genomic	314501	315500	53	0.00767819	338genomic	311001	312000	40	0.00550716	338genomic	308501	309500	35	0.00366921	338genomic	299501	300500	31	0.0102533	338genomic	300501	301500	24	0.00679409	338genomic	314001	315000	49	0.00698537	338genomic	314501	315500	60	0.010111
338genomic	312001	313000	27	0.0047044	338genomic	302001	303000	32	0.00482266	338genomic	315001	316000	58	0.0100498	338genomic	311501	312500	32	0.00430062	338genomic	309001	310000	45	0.00575963	338genomic	300001	301000	31	0.00976618	338genomic	301001	302000	21	0.00510188	338genomic	314501	315500	56	0.00780281	338genomic	315001	316000	62	0.012106
338genomic	312501	313500	41	0.00748332	338genomic	302501	303500	21	0.00323057	338genomic	315501	316500	38	0.0076385	338genomic	312001	313000	22	0.00398609	338genomic	309501	310500	51	0.00674334	338genomic	300501	301500	26	0.00764201	338genomic	301501	302500	35	0.00551336	338genomic	315001	316000	54	0.00925998	338genomic	315501	316500	38	0.00867809
338genomic	313001	314000	39	0.00614698	338genomic	303001	304000	19	0.00283464	338genomic	316001	317000	40	0.00775823	338genomic	312501	313500	35	0.00673677	338genomic	310001	311000	41	0.00469305	338genomic	301001	302000	31	0.00857423	338genomic	302001	303000	34	0.00568666	338genomic	315501	316500	42	0.00798745	338genomic	316001	317000	43	0.00992447
338genomic	313501	314500	36	0.00608447	338genomic	303501	304500	19	0.00359541	338genomic	316501	317500	50	0.00927227	338genomic	313001	314000	40	0.00597224	338genomic	310501	311500	35	0.00317247	338genomic	301501	302500	36	0.00718074	338genomic	302501	303500	19	0.00340807	338genomic	316001	317000	42	0.00787826	338genomic	316501	317500	57	0.0121532
338genomic	314001	315000	28	0.00439366	338genomic	304001	305000	30	0.00556469	338genomic	317001	318000	60	0.0118551	338genomic	313501	314500	40	0.00574542	338genomic	311001	312000	45	0.00607379	338genomic	302001	303000	32	0.0043997	338genomic	303001	304000	27	0.00387038	338genomic	316501	317500	51	0.00935498	338genomic	317001	318000	55	0.012645
338genomic	314501	315500	39	0.00571224	338genomic	304501	305500	29	0.00469323	338genomic	317501	318500	48	0.00809535	338genomic	314001	315000	36	0.00513737	338genomic	311501	312500	35	0.00563255	338genomic	302501	303500	32	0.00394966	338genomic	303501	304500	29	0.00503836	338genomic	317001	318000	63	0.0123911	338genomic	317501	318500	34	0.00662654
338genomic	315001	316000	49	0.00738114	338genomic	305001	306000	19	0.00233851	338genomic	318001	319000	32	0.00325865	338genomic	314501	315500	48	0.00666112	338genomic	312001	313000	27	0.00530752	338genomic	303001	304000	26	0.00332822	338genomic	304001	305000	31	0.00570132	338genomic	317501	318500	60	0.00984491	338genomic	318001	319000	23	0.00211791
338genomic	315501	316500	39	0.00630744	338genomic	305501	306500	9	0.000994688	338genomic	318501	319500	31	0.00316884	338genomic	315001	316000	52	0.00754653	338genomic	312501	313500	34	0.00706723	338genomic	303501	304500	22	0.00338744	338genomic	304501	305500	28	0.0045891	338genomic	318001	319000	49	0.00528653	338genomic	318501	319500	22	0.00219571
338genomic	316001	317000	37	0.00679497	338genomic	308001	309000	6	0.000337119	338genomic	319001	320000	25	0.00252642	338genomic	315501	316500	38	0.00612375	338genomic	313001	314000	39	0.0069562	338genomic	304001	305000	34	0.00589533	338genomic	305001	306000	18	0.00245616	338genomic	318501	319500	38	0.00416064	338genomic	319001	320000	14	0.00152422
338genomic	316501	317500	38	0.00744288	338genomic	308501	309500	29	0.00260225	338genomic	319501	320500	7	0.000595907	338genomic	316001	317000	39	0.00696864	338genomic	313501	314500	43	0.00874215	338genomic	304501	305500	38	0.00574045	338genomic	305501	306500	9	0.000910868	338genomic	319001	320000	32	0.00303073	338genomic	319501	320500	4	0.000500463
338genomic	317001	318000	46	0.00923603	338genomic	309001	310000	55	0.00574469	338genomic	320001	321000	1	0.000112523	338genomic	316501	317500	38	0.00783369	338genomic	314001	315000	35	0.00654799	338genomic	305001	306000	31	0.00354746	338genomic	308001	309000	1	7.59447e-05	338genomic	319501	320500	15	0.000997763	338genomic	320001	321000	4	0.000272967
338genomic	317501	318500	42	0.00622759	338genomic	309501	310500	66	0.00746709	338genomic	320501	321500	7	0.000580611	338genomic	317001	318000	50	0.0105303	338genomic	314501	315500	61	0.00926008	338genomic	305501	306500	14	0.00165142	338genomic	308501	309500	11	0.000911879	338genomic	320001	321000	1	5.03401e-05	338genomic	320501	321500	9	0.000730343
338genomic	318001	319000	29	0.00246996	338genomic	310001	311000	49	0.00519113	338genomic	321001	322000	23	0.00338606	338genomic	317501	318500	54	0.0083143	338genomic	315001	316000	65	0.0102891	338genomic	308001	309000	10	0.000961526	338genomic	309001	310000	20	0.0019582	338genomic	320501	321500	10	0.000887791	338genomic	321001	322000	31	0.00415819
338genomic	318501	319500	30	0.00251156	338genomic	310501	311500	35	0.00267961	338genomic	321501	322500	22	0.00368041	338genomic	318001	319000	38	0.00366006	338genomic	315501	316500	43	0.00746878	338genomic	308501	309500	34	0.00458173	338genomic	309501	310500	28	0.00351175	338genomic	321001	322000	29	0.00441875	338genomic	321501	322500	33	0.0055372
338genomic	319001	320000	24	0.00186639	338genomic	311001	312000	45	0.00486328	338genomic	322001	323000	13	0.00160042	338genomic	318501	319500	28	0.00284358	338genomic	316001	317000	47	0.00914887	338genomic	309001	310000	66	0.00995626	338genomic	310001	311000	18	0.00237386	338genomic	321501	322500	22	0.0038248	338genomic	322001	323000	15	0.00301685
338genomic	319501	320500	8	0.000486587	338genomic	311501	312500	30	0.00406662	338genomic	322501	323500	26	0.00417664	338genomic	319001	320000	24	0.00200131	338genomic	316501	317500	49	0.00990175	338genomic	309501	310500	93	0.0131963	338genomic	311001	312000	20	0.00338379	338genomic	322001	323000	5	0.000625257	338genomic	322501	323500	32	0.00554011
338genomic	320001	321000	2	9.48121e-05	338genomic	312001	313000	18	0.00422357	338genomic	323001	324000	34	0.00630429	338genomic	319501	320500	12	0.000630971	338genomic	317001	318000	56	0.0107535	338genomic	310001	311000	69	0.00881412	338genomic	311501	312500	24	0.00406123	338genomic	322501	323500	21	0.00313993	338genomic	323001	324000	45	0.00787764
338genomic	320501	321500	4	0.000258781	338genomic	312501	313500	31	0.00691058	338genomic	323501	324500	34	0.00655351	338genomic	320001	321000	1	4.13516e-05	338genomic	317501	318500	41	0.00624229	338genomic	310501	311500	37	0.00451625	338genomic	312001	313000	21	0.00488472	338genomic	323001	324000	37	0.00604829	338genomic	323501	324500	41	0.007701
338genomic	321001	322000	23	0.00261987	338genomic	313001	314000	35	0.00610353	338genomic	324001	325000	42	0.00750969	338genomic	320501	321500	5	0.000349059	338genomic	318001	319000	21	0.00183255	338genomic	311001	312000	46	0.00627848	338genomic	312501	313500	36	0.00833678	338genomic	323501	324500	38	0.00699474	338genomic	324001	325000	53	0.00907639
338genomic	321501	322500	27	0.00379176	338genomic	313501	314500	37	0.00681686	338genomic	324501	325500	44	0.00876523	338genomic	321001	322000	21	0.00259346	338genomic	318501	319500	19	0.00172176	338genomic	311501	312500	38	0.005072	338genomic	313001	314000	41	0.00793059	338genomic	324001	325000	44	0.00743838	338genomic	324501	325500	53	0.00999931
338genomic	322001	323000	15	0.00243758	338genomic	314001	315000	42	0.0071143	338genomic	325001	326000	36	0.00805208	338genomic	321501	322500	22	0.00324193	338genomic	319001	320000	14	0.00132752	338genomic	312001	313000	24	0.00421902	338genomic	313501	314500	41	0.00837905	338genomic	324501	325500	44	0.00834349	338genomic	325001	326000	42	0.00887822
338genomic	322501	323500	28	0.00429869	338genomic	314501	315500	53	0.00770719	338genomic	325501	326500	26	0.00495708	338genomic	322001	323000	12	0.0017105	338genomic	319501	320500	5	0.000481014	338genomic	312501	313500	34	0.0066305	338genomic	314001	315000	45	0.00819475	338genomic	325001	326000	35	0.00797463	338genomic	325501	326500	32	0.00596176
338genomic	323001	324000	37	0.00655672	338genomic	315001	316000	48	0.00686233	338genomic	326001	327000	22	0.003949	338genomic	322501	323500	25	0.0034031	338genomic	320001	321000	1	9.45974e-05	338genomic	313001	314000	38	0.0059655	338genomic	314501	315500	65	0.0104168	338genomic	325501	326500	44	0.00701391	338genomic	326001	327000	22	0.00452922
338genomic	323501	324500	37	0.00649925	338genomic	315501	316500	35	0.00589368	338genomic	326501	327500	32	0.00570693	338genomic	323001	324000	39	0.00577426	338genomic	320501	321500	4	0.0003092	338genomic	313501	314500	38	0.00565321	338genomic	315001	316000	51	0.00863736	338genomic	326001	327000	39	0.00555922	338genomic	326501	327500	30	0.00617397
338genomic	324001	325000	59	0.00835352	338genomic	316001	317000	39	0.00791692	338genomic	327001	328000	47	0.00857106	338genomic	323501	324500	44	0.0063023	338genomic	321001	322000	27	0.00339099	338genomic	314001	315000	43	0.00640238	338genomic	315501	316500	33	0.00603562	338genomic	326501	327500	33	0.00549853	338genomic	327001	328000	38	0.00888223
338genomic	324501	325500	66	0.00917497	338genomic	316501	317500	41	0.00905545	338genomic	327501	328500	52	0.00906204	338genomic	324001	325000	59	0.00770376	338genomic	321501	322500	34	0.00564027	338genomic	314501	315500	55	0.00743162	338genomic	316001	317000	46	0.00915538	338genomic	327001	328000	56	0.00879043	338genomic	327501	328500	42	0.00950249
338genomic	325001	326000	56	0.00794257	338genomic	317001	318000	49	0.00977839	338genomic	328001	329000	53	0.0085981	338genomic	324501	325500	78	0.00902269	338genomic	322001	323000	20	0.0039551	338genomic	315001	316000	51	0.00662488	338genomic	316501	317500	49	0.0106591	338genomic	327501	328500	56	0.00848259	338genomic	328001	329000	50	0.010121
338genomic	325501	326500	50	0.00689659	338genomic	317501	318500	42	0.00578505	338genomic	328501	329500	33	0.00524323	338genomic	325001	326000	71	0.00830115	338genomic	322501	323500	32	0.00508887	338genomic	315501	316500	38	0.00601341	338genomic	317001	318000	48	0.0105097	338genomic	328001	329000	55	0.00784471	338genomic	328501	329500	32	0.00634728
338genomic	326001	327000	38	0.00497074	338genomic	318001	319000	26	0.0021027	338genomic	329001	330000	17	0.00249431	338genomic	325501	326500	51	0.00642085	338genomic	323001	324000	43	0.0075828	338genomic	316001	317000	42	0.00810595	338genomic	317501	318500	31	0.00525394	338genomic	328501	329500	45	0.00569878	338genomic	329001	330000	17	0.00276242
338genomic	326501	327500	38	0.00657453	338genomic	318501	319500	27	0.00255409	338genomic	329501	330500	11	0.00169424	338genomic	326001	327000	38	0.00413363	338genomic	323501	324500	44	0.0082841	338genomic	316501	317500	44	0.00917645	338genomic	318001	319000	19	0.00135708	338genomic	329001	330000	25	0.0028861	338genomic	329501	330500	12	0.00186974
338genomic	327001	328000	52	0.00953034	338genomic	319001	320000	22	0.00176991	338genomic	330001	331000	1	4.03604e-05	338genomic	326501	327500	41	0.00602195	338genomic	324001	325000	67	0.0105868	338genomic	317001	318000	48	0.0101879	338genomic	318501	319500	18	0.00153504	338genomic	329501	330500	13	0.00169711	338genomic	330001	331000	2	0.000102206
338genomic	327501	328500	63	0.00917007	338genomic	319501	320500	8	0.000468058	338genomic	330501	331500	1	4.03604e-05	338genomic	327001	328000	54	0.00909196	338genomic	324501	325500	66	0.010702	338genomic	317501	318500	43	0.00731622	338genomic	319001	320000	12	0.00100253	338genomic	330001	331000	2	9.79383e-05	338genomic	330501	331500	1	3.3589e-05
338genomic	328001	329000	67	0.00962206	338genomic	320501	321500	2	0.0001056	338genomic	331001	332000	7	0.000956247	338genomic	327501	328500	57	0.0081817	338genomic	325001	326000	56	0.00922919	338genomic	318001	319000	29	0.00378399	338genomic	319501	320500	6	0.000430801	338genomic	330501	331500	1	5.03401e-05	338genomic	331001	332000	6	0.00108464
338genomic	328501	329500	43	0.00608858	338genomic	321001	322000	24	0.00259258	338genomic	331501	332500	24	0.00347513	338genomic	328001	329000	62	0.008351	338genomic	325501	326500	55	0.00806324	338genomic	318501	319500	35	0.00411816	338genomic	320501	321500	1	5.0389e-05	338genomic	331001	332000	4	0.000617261	338genomic	331501	332500	22	0.00381367
338genomic	329001	330000	21	0.00195106	338genomic	321501	322500	35	0.00531768	338genomic	332001	333000	44	0.00717309	338genomic	328501	329500	47	0.00561932	338genomic	326001	327000	39	0.00588434	338genomic	319001	320000	35	0.00302447	338genomic	321001	322000	18	0.00317868	338genomic	331501	332500	22	0.00334919	338genomic	332001	333000	50	0.00778518
338genomic	329501	330500	12	0.00118551	338genomic	322001	323000	24	0.00418631	338genomic	332501	333500	44	0.00647877	338genomic	329001	330000	25	0.00198669	338genomic	326501	327500	40	0.00757339	338genomic	319501	320500	13	0.000750168	338genomic	321501	322500	31	0.00648377	338genomic	332001	333000	61	0.00854762	338genomic	332501	333500	53	0.00737145
338genomic	331001	332000	9	0.000816143	338genomic	322501	323500	26	0.00275182	338genomic	333001	334000	21	0.00227801	338genomic	329501	330500	12	0.00109948	338genomic	327001	328000	47	0.0101643	338genomic	320001	321000	1	3.16285e-05	338genomic	322001	323000	22	0.00495057	338genomic	332501	333500	59	0.00755102	338genomic	333001	334000	23	0.00287252
338genomic	331501	332500	19	0.00231868	338genomic	323001	324000	33	0.0039185	338genomic	333501	334500	4	0.000463365	338genomic	330001	331000	1	4.13516e-05	338genomic	327501	328500	56	0.0102784	338genomic	320501	321500	3	0.000161399	338genomic	322501	323500	17	0.00292151	338genomic	333001	334000	20	0.00209299	338genomic	333501	334500	4	0.000572399
338genomic	332001	333000	35	0.00482814	338genomic	323501	324500	38	0.00546927	338genomic	334501	335500	4	0.00020156	338genomic	331001	332000	6	0.000534016	338genomic	328001	329000	69	0.0116325	338genomic	321001	322000	22	0.00192345	338genomic	323001	324000	26	0.00444641	338genomic	333501	334500	4	0.000354454	338genomic	334501	335500	13	0.0011077
338genomic	332501	333500	37	0.00450958	338genomic	324001	325000	67	0.00867829	338genomic	335001	336000	20	0.00135448	338genomic	331501	332500	17	0.00211892	338genomic	328501	329500	47	0.00738169	338genomic	321501	322500	35	0.00427648	338genomic	323501	324500	34	0.0070159	338genomic	334501	335500	1	8.04226e-05	338genomic	335001	336000	39	0.00314796
338genomic	333001	334000	15	0.00153584	338genomic	324501	325500	76	0.0087634	338genomic	335501	336500	50	0.00501417	338genomic	332001	333000	39	0.0053415	338genomic	329001	330000	21	0.0021353	338genomic	322001	323000	27	0.00357413	338genomic	324001	325000	65	0.011056	338genomic	335001	336000	11	0.00126773	338genomic	335501	336500	62	0.0078304
338genomic	333501	334500	3	0.000362873	338genomic	325001	326000	65	0.00701928	338genomic	336001	337000	62	0.00717584	338genomic	332501	333500	42	0.00492016	338genomic	329501	330500	11	0.00118017	338genomic	322501	323500	37	0.00315226	338genomic	324501	325500	74	0.0102984	338genomic	335501	336500	37	0.00380289	338genomic	336001	337000	63	0.00967464
338genomic	334501	335500	9	0.000473635	338genomic	325501	326500	56	0.0069416	338genomic	336501	337500	44	0.00611389	338genomic	333001	334000	16	0.00142663	338genomic	330501	331500	3	0.000141118	338genomic	323001	324000	52	0.00485897	338genomic	325001	326000	60	0.00770507	338genomic	336001	337000	41	0.00448646	338genomic	336501	337500	45	0.00747838
338genomic	335001	336000	34	0.00258755	338genomic	326001	327000	29	0.00403802	338genomic	337001	338000	38	0.00603557	338genomic	333501	334500	2	0.000275009	338genomic	331001	332000	12	0.00109217	338genomic	323501	324500	51	0.00579094	338genomic	325501	326500	54	0.00800909	338genomic	336501	337500	37	0.00560864	338genomic	337001	338000	46	0.00873923
338genomic	335501	336500	49	0.0048398	338genomic	326501	327500	32	0.00502254	338genomic	337501	338500	34	0.00530397	338genomic	334501	335500	15	0.000986927	338genomic	331501	332500	23	0.0034383	338genomic	324001	325000	68	0.00752141	338genomic	326001	327000	30	0.00487121	338genomic	337001	338000	53	0.00804972	338genomic	337501	338500	40	0.00775105
338genomic	336001	337000	55	0.00626727	338genomic	327001	328000	50	0.00829048	338genomic	338001	339000	21	0.00292964	338genomic	335001	336000	36	0.00301084	338genomic	332001	333000	39	0.00632509	338genomic	324501	325500	84	0.00866476	338genomic	326501	327500	34	0.00539525	338genomic	337501	338500	46	0.00643694	338genomic	338001	339000	14	0.00278303
338genomic	336501	337500	53	0.0065157	338genomic	327501	328500	51	0.00805054	338genomic	338501	339500	20	0.00214545	338genomic	335501	336500	53	0.00525348	338genomic	332501	333500	40	0.0053871	338genomic	325001	326000	80	0.00870009	338genomic	327001	328000	47	0.0084652	338genomic	338001	339000	37	0.00522235	338genomic	338501	339500	13	0.0014406
338genomic	337001	338000	48	0.00688671	338genomic	328001	329000	56	0.00939685	338genomic	339001	340000	22	0.00317909	338genomic	336001	337000	57	0.00638456	338genomic	333001	334000	20	0.00202868	338genomic	325501	326500	62	0.00704763	338genomic	327501	328500	43	0.00859478	338genomic	338501	339500	33	0.00482031	338genomic	339001	340000	24	0.00388904
338genomic	337501	338500	37	0.00587721	338genomic	328501	329500	41	0.00630459	338genomic	339501	340500	22	0.00362236	338genomic	336501	337500	46	0.00649953	338genomic	333501	334500	5	0.000486648	338genomic	326001	327000	36	0.00349477	338genomic	328001	329000	49	0.0102585	338genomic	339001	340000	22	0.0037258	338genomic	339501	340500	20	0.00426654
338genomic	338001	339000	18	0.00272406	338genomic	329001	330000	13	0.000934385	338genomic	340001	341000	21	0.00374101	338genomic	337001	338000	44	0.00732659	338genomic	334501	335500	12	0.000662661	338genomic	326501	327500	38	0.00525916	338genomic	328501	329500	37	0.00688073	338genomic	339501	340500	26	0.00474281	338genomic	340001	341000	19	0.00426292
338genomic	338501	339500	18	0.00225099	338genomic	329501	330500	6	0.000410632	338genomic	340501	341500	25	0.00322478	338genomic	337501	338500	35	0.00577709	338genomic	335001	336000	40	0.00288243	338genomic	327001	328000	58	0.00935706	338genomic	329001	330000	9	0.000877717	338genomic	340001	341000	31	0.0050023	338genomic	340501	341500	24	0.00379965
338genomic	339001	340000	26	0.00434351	338genomic	330001	331000	2	8.33222e-05	338genomic	341001	342000	19	0.00162112	338genomic	338001	339000	26	0.00362786	338genomic	335501	336500	56	0.0054841	338genomic	327501	328500	66	0.00925163	338genomic	329501	330500	1	0.000162979	338genomic	340501	341500	38	0.0042127	338genomic	341001	342000	18	0.00200553
338genomic	339501	340500	26	0.00465452	338genomic	330501	331500	7	0.000563046	338genomic	341501	342500	24	0.00420214	338genomic	338501	339500	32	0.00417939	338genomic	336001	337000	53	0.00653078	338genomic	328001	329000	68	0.0100972	338genomic	330501	331500	2	0.000286853	338genomic	341001	342000	26	0.0023526	338genomic	341501	342500	24	0.00447309
338genomic	340001	341000	24	0.00378288	338genomic	331001	332000	12	0.000926694	338genomic	342001	343000	42	0.00795405	338genomic	339001	340000	36	0.005331	338genomic	336501	337500	47	0.00657955	338genomic	328501	329500	51	0.00694045	338genomic	331001	332000	8	0.000846664	338genomic	341501	342500	31	0.00577035	338genomic	342001	343000	36	0.00756597
338genomic	340501	341500	20	0.00265944	338genomic	331501	332500	15	0.00192918	338genomic	342501	343500	40	0.00771446	338genomic	339501	340500	32	0.0051007	338genomic	337001	338000	57	0.00898051	338genomic	329001	330000	24	0.00174192	338genomic	331501	332500	19	0.00304707	338genomic	342001	343000	55	0.0109157	338genomic	342501	343500	41	0.00885294
338genomic	341001	342000	14	0.00154972	338genomic	332001	333000	31	0.00449327	338genomic	343001	344000	78	0.0147957	338genomic	340001	341000	30	0.00424107	338genomic	337501	338500	51	0.00805971	338genomic	329501	330500	9	0.000776235	338genomic	332001	333000	48	0.00744438	338genomic	342501	343500	45	0.00944334	338genomic	343001	344000	78	0.0161993
338genomic	341501	342500	29	0.00483805	338genomic	332501	333500	29	0.00381596	338genomic	343501	344500	88	0.0154612	338genomic	340501	341500	26	0.00286401	338genomic	338001	339000	20	0.00290972	338genomic	330001	331000	3	0.000134116	338genomic	332501	333500	47	0.00618911	338genomic	343001	344000	81	0.0152326	338genomic	343501	344500	80	0.014212
338genomic	342001	343000	46	0.00856889	338genomic	333001	334000	9	0.000990533	338genomic	344001	345000	50	0.00837095	338genomic	341001	342000	17	0.00158912	338genomic	338501	339500	16	0.00201703	338genomic	330501	331500	6	0.000333294	338genomic	333001	334000	14	0.00143383	338genomic	343501	344500	104	0.0182544	338genomic	344001	345000	54	0.00782065
338genomic	342501	343500	38	0.00776642	338genomic	333501	334500	1	9.71656e-05	338genomic	344501	345500	37	0.00827906	338genomic	341501	342500	28	0.00463309	338genomic	339001	340000	27	0.00468714	338genomic	331001	332000	10	0.000683885	338genomic	333501	334500	3	0.000241767	338genomic	344001	345000	66	0.011851	338genomic	344501	345500	47	0.00938838
338genomic	343001	344000	71	0.0124526	338genomic	334501	335500	13	0.000920816	338genomic	345001	346000	39	0.00894334	338genomic	342001	343000	47	0.00950445	338genomic	339501	340500	25	0.00502699	338genomic	331501	332500	18	0.00178132	338genomic	334001	335000	1	4.33468e-05	338genomic	344501	345500	40	0.00903858	338genomic	345001	346000	50	0.0101703
338genomic	343501	344500	83	0.0128499	338genomic	335001	336000	35	0.00285381	338genomic	345501	346500	40	0.0100831	338genomic	342501	343500	46	0.00968805	338genomic	340001	341000	22	0.00428872	338genomic	332001	333000	42	0.00508171	338genomic	334501	335500	7	0.00035836	338genomic	345001	346000	40	0.00970006	338genomic	345501	346500	54	0.011674
338genomic	344001	345000	54	0.00838696	338genomic	335501	336500	48	0.00440316	338genomic	346001	347000	31	0.00856518	338genomic	343001	344000	78	0.0138957	338genomic	340501	341500	18	0.00318396	338genomic	332501	333500	40	0.00467867	338genomic	335001	336000	30	0.00205955	338genomic	345501	346500	45	0.0114223	338genomic	346001	347000	40	0.00983109
338genomic	344501	345500	49	0.00992043	338genomic	336001	337000	51	0.0057471	338genomic	346501	347500	29	0.00561512	338genomic	343501	344500	94	0.0150467	338genomic	341001	342000	13	0.00201461	338genomic	333001	334000	10	0.000965727	338genomic	335501	336500	41	0.00322919	338genomic	346001	347000	42	0.010411	338genomic	346501	347500	36	0.00759997
338genomic	345001	346000	48	0.0105188	338genomic	336501	337500	46	0.00662208	338genomic	347001	348000	34	0.00599962	338genomic	344001	345000	63	0.0103257	338genomic	341501	342500	35	0.00634519	338genomic	334001	335000	3	0.000109114	338genomic	336001	337000	35	0.00418395	338genomic	346501	347500	38	0.00706238	338genomic	347001	348000	38	0.00820416
338genomic	345501	346500	53	0.0121419	338genomic	337001	338000	56	0.00915597	338genomic	347501	348500	31	0.006644	338genomic	344501	345500	43	0.00949268	338genomic	342001	343000	55	0.0094706	338genomic	334501	335500	23	0.00170518	338genomic	336501	337500	35	0.00555533	338genomic	347001	348000	30	0.00531345	338genomic	347501	348500	34	0.00751075
338genomic	346001	347000	47	0.0102671	338genomic	337501	338500	48	0.00742419	338genomic	348001	349000	39	0.00931865	338genomic	345001	346000	41	0.00989851	338genomic	342501	343500	46	0.008761	338genomic	335001	336000	41	0.00365001	338genomic	337001	338000	53	0.00933715	338genomic	347501	348500	28	0.00657664	338genomic	348001	349000	44	0.0104039
338genomic	346501	347500	40	0.00777401	338genomic	338001	339000	20	0.00263213	338genomic	348501	349500	49	0.0111877	338genomic	345501	346500	49	0.0121793	338genomic	343001	344000	80	0.014653	338genomic	335501	336500	47	0.00539029	338genomic	337501	338500	47	0.00799988	338genomic	348001	349000	49	0.0104745	338genomic	348501	349500	53	0.0127531
338genomic	347001	348000	38	0.00861176	338genomic	338501	339500	27	0.00443279	338genomic	349001	350000	33	0.00698114	338genomic	346001	347000	50	0.0104822	338genomic	343501	344500	79	0.0125669	338genomic	336001	337000	57	0.00751651	338genomic	338001	339000	18	0.00255555	338genomic	348501	349500	63	0.0127125	338genomic	349001	350000	39	0.00858751
338genomic	347501	348500	34	0.00705096	338genomic	339001	340000	38	0.00757993	338genomic	349501	350500	15	0.00251166	338genomic	346501	347500	45	0.00723318	338genomic	344001	345000	42	0.00670302	338genomic	336501	337500	64	0.00904945	338genomic	338501	339500	27	0.00428517	338genomic	349001	350000	38	0.00760145	338genomic	349501	350500	19	0.00352895
338genomic	348001	349000	49	0.0099487	338genomic	339501	340500	29	0.00604819	338genomic	350001	351000	27	0.00301477	338genomic	347001	348000	45	0.00769222	338genomic	344501	345500	45	0.009895	338genomic	337001	338000	64	0.0101192	338genomic	339001	340000	44	0.00852149	338genomic	349501	350500	13	0.00196011	338genomic	350001	351000	26	0.00365171
338genomic	348501	349500	62	0.0124512	338genomic	340001	341000	23	0.00407382	338genomic	350501	351500	48	0.00605048	338genomic	347501	348500	41	0.00703338	338genomic	345001	346000	51	0.0117615	338genomic	337501	338500	43	0.0069045	338genomic	339501	340500	31	0.00657877	338genomic	350001	351000	25	0.0027479	338genomic	350501	351500	52	0.00775757
338genomic	349001	350000	47	0.00848865	338genomic	340501	341500	19	0.00275009	338genomic	351001	352000	37	0.00536801	338genomic	348001	349000	57	0.0101615	338genomic	345501	346500	58	0.0135119	338genomic	338001	339000	24	0.00285708	338genomic	340001	341000	18	0.00317771	338genomic	350501	351500	45	0.00542903	338genomic	351001	352000	43	0.00646295
338genomic	349501	350500	24	0.00404942	338genomic	341001	342000	16	0.00180867	338genomic	351501	352500	35	0.00604541	338genomic	348501	349500	71	0.0128854	338genomic	346001	347000	50	0.0113723	338genomic	338501	339500	33	0.00511363	338genomic	340501	341500	14	0.00227526	338genomic	351001	352000	35	0.00510554	338genomic	351501	352500	37	0.00627903
338genomic	350001	351000	39	0.00539158	338genomic	341501	342500	31	0.00585099	338genomic	352001	353000	37	0.00698443	338genomic	349001	350000	42	0.00702458	338genomic	346501	347500	44	0.00919587	338genomic	339001	340000	40	0.00802593	338genomic	341001	342000	16	0.00223355	338genomic	351501	352500	40	0.00714411	338genomic	352001	353000	39	0.00740684
338genomic	350501	351500	71	0.0100683	338genomic	342001	343000	47	0.00934949	338genomic	352501	353500	32	0.00633206	338genomic	349501	350500	19	0.00247006	338genomic	347001	348000	44	0.0103577	338genomic	339501	340500	30	0.0064172	338genomic	341501	342500	36	0.00650008	338genomic	352001	353000	42	0.00820021	338genomic	352501	353500	34	0.00680868
338genomic	351001	352000	58	0.00843935	338genomic	342501	343500	40	0.00736897	338genomic	353001	354000	34	0.00710515	338genomic	350001	351000	39	0.00562965	338genomic	347501	348500	36	0.00832296	338genomic	340001	341000	25	0.00485966	338genomic	342001	343000	52	0.00905353	338genomic	352501	353500	33	0.00688614	338genomic	353001	354000	37	0.00782386
338genomic	351501	352500	44	0.00741745	338genomic	343001	344000	57	0.00924134	338genomic	353501	354500	31	0.00742467	338genomic	350501	351500	70	0.0101297	338genomic	348001	349000	54	0.0118825	338genomic	340501	341500	20	0.0031319	338genomic	342501	343500	44	0.00734566	338genomic	353001	354000	38	0.00747319	338genomic	353501	354500	30	0.00708675
338genomic	352001	353000	40	0.00736839	338genomic	343501	344500	65	0.00927229	338genomic	354001	355000	22	0.00568103	338genomic	351001	352000	58	0.00844475	338genomic	348501	349500	72	0.0147208	338genomic	341001	342000	17	0.00200187	338genomic	343001	344000	54	0.00962635	338genomic	353501	354500	34	0.00802118	338genomic	354001	355000	18	0.00491282
338genomic	352501	353500	33	0.00615843	338genomic	344001	345000	50	0.00667143	338genomic	354501	355500	29	0.00671599	338genomic	351501	352500	43	0.00684702	338genomic	349001	350000	53	0.0104669	338genomic	341501	342500	28	0.00547764	338genomic	343501	344500	55	0.00904084	338genomic	354001	355000	25	0.00643458	338genomic	354501	355500	24	0.00688416
338genomic	353001	354000	42	0.00834529	338genomic	344501	345500	44	0.00895021	338genomic	355001	356000	29	0.00692316	338genomic	352001	353000	41	0.00708752	338genomic	349501	350500	30	0.00561651	338genomic	342001	343000	39	0.00910552	338genomic	344001	345000	40	0.00622121	338genomic	354501	355500	27	0.00626532	338genomic	355001	356000	25	0.00738944
338genomic	353501	354500	45	0.00945317	338genomic	345001	346000	43	0.0110092	338genomic	355501	356500	17	0.00494153	338genomic	352501	353500	35	0.00643795	338genomic	350001	351000	42	0.00573092	338genomic	342501	343500	48	0.00929398	338genomic	344501	345500	42	0.00929598	338genomic	355001	356000	27	0.00622306	338genomic	355501	356500	18	0.0054972
338genomic	354001	355000	33	0.00613505	338genomic	345501	346500	57	0.0139124	338genomic	356001	357000	30	0.00912364	338genomic	353001	354000	41	0.00840357	338genomic	350501	351500	68	0.0100698	338genomic	343001	344000	69	0.011754	338genomic	345001	346000	44	0.0119646	338genomic	355501	356500	21	0.00508962	338genomic	356001	357000	30	0.00929912
338genomic	354501	355500	47	0.00795365	338genomic	346001	347000	56	0.0123646	338genomic	356501	357500	38	0.00993149	338genomic	353501	354500	43	0.00961986	338genomic	351001	352000	50	0.00805254	338genomic	343501	344500	73	0.0112953	338genomic	345501	346500	58	0.0149553	338genomic	356001	357000	30	0.00944231	338genomic	356501	357500	38	0.0101973
338genomic	355001	356000	47	0.0085464	338genomic	346501	347500	50	0.0107581	338genomic	357001	358000	41	0.00909868	338genomic	354001	355000	33	0.00636771	338genomic	351501	352500	38	0.00783234	338genomic	344001	345000	64	0.00927723	338genomic	346001	347000	61	0.0138839	338genomic	356501	357500	38	0.0101828	338genomic	357001	358000	42	0.00981355
338genomic	355501	356500	35	0.00632339	338genomic	347001	348000	50	0.0120384	338genomic	357501	358500	49	0.0118765	338genomic	354501	355500	43	0.00737285	338genomic	352001	353000	42	0.00830153	338genomic	344501	345500	48	0.0095707	338genomic	346501	347500	52	0.0117991	338genomic	357001	358000	46	0.00886861	338genomic	357501	358500	52	0.0129241
338genomic	356001	357000	42	0.0102406	338genomic	347501	348500	41	0.00914765	338genomic	358001	359000	63	0.013779	338genomic	355001	356000	43	0.00752277	338genomic	352501	353500	40	0.00697647	338genomic	345001	346000	44	0.0107251	338genomic	347001	348000	47	0.0122484	338genomic	357501	358500	54	0.0114388	338genomic	358001	359000	64	0.0148576
338genomic	356501	357500	43	0.0111689	338genomic	348001	349000	54	0.0120103	338genomic	358501	359500	69	0.0148734	338genomic	355501	356500	38	0.006295	338genomic	353001	354000	45	0.00875313	338genomic	345501	346500	65	0.0153409	338genomic	347501	348500	43	0.00996681	338genomic	358001	359000	73	0.0149199	338genomic	358501	359500	71	0.0160524
338genomic	357001	358000	44	0.00895465	338genomic	348501	349500	62	0.0136491	338genomic	359001	360000	64	0.0157382	338genomic	356001	357000	44	0.0106824	338genomic	353501	354500	45	0.0094225	338genomic	346001	347000	67	0.0140505	338genomic	348001	349000	60	0.0135059	338genomic	358501	359500	87	0.0173049	338genomic	359001	360000	74	0.0186322
338genomic	357501	358500	46	0.0102375	338genomic	349001	350000	42	0.00899971	338genomic	359501	360500	58	0.0130537	338genomic	356501	357500	43	0.011249	338genomic	354001	355000	43	0.00753302	338genomic	346501	347500	56	0.0104564	338genomic	348501	349500	70	0.0152238	338genomic	359001	360000	79	0.0175286	338genomic	359501	360500	66	0.0159403
338genomic	358001	359000	54	0.0128473	338genomic	349501	350500	25	0.00502414	338genomic	360001	361000	58	0.0107075	338genomic	357001	358000	44	0.00858294	338genomic	354501	355500	53	0.00947879	338genomic	347001	348000	49	0.0104322	338genomic	349001	350000	51	0.0110677	338genomic	359501	360500	76	0.0155246	338genomic	360001	361000	75	0.0144175
338genomic	358501	359500	54	0.012673	338genomic	350001	351000	40	0.00688765	338genomic	360501	361500	38	0.00662715	338genomic	357501	358500	40	0.00953131	338genomic	355001	356000	45	0.00913167	338genomic	347501	348500	45	0.00917887	338genomic	349501	350500	36	0.00712729	338genomic	360001	361000	81	0.0148074	338genomic	360501	361500	53	0.00970639
338genomic	359001	360000	58	0.0132264	338genomic	350501	351500	66	0.0116397	338genomic	361001	362000	5	0.000589221	338genomic	358001	359000	53	0.0126934	338genomic	355501	356500	36	0.00692276	338genomic	348001	349000	66	0.0128597	338genomic	350001	351000	50	0.00744389	338genomic	360501	361500	48	0.00863426	338genomic	361001	362000	5	0.000854212
338genomic	359501	360500	49	0.0106283	338genomic	351001	352000	52	0.00945745	338genomic	362501	363500	1	0.000171682	338genomic	358501	359500	66	0.0138808	338genomic	356001	357000	49	0.0114369	338genomic	348501	349500	75	0.0145415	338genomic	350501	351500	63	0.0103329	338genomic	361001	362000	5	0.00037491	338genomic	362501	363500	1	0.000151617
338genomic	360001	361000	42	0.00781527	338genomic	351501	352500	45	0.00845235	338genomic	363001	364000	21	0.00351763	338genomic	359001	360000	62	0.0138109	338genomic	356501	357500	50	0.0124937	338genomic	349001	350000	46	0.00799556	338genomic	351001	352000	50	0.00861665	338genomic	362501	363500	1	0.000153839	338genomic	363001	364000	20	0.00367044
338genomic	360501	361500	31	0.00504637	338genomic	352001	353000	42	0.0074354	338genomic	363501	364500	51	0.0100673	338genomic	359501	360500	50	0.0112746	338genomic	357001	358000	46	0.0105784	338genomic	349501	350500	21	0.00290277	338genomic	351501	352500	48	0.0095127	338genomic	363001	364000	23	0.00370353	338genomic	363501	364500	51	0.0114424
338genomic	361001	362000	4	0.000430964	338genomic	352501	353500	32	0.00608637	338genomic	364001	365000	52	0.0113001	338genomic	360001	361000	45	0.0094652	338genomic	357501	358500	51	0.012085	338genomic	350001	351000	35	0.00665872	338genomic	352001	353000	41	0.00808263	338genomic	363501	364500	51	0.0099512	338genomic	364001	365000	59	0.0143237
338genomic	362501	363500	1	0.000130389	338genomic	353001	354000	42	0.00947503	338genomic	364501	365500	38	0.00806708	338genomic	360501	361500	30	0.00577047	338genomic	358001	359000	63	0.0145797	338genomic	350501	351500	69	0.012867	338genomic	352501	353500	34	0.00630998	338genomic	364001	365000	49	0.0105962	338genomic	364501	365500	44	0.00988387
338genomic	363001	364000	16	0.00238358	338genomic	353501	354500	47	0.0105763	338genomic	365001	366000	35	0.00760191	338genomic	361001	362000	4	0.000402233	338genomic	358501	359500	66	0.0149788	338genomic	351001	352000	58	0.0105731	338genomic	353001	354000	44	0.00965421	338genomic	364501	365500	35	0.00754276	338genomic	365001	366000	40	0.00850464
338genomic	363501	364500	49	0.00903735	338genomic	354001	355000	40	0.00769314	338genomic	365501	366500	45	0.00743192	338genomic	362501	363500	2	0.000186625	338genomic	359001	360000	70	0.0154296	338genomic	351501	352500	48	0.00809485	338genomic	353501	354500	47	0.0106962	338genomic	365001	366000	27	0.00675071	338genomic	365501	366500	48	0.00932506
338genomic	364001	365000	48	0.010211	338genomic	354501	355500	42	0.00890929	338genomic	366001	367000	35	0.00409587	338genomic	363001	364000	18	0.00237892	338genomic	359501	360500	65	0.0135561	338genomic	352001	353000	45	0.00739611	338genomic	354001	355000	44	0.00903485	338genomic	365501	366500	44	0.00770217	338genomic	366001	367000	34	0.00557867
338genomic	364501	365500	43	0.00820241	338genomic	355001	356000	33	0.00791124	338genomic	366501	367500	28	0.00271735	338genomic	363501	364500	50	0.00873574	338genomic	360001	361000	64	0.0119526	338genomic	352501	353500	38	0.0069511	338genomic	354501	355500	47	0.0103165	338genomic	366001	367000	35	0.00450468	338genomic	366501	367500	26	0.00360559
338genomic	365001	366000	49	0.00852192	338genomic	355501	356500	39	0.00711977	338genomic	367001	368000	29	0.00297128	338genomic	364001	365000	57	0.010814	338genomic	360501	361500	42	0.00717559	338genomic	353001	354000	49	0.010437	338genomic	355001	356000	39	0.00903482	338genomic	366501	367500	26	0.00241384	338genomic	367001	368000	23	0.00300111
338genomic	365501	366500	42	0.00620547	338genomic	356001	357000	55	0.0104011	338genomic	367501	368500	24	0.0029896	338genomic	364501	365500	52	0.0091544	338genomic	361001	362000	4	0.000472407	338genomic	353501	354500	50	0.0115623	338genomic	355501	356500	38	0.00778944	338genomic	367001	368000	42	0.00432701	338genomic	367501	368500	22	0.00322864
338genomic	366001	367000	36	0.00375482	338genomic	356501	357500	49	0.0105711	338genomic	368001	369000	16	0.00196349	338genomic	365001	366000	48	0.00828883	338genomic	362501	363500	1	0.000145941	338genomic	354001	355000	40	0.00777631	338genomic	356001	357000	50	0.0117886	338genomic	367501	368500	33	0.0034918	338genomic	368001	369000	17	0.00258003
338genomic	366501	367500	37	0.0030811	338genomic	357001	358000	44	0.00933407	338genomic	368501	369500	6	0.000561695	338genomic	365501	366500	42	0.00617592	338genomic	363001	364000	17	0.00280815	338genomic	354501	355500	46	0.00891374	338genomic	356501	357500	51	0.0126669	338genomic	368001	369000	14	0.00130206	338genomic	368501	369500	5	0.000593418
338genomic	367001	368000	32	0.00271845	338genomic	357501	358500	47	0.0105468	338genomic	369001	370000	8	0.000955263	338genomic	366001	367000	31	0.00333742	338genomic	363501	364500	53	0.0105159	338genomic	355001	356000	40	0.00823002	338genomic	357001	358000	50	0.0116341	338genomic	368501	369500	3	0.000336673	338genomic	369001	370000	8	0.00123839
338genomic	367501	368500	28	0.00322343	338genomic	358001	359000	55	0.0136051	338genomic	369501	370500	10	0.00147787	338genomic	366501	367500	38	0.00298902	338genomic	364001	365000	63	0.0135972	338genomic	355501	356500	39	0.0072232	338genomic	357501	358500	50	0.0122139	338genomic	369001	370000	12	0.00134648	338genomic	369501	370500	12	0.00204161
338genomic	368001	369000	20	0.00232239	338genomic	358501	359500	58	0.0138025	338genomic	370001	371000	23	0.00496856	338genomic	367001	368000	41	0.0036227	338genomic	364501	365500	56	0.0108554	338genomic	356001	357000	45	0.00882385	338genomic	358001	359000	58	0.0143335	338genomic	369501	370500	13	0.00167204	338genomic	370001	371000	25	0.00558615
338genomic	368501	369500	6	0.000502484	338genomic	359001	360000	69	0.0143239	338genomic	370501	371500	26	0.00642256	338genomic	367501	368500	38	0.00424907	338genomic	365001	366000	55	0.0103364	338genomic	356501	357500	40	0.00858377	338genomic	358501	359500	64	0.0145857	338genomic	370001	371000	19	0.00390104	338genomic	370501	371500	23	0.00619281
338genomic	369001	370000	8	0.00102727	338genomic	359501	360500	60	0.0124861	338genomic	371001	372000	31	0.00498122	338genomic	368001	369000	29	0.00313562	338genomic	365501	366500	50	0.00890778	338genomic	357001	358000	44	0.00863106	338genomic	359001	360000	68	0.0149846	338genomic	370501	371500	25	0.00565895	338genomic	371001	372000	30	0.00496595
338genomic	369501	370500	11	0.00255383	338genomic	360001	361000	50	0.0102582	338genomic	371501	372500	41	0.00667506	338genomic	368501	369500	5	0.000440174	338genomic	366001	367000	41	0.00573252	338genomic	357501	358500	46	0.010212	338genomic	359501	360500	61	0.0138112	338genomic	371001	372000	26	0.00467053	338genomic	371501	372500	41	0.00684586
338genomic	370001	371000	26	0.00672888	338genomic	360501	361500	35	0.00618068	338genomic	372001	373000	37	0.00728649	338genomic	369001	370000	5	0.000805802	338genomic	366501	367500	45	0.00484205	338genomic	358001	359000	57	0.0140316	338genomic	360001	361000	53	0.0117463	338genomic	371501	372500	39	0.0068117	338genomic	372001	373000	39	0.00795628
338genomic	370501	371500	25	0.00590058	338genomic	361001	362000	5	0.00058967	338genomic	372501	373500	44	0.00653125	338genomic	369501	370500	9	0.00230468	338genomic	367001	368000	37	0.00366895	338genomic	358501	359500	62	0.0149733	338genomic	360501	361500	33	0.00665453	338genomic	372001	373000	48	0.00855182	338genomic	372501	373500	41	0.00725699
338genomic	371001	372000	34	0.00510012	338genomic	362501	363500	2	0.000165682	338genomic	373001	374000	28	0.00340765	338genomic	370001	371000	22	0.00598536	338genomic	367501	368500	25	0.00321831	338genomic	359001	360000	73	0.0157495	338genomic	361001	362000	4	0.000430116	338genomic	372501	373500	61	0.00817083	338genomic	373001	374000	20	0.00309233
338genomic	371501	372500	45	0.00808322	338genomic	363001	364000	11	0.00161458	338genomic	373501	374500	1	5.955e-05	338genomic	370501	371500	25	0.00568856	338genomic	368001	369000	18	0.00238023	338genomic	359501	360500	70	0.014694	338genomic	362501	363500	1	8.89218e-05	338genomic	373001	374000	37	0.00422112	338genomic	373501	374500	1	2.98589e-05
338genomic	372001	373000	33	0.00657723	338genomic	363501	364500	43	0.00826657	338genomic	374501	375500	5	0.000557433	338genomic	371001	372000	36	0.00429895	338genomic	368501	369500	3	0.000459533	338genomic	360001	361000	58	0.0117207	338genomic	363001	364000	15	0.00239663	338genomic	373501	374500	1	0.000108377	338genomic	374501	375500	6	0.000605287
338genomic	372501	373500	36	0.00492789	338genomic	364001	365000	62	0.0122041	338genomic	375001	376000	17	0.00222453	338genomic	371501	372500	46	0.00678983	338genomic	369001	370000	5	0.00101006	338genomic	360501	361500	37	0.00626319	338genomic	363501	364500	45	0.00932632	338genomic	374501	375500	9	0.000872869	338genomic	375001	376000	13	0.00194085
338genomic	373001	374000	21	0.00240326	338genomic	364501	365500	59	0.011337	338genomic	375501	376500	25	0.00326696	338genomic	372001	373000	34	0.00644942	338genomic	369501	370500	11	0.00270163	338genomic	361001	362000	5	0.000709411	338genomic	364001	365000	57	0.0130517	338genomic	375001	376000	24	0.00313975	338genomic	375501	376500	18	0.00302979
338genomic	374501	375500	9	0.000858293	338genomic	365001	366000	54	0.01044	338genomic	376001	377000	19	0.00231052	338genomic	372501	373500	33	0.00448833	338genomic	370001	371000	24	0.00689548	338genomic	362501	363500	2	0.000191606	338genomic	364501	365500	58	0.0121837	338genomic	375501	376500	26	0.00411066	338genomic	376001	377000	18	0.00266236
338genomic	375001	376000	26	0.00333787	338genomic	365501	366500	41	0.00627358	338genomic	376501	377500	27	0.00318924	338genomic	373001	374000	20	0.00207598	338genomic	370501	371500	21	0.00586187	338genomic	363001	364000	13	0.00145529	338genomic	365001	366000	56	0.0112423	338genomic	376001	377000	17	0.00230608	338genomic	376501	377500	29	0.00387247
338genomic	375501	376500	31	0.00439582	338genomic	366001	367000	26	0.0027446	338genomic	377001	378000	35	0.00506138	338genomic	373501	374500	1	7.30639e-05	338genomic	371001	372000	33	0.00621041	338genomic	363501	364500	45	0.00825	338genomic	365501	366500	38	0.00696686	338genomic	376501	377500	25	0.00281657	338genomic	377001	378000	39	0.00593339
338genomic	376001	377000	27	0.00388731	338genomic	366501	367500	24	0.00229437	338genomic	377501	378500	19	0.00301367	338genomic	374501	375500	11	0.00105125	338genomic	371501	372500	45	0.00950645	338genomic	364001	365000	67	0.0128268	338genomic	366001	367000	20	0.00278995	338genomic	377001	378000	44	0.00652088	338genomic	377501	378500	20	0.00333304
338genomic	376501	377500	32	0.0049964	338genomic	367001	368000	26	0.00235454	338genomic	378001	379000	7	0.000664551	338genomic	375001	376000	27	0.00343546	338genomic	372001	373000	38	0.00843401	338genomic	364501	365500	66	0.0120173	338genomic	366501	367500	16	0.00186053	338genomic	377501	378500	34	0.00532449	338genomic	378001	379000	9	0.00109701
338genomic	377001	378000	32	0.00538371	338genomic	367501	368500	32	0.0037282	338genomic	378501	379500	6	0.00069079	338genomic	375501	376500	34	0.00475811	338genomic	372501	373500	44	0.00724416	338genomic	365001	366000	61	0.0109516	338genomic	367001	368000	22	0.00225391	338genomic	378001	379000	11	0.00135858	338genomic	378501	379500	16	0.00243567
338genomic	377501	378500	17	0.00296254	338genomic	368001	369000	22	0.00272081	338genomic	379001	380000	4	0.000465562	338genomic	376001	377000	34	0.00452805	338genomic	373001	374000	23	0.00306602	338genomic	365501	366500	53	0.00745793	338genomic	367501	368500	26	0.00280636	338genomic	378501	379500	6	0.000753455	338genomic	379001	380000	10	0.00166094
338genomic	378001	379000	9	0.00110044	338genomic	368501	369500	2	0.000291228	338genomic	379501	380500	8	0.00123589	338genomic	376501	377500	34	0.00484682	338genomic	374501	375500	8	0.000971282	338genomic	366001	367000	36	0.00371443	338genomic	368001	369000	14	0.00150663	338genomic	379001	380000	4	0.000571042	338genomic	379501	380500	6	0.00131296
338genomic	378501	379500	13	0.00201503	338genomic	369001	370000	4	0.00058049	338genomic	380001	381000	44	0.00847192	338genomic	377001	378000	34	0.0056052	338genomic	375001	376000	25	0.00367966	338genomic	366501	367500	30	0.00294131	338genomic	368501	369500	2	0.000350325	338genomic	379501	380500	10	0.00148427	338genomic	380001	381000	37	0.00828411
338genomic	379001	380000	13	0.00218764	338genomic	369501	370500	8	0.00183756	338genomic	380501	381500	60	0.0108041	338genomic	377501	378500	25	0.00398619	338genomic	375501	376500	31	0.00476365	338genomic	367001	368000	38	0.00372608	338genomic	369001	370000	3	0.000528351	338genomic	380001	381000	47	0.00866356	338genomic	380501	381500	54	0.0106036
338genomic	379501	380500	12	0.00191099	338genomic	370001	371000	19	0.00512497	338genomic	381001	382000	64	0.009862	338genomic	378001	379000	15	0.0015505	338genomic	376001	377000	28	0.00403226	338genomic	367501	368500	46	0.00570143	338genomic	369501	370500	8	0.0018108	338genomic	380501	381500	60	0.0108058	338genomic	381001	382000	63	0.0112901
338genomic	380001	381000	36	0.00746472	338genomic	370501	371500	18	0.00406417	338genomic	381501	382500	62	0.00953916	338genomic	378501	379500	19	0.00226413	338genomic	376501	377500	29	0.00514922	338genomic	368001	369000	27	0.00385473	338genomic	370001	371000	22	0.00514123	338genomic	381001	382000	63	0.0100097	338genomic	381501	382500	68	0.0119918
338genomic	380501	381500	54	0.00970283	338genomic	371001	372000	37	0.0057282	338genomic	382001	383000	48	0.00702328	338genomic	379001	380000	17	0.00214944	338genomic	377001	378000	33	0.00598963	338genomic	368501	369500	2	0.000218461	338genomic	370501	371500	16	0.00364635	338genomic	381501	382500	73	0.0107263	338genomic	382001	383000	53	0.00850856
338genomic	381001	382000	64	0.0102004	338genomic	371501	372500	54	0.00966992	338genomic	382501	383500	58	0.00908467	338genomic	379501	380500	9	0.00121132	338genomic	377501	378500	23	0.00371842	338genomic	369001	370000	5	0.000636674	338genomic	371001	372000	29	0.00579292	338genomic	382001	383000	61	0.0085944	338genomic	382501	383500	52	0.00962104
338genomic	381501	382500	65	0.0101111	338genomic	372001	373000	39	0.00730251	338genomic	383001	384000	60	0.0111893	338genomic	380001	381000	34	0.00698949	338genomic	378001	379000	10	0.00151234	338genomic	369501	370500	10	0.00201829	338genomic	371501	372500	44	0.0100127	338genomic	382501	383500	55	0.00875553	338genomic	383001	384000	56	0.0119592
338genomic	382001	383000	49	0.00719982	338genomic	372501	373500	34	0.00489419	338genomic	383501	384500	56	0.0104613	338genomic	380501	381500	54	0.00967254	338genomic	378501	379500	12	0.00220351	338genomic	370001	371000	22	0.00536521	338genomic	372001	373000	35	0.00832001	338genomic	383001	384000	64	0.0110691	338genomic	383501	384500	58	0.0117234
338genomic	382501	383500	43	0.00688891	338genomic	373001	374000	17	0.00192527	338genomic	384001	385000	76	0.0106974	338genomic	381001	382000	60	0.00868515	338genomic	379001	380000	14	0.00282979	338genomic	370501	371500	28	0.00510629	338genomic	372501	373500	44	0.00674989	338genomic	383501	384500	67	0.0116967	338genomic	384001	385000	65	0.0112216
338genomic	383001	384000	43	0.00761864	338genomic	374501	375500	7	0.00101077	338genomic	384501	385500	88	0.0125898	338genomic	381501	382500	59	0.00833672	338genomic	379501	380500	16	0.00303358	338genomic	371001	372000	46	0.00521251	338genomic	373001	374000	25	0.00268542	338genomic	384001	385000	76	0.0114442	338genomic	384501	385500	69	0.0132281
338genomic	383501	384500	46	0.00976196	338genomic	375001	376000	31	0.00446707	338genomic	385001	386000	79	0.0141267	338genomic	382001	383000	44	0.00596614	338genomic	380001	381000	35	0.00827055	338genomic	371501	372500	55	0.00810839	338genomic	374501	375500	7	0.00117788	338genomic	384501	385500	84	0.0125403	338genomic	385001	386000	69	0.015586
338genomic	384001	385000	55	0.010419	338genomic	375501	376500	37	0.00490688	338genomic	385501	386500	61	0.0112191	338genomic	382501	383500	36	0.0051177	338genomic	380501	381500	49	0.0102159	338genomic	372001	373000	42	0.00744616	338genomic	375001	376000	32	0.0051904	338genomic	385001	386000	79	0.0139186	338genomic	385501	386500	58	0.013093
338genomic	384501	385500	58	0.0106015	338genomic	376001	377000	25	0.00380607	338genomic	386001	387000	36	0.00639295	338genomic	383001	384000	41	0.00599465	338genomic	381001	382000	66	0.0128736	338genomic	372501	373500	40	0.00548457	338genomic	375501	376500	36	0.00562112	338genomic	385501	386500	62	0.011368	338genomic	386001	387000	38	0.00879912
338genomic	385001	386000	64	0.0131603	338genomic	376501	377500	29	0.00600348	338genomic	386501	387500	29	0.00639649	338genomic	383501	384500	55	0.00900157	338genomic	381501	382500	79	0.0144034	338genomic	373001	374000	22	0.00228939	338genomic	376001	377000	21	0.0040466	338genomic	386001	387000	35	0.00612485	338genomic	386501	387500	28	0.0076617
338genomic	385501	386500	56	0.0117149	338genomic	377001	378000	27	0.00538475	338genomic	387001	388000	30	0.00558743	338genomic	384001	385000	74	0.0109078	338genomic	382001	383000	62	0.0104832	338genomic	373501	374500	2	8.44091e-05	338genomic	376501	377500	23	0.00629783	338genomic	386501	387500	34	0.00676273	338genomic	387001	388000	25	0.00547552
338genomic	386001	387000	32	0.00625466	338genomic	377501	378500	16	0.00280765	338genomic	387501	388500	22	0.0033884	338genomic	384501	385500	77	0.0104521	338genomic	382501	383500	50	0.00987798	338genomic	374501	375500	6	0.000887229	338genomic	377001	378000	20	0.00553452	338genomic	387001	388000	39	0.0067006	338genomic	387501	388500	20	0.00346655
338genomic	386501	387500	28	0.00565245	338genomic	378001	379000	8	0.00131687	338genomic	388001	389000	29	0.00618704	338genomic	385001	386000	71	0.0122197	338genomic	383001	384000	53	0.0111231	338genomic	375001	376000	28	0.00383573	338genomic	377501	378500	13	0.00327129	338genomic	387501	388500	26	0.00378948	338genomic	388001	389000	30	0.0068956
338genomic	387001	388000	28	0.00516268	338genomic	378501	379500	12	0.00273237	338genomic	388501	389500	46	0.0104223	338genomic	385501	386500	59	0.0110434	338genomic	383501	384500	57	0.0134105	338genomic	375501	376500	38	0.00435689	338genomic	378001	379000	7	0.00171903	338genomic	388001	389000	33	0.0062596	338genomic	388501	389500	50	0.0118454
338genomic	387501	388500	23	0.00317988	338genomic	379001	380000	36	0.00747163	338genomic	389001	390000	37	0.00759379	338genomic	386001	387000	34	0.00561323	338genomic	384001	385000	60	0.0135592	338genomic	376001	377000	36	0.00451158	338genomic	378501	379500	10	0.0027936	338genomic	388501	389500	64	0.0115403	338genomic	389001	390000	39	0.00897813
338genomic	388001	389000	30	0.00463329	338genomic	379501	380500	39	0.00750076	338genomic	389501	390500	20	0.00287581	338genomic	386501	387500	27	0.00519024	338genomic	384501	385500	67	0.0141928	338genomic	376501	377500	40	0.00660818	338genomic	379001	380000	37	0.00820748	338genomic	389001	390000	52	0.00823679	338genomic	389501	390500	19	0.00416274
338genomic	388501	389500	45	0.00825027	338genomic	380001	381000	43	0.00795743	338genomic	390001	391000	18	0.00303057	338genomic	387001	388000	33	0.00531539	338genomic	385001	386000	73	0.0167484	338genomic	377001	378000	36	0.00597896	338genomic	379501	380500	43	0.00898439	338genomic	389501	390500	19	0.00209071	338genomic	390001	391000	17	0.004295
338genomic	389001	390000	40	0.00775657	338genomic	380501	381500	47	0.00858644	338genomic	390501	391500	26	0.00444157	338genomic	387501	388500	32	0.00430097	338genomic	385501	386500	61	0.0141634	338genomic	377501	378500	24	0.00369807	338genomic	380001	381000	39	0.00907903	338genomic	390001	391000	20	0.00251621	338genomic	390501	391500	24	0.0056212
338genomic	389501	390500	22	0.00387814	338genomic	381001	382000	48	0.0106869	338genomic	391001	392000	37	0.00684785	338genomic	388001	389000	29	0.00494485	338genomic	386001	387000	39	0.00832174	338genomic	378001	379000	11	0.00160772	338genomic	380501	381500	42	0.00930149	338genomic	390501	391500	33	0.00405715	338genomic	391001	392000	30	0.00752765
338genomic	390001	391000	24	0.00377151	338genomic	381501	382500	58	0.0116306	338genomic	391501	392500	53	0.0105743	338genomic	388501	389500	38	0.00731208	338genomic	386501	387500	26	0.00655607	338genomic	378501	379500	16	0.00255396	338genomic	381001	382000	52	0.0133051	338genomic	391001	392000	45	0.00741038	338genomic	391501	392500	45	0.0120544
338genomic	390501	391500	35	0.0058466	338genomic	382001	383000	53	0.00887509	338genomic	392001	393000	55	0.0114108	338genomic	389001	390000	33	0.00636321	338genomic	387001	388000	20	0.00510075	338genomic	379001	380000	48	0.00782866	338genomic	381501	382500	60	0.0149069	338genomic	391501	392500	62	0.0114649	338genomic	392001	393000	51	0.0136633
338genomic	391001	392000	39	0.00855253	338genomic	382501	383500	46	0.00868159	338genomic	392501	393500	39	0.00784919	338genomic	389501	390500	20	0.00278389	338genomic	387501	388500	16	0.00320981	338genomic	379501	380500	51	0.00797317	338genomic	382001	383000	52	0.0108855	338genomic	392001	393000	65	0.0119454	338genomic	392501	393500	36	0.00904073
338genomic	391501	392500	60	0.0126662	338genomic	383001	384000	51	0.00928055	338genomic	393001	394000	39	0.00695971	338genomic	390001	391000	26	0.00352248	338genomic	388001	389000	26	0.00504613	338genomic	380001	381000	54	0.00917765	338genomic	382501	383500	45	0.0103457	338genomic	392501	393500	46	0.00805301	338genomic	393001	394000	33	0.00702544
338genomic	392001	393000	66	0.0136227	338genomic	383501	384500	65	0.0128622	338genomic	393501	394500	41	0.00811081	338genomic	390501	391500	37	0.00556242	338genomic	388501	389500	43	0.00849929	338genomic	380501	381500	59	0.0101158	338genomic	383001	384000	46	0.0104604	338genomic	393001	394000	40	0.00727353	338genomic	393501	394500	31	0.00752464
338genomic	392501	393500	37	0.00816841	338genomic	384001	385000	74	0.0149929	338genomic	394001	395000	45	0.011576	338genomic	391001	392000	45	0.00911717	338genomic	389001	390000	39	0.00811249	338genomic	381001	382000	57	0.0100033	338genomic	383501	384500	64	0.0147337	338genomic	393501	394500	47	0.00967788	338genomic	394001	395000	37	0.0118982
338genomic	393001	394000	28	0.00587516	338genomic	384501	385500	66	0.0140082	338genomic	394501	395500	36	0.0107362	338genomic	391501	392500	69	0.0137358	338genomic	389501	390500	23	0.00510896	338genomic	381501	382500	59	0.0101289	338genomic	384001	385000	69	0.0169227	338genomic	394001	395000	51	0.0118423	338genomic	394501	395500	34	0.0114552
338genomic	393501	394500	36	0.00764965	338genomic	385001	386000	66	0.0160424	338genomic	395001	396000	21	0.00639824	338genomic	392001	393000	78	0.0145822	338genomic	390001	391000	25	0.00469838	338genomic	382001	383000	49	0.00758057	338genomic	384501	385500	60	0.0157451	338genomic	394501	395500	40	0.0101653	338genomic	395001	396000	21	0.00668312
338genomic	394001	395000	40	0.0105001	338genomic	385501	386500	68	0.0151563	338genomic	395501	396500	28	0.00785393	338genomic	392501	393500	44	0.00824619	338genomic	390501	391500	35	0.00688433	338genomic	382501	383500	45	0.00783017	338genomic	385001	386000	68	0.0183642	338genomic	395001	396000	28	0.00654869	338genomic	395501	396500	25	0.00789979
338genomic	394501	395500	32	0.00924938	338genomic	386001	387000	45	0.00810115	338genomic	396001	397000	29	0.00774949	338genomic	393001	394000	30	0.00533073	338genomic	391001	392000	40	0.00976733	338genomic	383001	384000	49	0.00800753	338genomic	385501	386500	65	0.0162446	338genomic	395501	396500	32	0.00795567	338genomic	396001	397000	21	0.00725497
338genomic	395001	396000	22	0.00550788	338genomic	386501	387500	28	0.00478435	338genomic	396501	397500	30	0.00654538	338genomic	393501	394500	38	0.00786229	338genomic	391501	392500	50	0.0129631	338genomic	383501	384500	69	0.0119343	338genomic	386001	387000	42	0.00810709	338genomic	396001	397000	35	0.00883797	338genomic	396501	397500	23	0.00669252
338genomic	395501	396500	27	0.006832	338genomic	387001	388000	24	0.00398187	338genomic	397001	398000	33	0.00691471	338genomic	394001	395000	43	0.0104303	338genomic	392001	393000	53	0.0133943	338genomic	384001	385000	77	0.0147297	338genomic	386501	387500	28	0.00446681	338genomic	396501	397500	35	0.00747682	338genomic	397001	398000	28	0.0077401
338genomic	396001	397000	28	0.00704609	338genomic	387501	388500	25	0.00395069	338genomic	397501	398500	48	0.00951809	338genomic	394501	395500	33	0.00822252	338genomic	392501	393500	39	0.0093784	338genomic	384501	385500	70	0.0128345	338genomic	387001	388000	18	0.00339805	338genomic	397001	398000	40	0.00727888	338genomic	397501	398500	28	0.00802118
338genomic	396501	397500	30	0.00662852	338genomic	388001	389000	23	0.00425961	338genomic	398001	399000	59	0.0111231	338genomic	395001	396000	20	0.00389884	338genomic	393001	394000	31	0.00756651	338genomic	385001	386000	74	0.0149164	338genomic	387501	388500	16	0.00292488	338genomic	397501	398500	67	0.0130044	338genomic	398001	399000	42	0.00997502
338genomic	397001	398000	29	0.00609659	338genomic	388501	389500	33	0.00650797	338genomic	398501	399500	52	0.010251	338genomic	395501	396500	26	0.00519303	338genomic	393501	394500	33	0.00756925	338genomic	385501	386500	71	0.0144237	338genomic	388001	389000	20	0.00334135	338genomic	398001	399000	76	0.0156054	338genomic	398501	399500	47	0.0105793
338genomic	397501	398500	33	0.00744386	338genomic	389001	390000	35	0.00773333	338genomic	399001	400000	48	0.00813032	338genomic	396001	397000	30	0.00626749	338genomic	394001	395000	41	0.0104349	338genomic	386001	387000	49	0.0081328	338genomic	388501	389500	27	0.00474947	338genomic	398501	399500	59	0.011825	338genomic	399001	400000	43	0.00858305
338genomic	398001	399000	50	0.0114411	338genomic	389501	390500	22	0.0051352	338genomic	399501	400500	32	0.00466381	338genomic	396501	397500	31	0.00555497	338genomic	394501	395500	38	0.0102223	338genomic	386501	387500	34	0.00591513	338genomic	389001	390000	27	0.00563313	338genomic	399001	400000	45	0.00774845	338genomic	399501	400500	30	0.00544206
338genomic	398501	399500	51	0.0110863	338genomic	390001	391000	23	0.00407574	338genomic	400001	401000	32	0.00531833	338genomic	397001	398000	29	0.00417082	338genomic	395001	396000	26	0.00688364	338genomic	387001	388000	37	0.00528865	338genomic	389501	390500	19	0.004439	338genomic	399501	400500	25	0.003805	338genomic	400001	401000	29	0.0064206
338genomic	399001	400000	46	0.00930055	338genomic	390501	391500	29	0.00540668	338genomic	400501	401500	32	0.00523345	338genomic	397501	398500	38	0.00603729	338genomic	395501	396500	27	0.00819366	338genomic	387501	388500	43	0.0058594	338genomic	390001	391000	18	0.00343925	338genomic	400001	401000	30	0.00519879	338genomic	400501	401500	29	0.00659193
338genomic	399501	400500	38	0.0075342	338genomic	391001	392000	39	0.00926108	338genomic	401001	402000	12	0.00213618	338genomic	398001	399000	50	0.00941013	338genomic	396001	397000	25	0.00746714	338genomic	388001	389000	37	0.00646895	338genomic	390501	391500	23	0.00408157	338genomic	400501	401500	29	0.0051572	338genomic	401001	402000	9	0.00207161
338genomic	400001	401000	34	0.00661159	338genomic	391501	392500	67	0.0149129	338genomic	401501	402500	12	0.00269759	338genomic	398501	399500	50	0.00921637	338genomic	396501	397500	30	0.00790464	338genomic	388501	389500	42	0.00848136	338genomic	391001	392000	39	0.00821592	338genomic	401001	402000	11	0.00243802	338genomic	401501	402500	10	0.00302181
338genomic	400501	401500	28	0.0056168	338genomic	392001	393000	73	0.0153174	338genomic	402001	403000	15	0.00287304	338genomic	399001	400000	51	0.00894868	338genomic	397001	398000	34	0.00905492	338genomic	389001	390000	45	0.0087188	338genomic	391501	392500	62	0.0122881	338genomic	401501	402500	10	0.00235794	338genomic	402001	403000	14	0.00386969
338genomic	401001	402000	11	0.00247161	338genomic	392501	393500	41	0.00854987	338genomic	402501	403500	22	0.00413488	338genomic	399501	400500	41	0.00765736	338genomic	397501	398500	30	0.00885944	338genomic	389501	390500	27	0.00458781	338genomic	392001	393000	62	0.0116232	338genomic	402001	403000	10	0.00165812	338genomic	402501	403500	21	0.00510052
338genomic	401501	402500	12	0.00394734	338genomic	393001	394000	29	0.00647468	338genomic	403001	404000	33	0.00803357	338genomic	400001	401000	37	0.00665112	338genomic	398001	399000	45	0.0126389	338genomic	390001	391000	24	0.00440512	338genomic	392501	393500	41	0.00801857	338genomic	402501	403500	25	0.00368778	338genomic	403001	404000	34	0.0098113
338genomic	402001	403000	15	0.00479301	338genomic	393501	394500	34	0.00824817	338genomic	403501	404500	38	0.0118248	338genomic	400501	401500	30	0.00524781	338genomic	398501	399500	51	0.012878	338genomic	390501	391500	33	0.00648687	338genomic	393001	394000	31	0.00758879	338genomic	403001	404000	31	0.00654091	338genomic	403501	404500	36	0.0121478
338genomic	402501	403500	25	0.00576961	338genomic	394001	395000	40	0.0108617	338genomic	404001	405000	36	0.0129717	338genomic	401001	402000	11	0.00220653	338genomic	399001	400000	41	0.0099937	338genomic	391001	392000	43	0.010197	338genomic	393501	394500	31	0.00807377	338genomic	403501	404500	31	0.0111518	338genomic	404001	405000	34	0.0123539
338genomic	403001	404000	36	0.0090671	338genomic	394501	395500	32	0.00895528	338genomic	404501	405500	35	0.0130434	338genomic	401501	402500	10	0.00334503	338genomic	399501	400500	35	0.00804341	338genomic	391501	392500	75	0.0168746	338genomic	394001	395000	34	0.00878098	338genomic	404001	405000	37	0.0143667	338genomic	404501	405500	37	0.0142321
338genomic	403501	404500	40	0.0120889	338genomic	395001	396000	16	0.00470402	338genomic	405001	406000	35	0.0118899	338genomic	402001	403000	13	0.0040805	338genomic	400001	401000	40	0.00836529	338genomic	392001	393000	87	0.0173973	338genomic	394501	395500	29	0.00793966	338genomic	404501	405500	35	0.0131722	338genomic	405001	406000	37	0.0131825
338genomic	404001	405000	38	0.0125833	338genomic	395501	396500	22	0.00642578	338genomic	405501	406500	44	0.0138759	338genomic	402501	403500	29	0.00613719	338genomic	400501	401500	34	0.00744108	338genomic	392501	393500	50	0.00935203	338genomic	395001	396000	18	0.00572024	338genomic	405001	406000	33	0.0113458	338genomic	405501	406500	41	0.0141186
338genomic	404501	405500	37	0.013127	338genomic	396001	397000	28	0.00683439	338genomic	406001	407000	49	0.0162475	338genomic	403001	404000	39	0.00924749	338genomic	401001	402000	12	0.00280974	338genomic	393001	394000	34	0.0066522	338genomic	395501	396500	21	0.00695396	338genomic	405501	406500	42	0.0141974	338genomic	406001	407000	46	0.0172533
338genomic	405001	406000	42	0.0135797	338genomic	396501	397500	32	0.00740131	338genomic	406501	407500	40	0.013425	338genomic	403501	404500	40	0.0125939	338genomic	401501	402500	13	0.00457775	338genomic	393501	394500	40	0.00878055	338genomic	396001	397000	26	0.00650169	338genomic	406001	407000	45	0.0156351	338genomic	406501	407500	43	0.0152372
338genomic	405501	406500	46	0.0154729	338genomic	397001	398000	33	0.00721476	338genomic	407001	408000	44	0.0141707	338genomic	404001	405000	43	0.0139712	338genomic	402001	403000	17	0.00568966	338genomic	394001	395000	47	0.0121182	338genomic	396501	397500	32	0.00802455	338genomic	406501	407500	36	0.0118812	338genomic	407001	408000	46	0.016162
338genomic	406001	407000	50	0.017396	338genomic	397501	398500	30	0.00737073	338genomic	407501	408500	47	0.0155265	338genomic	404501	405500	40	0.0132922	338genomic	402501	403500	26	0.00611799	338genomic	394501	395500	40	0.00950871	338genomic	397001	398000	33	0.00903327	338genomic	407001	408000	40	0.0122608	338genomic	407501	408500	49	0.017846
338genomic	406501	407500	43	0.0136287	338genomic	398001	399000	44	0.0112857	338genomic	408001	409000	48	0.015979	338genomic	405001	406000	41	0.0131839	338genomic	403001	404000	39	0.00986027	338genomic	395001	396000	19	0.00369569	338genomic	397501	398500	31	0.00929072	338genomic	407501	408500	42	0.0132056	338genomic	408001	409000	51	0.0182246
338genomic	407001	408000	43	0.0131787	338genomic	398501	399500	45	0.0101644	338genomic	408501	409500	46	0.0153241	338genomic	405501	406500	49	0.0161314	338genomic	403501	404500	47	0.0134776	338genomic	395501	396500	22	0.00476626	338genomic	398001	399000	43	0.0131184	338genomic	408001	409000	44	0.0143741	338genomic	408501	409500	46	0.0170921
338genomic	407501	408500	51	0.0152304	338genomic	399001	400000	35	0.00753177	338genomic	409001	410000	32	0.0100853	338genomic	406001	407000	52	0.0176262	338genomic	404001	405000	42	0.0133509	338genomic	396001	397000	33	0.00608716	338genomic	398501	399500	40	0.0106786	338genomic	408501	409500	42	0.0141591	338genomic	409001	410000	34	0.0126353
338genomic	408001	409000	56	0.0179634	338genomic	399501	400500	34	0.0071397	338genomic	409501	410500	27	0.00793577	338genomic	406501	407500	42	0.0132133	338genomic	404501	405500	38	0.0140378	338genomic	396501	397500	40	0.00677575	338genomic	399001	400000	33	0.00739725	338genomic	409001	410000	24	0.00817208	338genomic	409501	410500	28	0.0102073
338genomic	408501	409500	50	0.0178447	338genomic	400001	401000	38	0.00712778	338genomic	410001	411000	30	0.00790879	338genomic	407001	408000	41	0.0123552	338genomic	405001	406000	44	0.0147481	338genomic	397001	398000	31	0.00507692	338genomic	399501	400500	30	0.00700341	338genomic	409501	410500	26	0.00571521	338genomic	410001	411000	30	0.00920866
338genomic	409001	410000	37	0.0120451	338genomic	400501	401500	31	0.00547784	338genomic	410501	411500	29	0.0072023	338genomic	407501	408500	45	0.0133658	338genomic	405501	406500	50	0.0163751	338genomic	397501	398500	30	0.00520648	338genomic	400001	401000	30	0.00648596	338genomic	410001	411000	33	0.00628038	338genomic	410501	411500	31	0.00888685
338genomic	409501	410500	34	0.00915997	338genomic	401001	402000	11	0.00192831	338genomic	411001	412000	33	0.00822264	338genomic	408001	409000	52	0.0164389	338genomic	406001	407000	53	0.0186683	338genomic	398001	399000	50	0.00967084	338genomic	400501	401500	25	0.00487267	338genomic	410501	411500	28	0.00602164	338genomic	411001	412000	35	0.0102891
338genomic	410001	411000	33	0.00888992	338genomic	401501	402500	10	0.00271166	338genomic	411501	412500	24	0.00507688	338genomic	408501	409500	50	0.0170251	338genomic	406501	407500	45	0.0150282	338genomic	398501	399500	57	0.0107884	338genomic	401001	402000	11	0.0019392	338genomic	411001	412000	31	0.00750979	338genomic	411501	412500	29	0.007076
338genomic	410501	411500	30	0.00835008	338genomic	402001	403000	14	0.00348473	338genomic	412001	413000	14	0.00208761	338genomic	409001	410000	37	0.0111859	338genomic	407001	408000	47	0.0151838	338genomic	399001	400000	49	0.00872657	338genomic	401501	402500	12	0.00295678	338genomic	411501	412500	32	0.00523306	338genomic	412001	413000	16	0.00344477
338genomic	411001	412000	37	0.0102281	338genomic	402501	403500	27	0.0055504	338genomic	412501	413500	15	0.00245663	338genomic	409501	410500	33	0.00841675	338genomic	407501	408500	56	0.0175837	338genomic	399501	400500	46	0.00842341	338genomic	402001	403000	16	0.00392224	338genomic	412001	413000	19	0.00154591	338genomic	412501	413500	17	0.00401499
338genomic	411501	412500	30	0.00832027	338genomic	403001	404000	31	0.00841867	338genomic	413001	414000	23	0.00398693	338genomic	410001	411000	30	0.00807511	338genomic	408001	409000	60	0.0200139	338genomic	400001	401000	47	0.00858234	338genomic	402501	403500	27	0.00563709	338genomic	412501	413500	10	0.00124717	338genomic	413001	414000	22	0.00517428
338genomic	412001	413000	18	0.00522362	338genomic	403501	404500	31	0.0113487	338genomic	413501	414500	36	0.00653958	338genomic	410501	411500	30	0.00762014	338genomic	408501	409500	51	0.0192063	338genomic	400501	401500	37	0.00563299	338genomic	403001	404000	32	0.008398	338genomic	413001	414000	20	0.00339072	338genomic	413501	414500	30	0.0074295
338genomic	412501	413500	25	0.00600408	338genomic	404001	405000	34	0.0121246	338genomic	414001	415000	43	0.0109484	338genomic	411001	412000	43	0.0102622	338genomic	409001	410000	38	0.0138806	338genomic	401001	402000	16	0.00188132	338genomic	403501	404500	36	0.0121054	338genomic	413501	414500	26	0.00514516	338genomic	414001	415000	36	0.0106517
338genomic	413001	414000	34	0.00738481	338genomic	404501	405500	35	0.01309	338genomic	414501	415500	38	0.0128819	338genomic	411501	412500	37	0.00873538	338genomic	409501	410500	35	0.0108713	338genomic	401501	402500	14	0.00260437	338genomic	404001	405000	35	0.0124813	338genomic	414001	415000	36	0.010557	338genomic	414501	415500	33	0.0122458
338genomic	413501	414500	41	0.00953957	338genomic	405001	406000	42	0.0148495	338genomic	415001	416000	28	0.00839265	338genomic	412001	413000	20	0.00513869	338genomic	410001	411000	33	0.00950975	338genomic	402001	403000	23	0.00380814	338genomic	404501	405500	34	0.0131219	338genomic	414501	415500	38	0.0134795	338genomic	415001	416000	34	0.0100718
338genomic	414001	415000	43	0.0114433	338genomic	405501	406500	44	0.0154732	338genomic	415501	416500	31	0.00649358	338genomic	412501	413500	24	0.00559221	338genomic	410501	411500	31	0.00930701	338genomic	402501	403500	33	0.0063146	338genomic	405001	406000	42	0.0150308	338genomic	415001	416000	30	0.00800831	338genomic	415501	416500	36	0.00872468
338genomic	414501	415500	36	0.0119783	338genomic	406001	407000	45	0.0165087	338genomic	416001	417000	24	0.00504261	338genomic	413001	414000	32	0.00693924	338genomic	411001	412000	39	0.0112995	338genomic	403001	404000	35	0.00949285	338genomic	405501	406500	43	0.0159766	338genomic	415501	416500	27	0.00489666	338genomic	416001	417000	21	0.00575566
338genomic	415001	416000	28	0.00871848	338genomic	406501	407500	39	0.0132633	338genomic	416501	417500	25	0.00442393	338genomic	413501	414500	38	0.00858778	338genomic	411501	412500	31	0.00882343	338genomic	403501	404500	35	0.0123567	338genomic	406001	407000	45	0.0174813	338genomic	416001	417000	16	0.00344729	338genomic	416501	417500	21	0.00415046
338genomic	415501	416500	32	0.00738394	338genomic	407001	408000	42	0.0128524	338genomic	417001	418000	39	0.00721817	338genomic	414001	415000	44	0.0116576	338genomic	412001	413000	18	0.00544315	338genomic	404001	405000	39	0.0131204	338genomic	406501	407500	41	0.0145663	338genomic	416501	417500	26	0.00491431	338genomic	417001	418000	41	0.00829405
338genomic	416001	417000	28	0.00707796	338genomic	407501	408500	45	0.0142439	338genomic	417501	418500	34	0.00595091	338genomic	414501	415500	38	0.0127368	338genomic	412501	413500	21	0.00609554	338genomic	404501	405500	39	0.013468	338genomic	407001	408000	44	0.014423	338genomic	417001	418000	44	0.00811917	338genomic	417501	418500	42	0.00782672
338genomic	416501	417500	31	0.00596724	338genomic	408001	409000	49	0.01788	338genomic	418001	419000	30	0.00491672	338genomic	415001	416000	23	0.00796392	338genomic	413001	414000	29	0.00728009	338genomic	405001	406000	45	0.0151489	338genomic	407501	408500	49	0.0158842	338genomic	417501	418500	39	0.00675958	338genomic	418001	419000	29	0.00476722
338genomic	417001	418000	43	0.00754096	338genomic	408501	409500	49	0.0191643	338genomic	418501	419500	48	0.00948273	338genomic	415501	416500	27	0.00638688	338genomic	413501	414500	39	0.0100263	338genomic	405501	406500	47	0.0163986	338genomic	408001	409000	54	0.0196303	338genomic	418001	419000	37	0.0064466	338genomic	418501	419500	45	0.00924782
338genomic	417501	418500	33	0.00567111	338genomic	409001	410000	38	0.0134842	338genomic	419001	420000	48	0.00968833	338genomic	416001	417000	28	0.00689071	338genomic	414001	415000	43	0.0118545	338genomic	406001	407000	46	0.0174853	338genomic	408501	409500	52	0.0202386	338genomic	418501	419500	64	0.0134193	338genomic	419001	420000	53	0.0113237
338genomic	418001	419000	25	0.00329612	338genomic	409501	410500	33	0.00915634	338genomic	419501	420500	17	0.00322176	338genomic	416501	417500	32	0.00659163	338genomic	414501	415500	37	0.0119755	338genomic	406501	407500	42	0.0142482	338genomic	409001	410000	38	0.0143904	338genomic	419001	420000	69	0.0139365	338genomic	419501	420500	20	0.00430879
338genomic	418501	419500	43	0.00782617	338genomic	410001	411000	30	0.00774734	338genomic	420001	421000	3	0.000281115	338genomic	417001	418000	43	0.00804552	338genomic	415001	416000	32	0.00958971	338genomic	407001	408000	43	0.0131841	338genomic	409501	410500	32	0.0100287	338genomic	419501	420500	26	0.00427164	338genomic	420001	421000	4	0.000512449
338genomic	419001	420000	43	0.00838167	338genomic	410501	411500	28	0.00785884	338genomic	420501	421500	9	0.00109012	338genomic	417501	418500	33	0.00584846	338genomic	415501	416500	35	0.00852158	338genomic	407501	408500	43	0.0135874	338genomic	410001	411000	30	0.00818875	338genomic	420501	421500	2	8.11717e-05	338genomic	420501	421500	18	0.00289242
338genomic	419501	420500	14	0.00233058	338genomic	411001	412000	34	0.00949346	338genomic	421001	422000	28	0.0032138	338genomic	418001	419000	28	0.00412335	338genomic	416001	417000	27	0.00743503	338genomic	408001	409000	47	0.0171118	338genomic	410501	411500	26	0.0080738	338genomic	421001	422000	24	0.00302081	338genomic	421001	422000	34	0.00473183
338genomic	420001	421000	2	0.000261608	338genomic	411501	412500	29	0.00723356	338genomic	421501	422500	29	0.00305163	338genomic	418501	419500	46	0.00892871	338genomic	416501	417500	30	0.00602222	338genomic	408501	409500	48	0.0189322	338genomic	411001	412000	32	0.00932407	338genomic	421501	422500	37	0.00446775	338genomic	421501	422500	27	0.00283011
338genomic	420501	421500	21	0.00233128	338genomic	412001	413000	19	0.00385623	338genomic	422001	423000	8	0.000781561	338genomic	419001	420000	43	0.00946452	338genomic	417001	418000	50	0.0089963	338genomic	409001	410000	40	0.0139626	338genomic	411501	412500	27	0.00668657	338genomic	422001	423000	21	0.00194143	338genomic	422001	423000	8	0.000529639
338genomic	421001	422000	35	0.00437041	338genomic	412501	413500	20	0.00534504	338genomic	422501	423500	1	0.00013455	338genomic	419501	420500	13	0.0028859	338genomic	417501	418500	42	0.00735622	338genomic	409501	410500	35	0.00964443	338genomic	412001	413000	15	0.00322175	338genomic	422501	423500	6	0.000438559	338genomic	422501	423500	1	3.3589e-05
338genomic	421501	422500	24	0.00322634	338genomic	413001	414000	23	0.00615421	338genomic	423001	424000	1	3.36376e-05	338genomic	420001	421000	3	0.000311317	338genomic	418001	419000	27	0.00416511	338genomic	410001	411000	28	0.00739522	338genomic	412501	413500	18	0.0049239	338genomic	423501	424500	4	0.000391706	338genomic	423001	424000	6	0.000541006
338genomic	422001	423000	14	0.0015173	338genomic	413501	414500	34	0.00899061	338genomic	423501	424500	7	0.000920958	338genomic	420501	421500	15	0.00168062	338genomic	418501	419500	40	0.00800802	338genomic	410501	411500	26	0.00737244	338genomic	413001	414000	24	0.00603077	338genomic	424001	425000	18	0.00146558	338genomic	423501	424500	12	0.00184093
338genomic	422501	423500	6	0.000564265	338genomic	414001	415000	40	0.0117945	338genomic	424001	425000	16	0.00211615	338genomic	421001	422000	30	0.00380611	338genomic	419001	420000	43	0.00945785	338genomic	411001	412000	37	0.00985241	338genomic	413501	414500	36	0.00961435	338genomic	424501	425500	39	0.00548478	338genomic	424001	425000	15	0.00253225
338genomic	423001	424000	2	7.22486e-05	338genomic	414501	415500	33	0.0111607	338genomic	424501	425500	29	0.00458004	338genomic	421501	422500	29	0.00387893	338genomic	419501	420500	18	0.0038696	338genomic	411501	412500	35	0.00839083	338genomic	414001	415000	44	0.012484	338genomic	425001	426000	53	0.00769813	338genomic	424501	425500	31	0.00550586
338genomic	423501	424500	12	0.00140759	338genomic	415001	416000	24	0.00786762	338genomic	425001	426000	52	0.00711994	338genomic	422001	423000	18	0.00201769	338genomic	420001	421000	6	0.000734018	338genomic	412001	413000	24	0.00464486	338genomic	414501	415500	39	0.0118472	338genomic	425501	426500	48	0.0059813	338genomic	425001	426000	50	0.00840369
338genomic	424001	425000	26	0.00320669	338genomic	415501	416500	25	0.00658947	338genomic	425501	426500	48	0.00565757	338genomic	422501	423500	7	0.000564197	338genomic	420501	421500	27	0.00342279	338genomic	412501	413500	25	0.00586976	338genomic	415001	416000	29	0.00853581	338genomic	426001	427000	26	0.00302775	338genomic	425501	426500	44	0.00570224
338genomic	424501	425500	41	0.00576042	338genomic	416001	417000	24	0.00724638	338genomic	426001	427000	23	0.00233039	338genomic	423001	424000	1	9.11123e-05	338genomic	421001	422000	36	0.00500321	338genomic	413001	414000	29	0.00692562	338genomic	415501	416500	29	0.00707667	338genomic	426501	427500	18	0.000971913	338genomic	426001	427000	23	0.00190489
338genomic	425001	426000	54	0.00737906	338genomic	416501	417500	35	0.00722247	338genomic	426501	427500	12	0.000924897	338genomic	423501	424500	12	0.00130228	338genomic	421501	422500	24	0.00329062	338genomic	413501	414500	36	0.00888651	338genomic	416001	417000	27	0.00777691	338genomic	427001	428000	12	0.000629408	338genomic	426501	427500	12	0.00110892
338genomic	425501	426500	50	0.00541133	338genomic	417001	418000	54	0.00994142	338genomic	427001	428000	8	0.000762844	338genomic	424001	425000	27	0.00295264	338genomic	422001	423000	15	0.00152747	338genomic	414001	415000	40	0.0119914	338genomic	416501	417500	34	0.00693603	338genomic	427501	428500	9	0.0020983	338genomic	427001	428000	9	0.00112696
338genomic	426001	427000	33	0.00279754	338genomic	417501	418500	42	0.00771131	338genomic	427501	428500	11	0.00234978	338genomic	424501	425500	44	0.00588893	338genomic	422501	423500	6	0.000533045	338genomic	414501	415500	36	0.0121108	338genomic	417001	418000	47	0.00899317	338genomic	428001	429000	25	0.00604613	338genomic	427501	428500	14	0.00286094
338genomic	426501	427500	21	0.0020574	338genomic	418001	419000	22	0.00348625	338genomic	428001	429000	20	0.00575606	338genomic	425001	426000	61	0.00830584	338genomic	423001	424000	6	0.000403667	338genomic	415001	416000	26	0.00823195	338genomic	417501	418500	38	0.00728473	338genomic	428501	429500	27	0.006158	338genomic	428001	429000	25	0.00658553
338genomic	427001	428000	14	0.00162407	338genomic	418501	419500	32	0.00683126	338genomic	428501	429500	26	0.0059672	338genomic	425501	426500	57	0.00720633	338genomic	423501	424500	18	0.00232356	338genomic	415501	416500	27	0.0068621	338genomic	418001	419000	28	0.00440412	338genomic	429001	430000	22	0.00472182	338genomic	428501	429500	27	0.00664888
338genomic	427501	428500	16	0.00281825	338genomic	419001	420000	40	0.00885	338genomic	429001	430000	24	0.0050164	338genomic	426001	427000	39	0.00405693	338genomic	424001	425000	32	0.00416475	338genomic	416001	417000	31	0.00742009	338genomic	418501	419500	41	0.00834707	338genomic	429501	430500	21	0.00436508	338genomic	429001	430000	21	0.00534245
338genomic	428001	429000	22	0.00520353	338genomic	419501	420500	17	0.00356651	338genomic	429501	430500	19	0.00459107	338genomic	426501	427500	23	0.00165496	338genomic	424501	425500	47	0.00714053	338genomic	416501	417500	41	0.0076395	338genomic	419001	420000	44	0.00966627	338genomic	430001	431000	18	0.00339006	338genomic	429501	430500	17	0.00492867
338genomic	428501	429500	21	0.00568467	338genomic	420001	421000	13	0.00141484	338genomic	430001	431000	12	0.00308885	338genomic	427001	428000	14	0.00127878	338genomic	425001	426000	54	0.00859956	338genomic	417001	418000	57	0.0107639	338genomic	419501	420500	17	0.00378357	338genomic	430501	431500	26	0.00648036	338genomic	430001	431000	14	0.00362922
338genomic	429001	430000	18	0.00506498	338genomic	420501	421500	42	0.00527975	338genomic	430501	431500	21	0.00611256	338genomic	427501	428500	16	0.00267573	338genomic	425501	426500	47	0.00533508	338genomic	417501	418500	47	0.00859056	338genomic	420001	421000	16	0.0018206	338genomic	431001	432000	30	0.00765479	338genomic	430501	431500	25	0.00737126
338genomic	429501	430500	19	0.00478731	338genomic	421001	422000	43	0.00642066	338genomic	431001	432000	29	0.00717531	338genomic	428001	429000	25	0.00563431	338genomic	426001	427000	33	0.00276592	338genomic	418001	419000	28	0.00458616	338genomic	420501	421500	38	0.00490776	338genomic	431501	432500	15	0.00354134	338genomic	431001	432000	28	0.00768187
338genomic	430001	431000	16	0.00387973	338genomic	421501	422500	21	0.00359999	338genomic	431501	432500	16	0.0031885	338genomic	428501	429500	28	0.00650052	338genomic	426501	427500	21	0.00240346	338genomic	418501	419500	42	0.00910267	338genomic	421001	422000	38	0.0059196	338genomic	432001	433000	8	0.00172623	338genomic	431501	432500	16	0.00292739
338genomic	430501	431500	20	0.00607083	338genomic	422001	423000	17	0.00219208	338genomic	432001	433000	10	0.00234218	338genomic	429001	430000	25	0.00537452	338genomic	427001	428000	11	0.00154795	338genomic	419001	420000	44	0.0107694	338genomic	421501	422500	26	0.00425909	338genomic	432501	433500	15	0.00313509	338genomic	432001	433000	15	0.00297902
338genomic	431001	432000	31	0.00773291	338genomic	422501	423500	10	0.00114163	338genomic	432501	433500	16	0.00329258	338genomic	429501	430500	21	0.00447886	338genomic	427501	428500	18	0.0035422	338genomic	419501	420500	14	0.00379516	338genomic	422001	423000	20	0.00287078	338genomic	433001	434000	21	0.00387515	338genomic	432501	433500	21	0.00394014
338genomic	431501	432500	24	0.00437504	338genomic	423001	424000	4	0.00028201	338genomic	433001	434000	22	0.00398317	338genomic	430001	431000	14	0.00302514	338genomic	428001	429000	26	0.00614365	338genomic	420001	421000	19	0.00227892	338genomic	422501	423500	10	0.00145143	338genomic	433501	434500	23	0.0041698	338genomic	433001	434000	22	0.00441591
338genomic	432001	433000	16	0.00319085	338genomic	423501	424500	16	0.00215329	338genomic	433501	434500	23	0.0041987	338genomic	430501	431500	19	0.00516559	338genomic	428501	429500	22	0.00624909	338genomic	420501	421500	50	0.00719382	338genomic	423001	424000	8	0.000641958	338genomic	434001	435000	46	0.00933362	338genomic	433501	434500	22	0.0044627
338genomic	432501	433500	18	0.00368977	338genomic	424001	425000	28	0.00411754	338genomic	434001	435000	38	0.00679963	338genomic	431001	432000	26	0.00678571	338genomic	429001	430000	20	0.00587087	338genomic	421001	422000	51	0.00785437	338genomic	423501	424500	20	0.00276177	338genomic	434501	435500	55	0.00999787	338genomic	434001	435000	29	0.00548273
338genomic	433001	434000	22	0.00373643	338genomic	424501	425500	42	0.00644329	338genomic	434501	435500	48	0.0080712	338genomic	431501	432500	19	0.00368805	338genomic	429501	430500	19	0.00535197	338genomic	421501	422500	31	0.00433443	338genomic	424001	425000	29	0.00457413	338genomic	435001	436000	30	0.00520186	338genomic	434501	435500	35	0.00651067
338genomic	433501	434500	31	0.00536533	338genomic	425001	426000	52	0.0078211	338genomic	435001	436000	40	0.0064531	338genomic	432001	433000	12	0.00252125	338genomic	430001	431000	14	0.00436116	338genomic	422001	423000	25	0.00253998	338genomic	424501	425500	38	0.00629816	338genomic	435501	436500	33	0.005923	338genomic	435001	436000	38	0.00708679
338genomic	434001	435000	37	0.00758913	338genomic	425501	426500	50	0.00616553	338genomic	435501	436500	42	0.00746178	338genomic	432501	433500	15	0.00341311	338genomic	430501	431500	20	0.00696248	338genomic	422501	423500	14	0.00115662	338genomic	425001	426000	44	0.00729218	338genomic	436001	437000	54	0.00877386	338genomic	435501	436500	48	0.00956894
338genomic	434501	435500	37	0.00737673	338genomic	426001	427000	45	0.00467136	338genomic	436001	437000	46	0.00871927	338genomic	433001	434000	23	0.00357878	338genomic	431001	432000	31	0.00861187	338genomic	423001	424000	5	0.00050166	338genomic	425501	426500	44	0.00551648	338genomic	436501	437500	68	0.0129634	338genomic	436001	437000	49	0.010788
338genomic	435001	436000	34	0.00578619	338genomic	426501	427500	34	0.00371588	338genomic	436501	437500	53	0.0119319	338genomic	433501	434500	31	0.00495223	338genomic	431501	432500	25	0.00509715	338genomic	423501	424500	16	0.00224568	338genomic	426001	427000	37	0.00373956	338genomic	437001	438000	59	0.0116883	338genomic	436501	437500	47	0.0124644
338genomic	435501	436500	40	0.00731307	338genomic	427001	428000	19	0.00226593	338genomic	437001	438000	53	0.0113421	338genomic	434001	435000	45	0.00888957	338genomic	432001	433000	21	0.00407438	338genomic	424001	425000	28	0.00398576	338genomic	426501	427500	27	0.00340123	338genomic	437501	438500	48	0.0084034	338genomic	437001	438000	48	0.0116612
338genomic	436001	437000	44	0.00892039	338genomic	427501	428500	19	0.00373089	338genomic	437501	438500	57	0.00999357	338genomic	434501	435500	41	0.00779892	338genomic	432501	433500	25	0.00457818	338genomic	424501	425500	39	0.00613128	338genomic	427001	428000	13	0.00204534	338genomic	438001	439000	53	0.00958449	338genomic	437501	438500	46	0.0103468
338genomic	436501	437500	53	0.0108544	338genomic	428001	429000	24	0.00543916	338genomic	438001	439000	52	0.0101716	338genomic	435001	436000	26	0.00419231	338genomic	433001	434000	24	0.00434641	338genomic	425001	426000	48	0.00781895	338genomic	427501	428500	16	0.00403177	338genomic	438501	439500	29	0.00518296	338genomic	438001	439000	42	0.0100524
338genomic	437001	438000	52	0.00956841	338genomic	428501	429500	24	0.00563259	338genomic	438501	439500	21	0.00464287	338genomic	435501	436500	36	0.00638879	338genomic	433501	434500	27	0.00595018	338genomic	425501	426500	51	0.0071295	338genomic	428001	429000	23	0.00554003	338genomic	439001	440000	13	0.00171555	338genomic	438501	439500	22	0.00514008
338genomic	437501	438500	54	0.00845336	338genomic	429001	430000	20	0.0055037	338genomic	439001	440000	6	0.00145864	338genomic	436001	437000	43	0.00836218	338genomic	434001	435000	30	0.0075178	338genomic	426001	427000	48	0.0054234	338genomic	428501	429500	23	0.00532588	338genomic	439501	440500	20	0.00274486	338genomic	439001	440000	8	0.0020625
338genomic	438001	439000	55	0.00903838	338genomic	429501	430500	13	0.00433311	338genomic	439501	440500	9	0.00164497	338genomic	436501	437500	52	0.0107768	338genomic	434501	435500	33	0.00781184	338genomic	426501	427500	43	0.004403	338genomic	429001	430000	20	0.00556352	338genomic	440001	441000	33	0.00588069	338genomic	439501	440500	9	0.00169614
338genomic	438501	439500	23	0.00419508	338genomic	430001	431000	13	0.00368398	338genomic	440001	441000	17	0.00323263	338genomic	437001	438000	53	0.00993865	338genomic	435001	436000	38	0.00730886	338genomic	427001	428000	30	0.00350115	338genomic	429501	430500	13	0.00415566	338genomic	440501	441500	48	0.0104314	338genomic	440001	441000	13	0.00273643
338genomic	439001	440000	9	0.00173418	338genomic	430501	431500	20	0.00619443	338genomic	440501	441500	30	0.00726151	338genomic	437501	438500	46	0.00791949	338genomic	435501	436500	47	0.00941192	338genomic	427501	428500	21	0.00341969	338genomic	430001	431000	12	0.00350553	338genomic	441001	442000	31	0.00702271	338genomic	440501	441500	24	0.00696628
338genomic	439501	440500	13	0.00218924	338genomic	431001	432000	29	0.00833579	338genomic	441001	442000	28	0.00611996	338genomic	438001	439000	46	0.00872394	338genomic	436001	437000	50	0.0115864	338genomic	428001	429000	25	0.0056875	338genomic	430501	431500	18	0.00600756	338genomic	441501	442500	14	0.00159224	338genomic	441001	442000	26	0.0065721
338genomic	440001	441000	24	0.00447229	338genomic	431501	432500	29	0.0060291	338genomic	441501	442500	13	0.00158399	338genomic	438501	439500	25	0.0047477	338genomic	436501	437500	59	0.0127527	338genomic	428501	429500	27	0.00696603	338genomic	431001	432000	27	0.00854478	338genomic	442001	443000	17	0.00208897	338genomic	441501	442500	11	0.00180433
338genomic	440501	441500	33	0.00741986	338genomic	432001	433000	22	0.00376512	338genomic	442001	443000	15	0.0017279	338genomic	439001	440000	10	0.00147922	338genomic	437001	438000	57	0.0108894	338genomic	429001	430000	23	0.00598917	338genomic	431501	432500	26	0.00647501	338genomic	442501	443500	27	0.00540383	338genomic	442001	443000	12	0.0017192
338genomic	441001	442000	23	0.00552688	338genomic	432501	433500	18	0.00322731	338genomic	442501	443500	23	0.00376539	338genomic	439501	440500	17	0.00244118	338genomic	437501	438500	57	0.00954445	338genomic	429501	430500	21	0.00516808	338genomic	432001	433000	22	0.00419167	338genomic	443001	444000	35	0.00719224	338genomic	442501	443500	18	0.00321156
338genomic	441501	442500	15	0.00219028	338genomic	433001	434000	19	0.00317927	338genomic	443001	444000	25	0.00450189	338genomic	440001	441000	32	0.00539662	338genomic	438001	439000	57	0.00930319	338genomic	430001	431000	18	0.00398122	338genomic	432501	433500	24	0.00422565	338genomic	443501	444500	19	0.0033771	338genomic	443001	444000	19	0.00328316
338genomic	442001	443000	25	0.00325787	338genomic	433501	434500	28	0.00615026	338genomic	443501	444500	14	0.00213538	338genomic	440501	441500	38	0.00820652	338genomic	438501	439500	24	0.00423416	338genomic	430501	431500	20	0.00558712	338genomic	433001	434000	24	0.00378856	338genomic	444001	445000	2	7.55799e-05	338genomic	443501	444500	11	0.00153993
338genomic	442501	443500	32	0.00570797	338genomic	434001	435000	33	0.00825105	338genomic	444001	445000	1	3.99453e-05	338genomic	441001	442000	26	0.00623363	338genomic	439001	440000	13	0.00254399	338genomic	431001	432000	27	0.00719543	338genomic	433501	434500	28	0.00657504	338genomic	444501	445500	8	0.000819565	338genomic	444501	445500	4	0.000401519
338genomic	443001	444000	28	0.00493763	338genomic	434501	435500	33	0.00678279	338genomic	444501	445500	4	0.000324374	338genomic	441501	442500	17	0.00234381	338genomic	439501	440500	14	0.00226216	338genomic	431501	432500	28	0.00498812	338genomic	434001	435000	32	0.00877366	338genomic	445001	446000	12	0.00167631	338genomic	445001	446000	7	0.000960774
338genomic	443501	444500	12	0.0015748	338genomic	435001	436000	33	0.00550304	338genomic	445001	446000	7	0.00100091	338genomic	442001	443000	20	0.00294298	338genomic	440001	441000	21	0.00429957	338genomic	432001	433000	22	0.00352577	338genomic	434501	435500	30	0.00745279	338genomic	445501	446500	8	0.00106184	338genomic	445501	446500	5	0.000899798
338genomic	444501	445500	6	0.000523366	338genomic	435501	436500	44	0.00815102	338genomic	445501	446500	5	0.000873685	338genomic	442501	443500	31	0.00680744	338genomic	440501	441500	37	0.00839693	338genomic	432501	433500	15	0.00298833	338genomic	435001	436000	30	0.00648837	338genomic	446001	447000	9	0.00076521	338genomic	446001	447000	9	0.00105421
338genomic	445001	446000	11	0.00141639	338genomic	436001	437000	43	0.0095284	338genomic	446001	447000	9	0.000771591	338genomic	443001	444000	38	0.00747021	338genomic	441001	442000	31	0.00672601	338genomic	433001	434000	17	0.00293547	338genomic	435501	436500	44	0.0093621	338genomic	446501	447500	22	0.00301289	338genomic	446501	447500	19	0.00295713
338genomic	445501	446500	7	0.00116107	338genomic	436501	437500	44	0.010015	338genomic	446501	447500	20	0.00260213	338genomic	443501	444500	19	0.00298101	338genomic	441501	442500	14	0.00237371	338genomic	433501	434500	32	0.0061706	338genomic	436001	437000	42	0.0105698	338genomic	447001	448000	20	0.00265583	338genomic	447001	448000	22	0.00342375
338genomic	446001	447000	6	0.000860458	338genomic	437001	438000	44	0.00891984	338genomic	447001	448000	17	0.00235753	338genomic	444001	445000	1	0.000138836	338genomic	442001	443000	24	0.00317447	338genomic	434001	435000	39	0.00874651	338genomic	436501	437500	44	0.010373	338genomic	447501	448500	3	0.000203705	338genomic	447501	448500	10	0.00116926
338genomic	446501	447500	12	0.00181153	338genomic	437501	438500	35	0.00660106	338genomic	447501	448500	4	0.000330205	338genomic	444501	445500	5	0.000575848	338genomic	442501	443500	34	0.00501762	338genomic	434501	435500	38	0.00742824	338genomic	437001	438000	44	0.00893565	338genomic	448001	449000	7	0.000796847	338genomic	448001	449000	9	0.0018905
338genomic	447001	448000	15	0.00188824	338genomic	438001	439000	41	0.00714836	338genomic	448001	449000	9	0.00137604	338genomic	445001	446000	11	0.00180417	338genomic	443001	444000	30	0.00397324	338genomic	435001	436000	35	0.00540264	338genomic	437501	438500	34	0.00645942	338genomic	448501	449500	24	0.00327356	338genomic	448501	449500	23	0.00542664
338genomic	447501	448500	7	0.000662105	338genomic	438501	439500	25	0.00350962	338genomic	448501	449500	25	0.00430654	338genomic	445501	446500	7	0.00129705	338genomic	443501	444500	15	0.00145466	338genomic	435501	436500	39	0.00787529	338genomic	438001	439000	36	0.00619959	338genomic	449001	450000	52	0.00784184	338genomic	449001	450000	35	0.00841795
338genomic	448001	449000	10	0.00183145	338genomic	439001	440000	15	0.00103918	338genomic	449001	450000	42	0.00783733	338genomic	446001	447000	4	0.000507899	338genomic	444501	445500	10	0.000836717	338genomic	436001	437000	41	0.00986552	338genomic	438501	439500	19	0.00256817	338genomic	449501	450500	72	0.0101221	338genomic	449501	450500	48	0.00987076
338genomic	448501	449500	22	0.00401355	338genomic	439501	440500	20	0.00199234	338genomic	449501	450500	57	0.00950139	338genomic	446501	447500	14	0.00177729	338genomic	445001	446000	18	0.00173055	338genomic	436501	437500	41	0.0101049	338genomic	439001	440000	9	0.00120126	338genomic	450001	451000	110	0.0117681	338genomic	450001	451000	61	0.0114004
338genomic	449001	450000	29	0.00508346	338genomic	440001	441000	31	0.00464228	338genomic	450001	451000	74	0.0104324	338genomic	447001	448000	13	0.00161858	338genomic	445501	446500	10	0.00129494	338genomic	437001	438000	43	0.00961771	338genomic	439501	440500	11	0.00151153	338genomic	450501	451500	73	0.00677244	338genomic	450501	451500	37	0.00658727
338genomic	449501	450500	41	0.00627666	338genomic	440501	441500	42	0.00593202	338genomic	450501	451500	44	0.00575275	338genomic	447501	448500	2	0.000277803	338genomic	446001	447000	11	0.00151579	338genomic	437501	438500	41	0.00814481	338genomic	440001	441000	24	0.00430883	338genomic	452001	453000	3	0.000227569	338genomic	451001	452000	8	0.000647323
338genomic	450001	451000	59	0.00834171	338genomic	441001	442000	31	0.00384592	338genomic	451001	452000	2	0.000108136	338genomic	448001	449000	7	0.000971664	338genomic	446501	447500	15	0.00235137	338genomic	438001	439000	43	0.00848352	338genomic	440501	441500	36	0.00627599	338genomic	452501	453500	10	0.000592344	338genomic	451501	452500	15	0.00213944
338genomic	450501	451500	42	0.00555459	338genomic	441501	442500	18	0.0020542	338genomic	451501	452500	3	0.000337408	338genomic	448501	449500	20	0.00238184	338genomic	447001	448000	19	0.00269721	338genomic	438501	439500	25	0.00430941	338genomic	441001	442000	29	0.00410565	338genomic	453001	454000	7	0.000362977	338genomic	452001	453000	22	0.00387067
338genomic	451001	452000	13	0.00137876	338genomic	442001	443000	28	0.00308739	338genomic	452001	453000	10	0.00136773	338genomic	449001	450000	33	0.0042071	338genomic	447501	448500	13	0.00144691	338genomic	439001	440000	11	0.000792621	338genomic	441501	442500	18	0.00201192	338genomic	453501	454500	8	0.000570281	338genomic	452501	453500	14	0.00254904
338genomic	451501	452500	22	0.00237456	338genomic	442501	443500	36	0.00428062	338genomic	452501	453500	10	0.00138144	338genomic	449501	450500	52	0.0064622	338genomic	448001	449000	9	0.00226752	338genomic	439501	440500	15	0.00194489	338genomic	442001	443000	34	0.0034202	338genomic	454001	455000	22	0.00187771	338genomic	453001	454000	4	0.000632025
338genomic	452001	453000	44	0.0045746	338genomic	443001	444000	29	0.00349889	338genomic	453001	454000	3	0.000321307	338genomic	450001	451000	73	0.00798672	338genomic	448501	449500	19	0.0049645	338genomic	440001	441000	27	0.00431856	338genomic	442501	443500	48	0.00493913	338genomic	454501	455500	27	0.0029334	338genomic	453501	454500	10	0.00148058
338genomic	452501	453500	48	0.00450588	338genomic	443501	444500	13	0.00142002	338genomic	453501	454500	8	0.000957211	338genomic	450501	451500	46	0.00456181	338genomic	449001	450000	25	0.00562947	338genomic	440501	441500	37	0.00506608	338genomic	443001	444000	33	0.00316582	338genomic	455001	456000	31	0.00383486	338genomic	454001	455000	15	0.00194272
338genomic	453001	454000	32	0.00246534	338genomic	444501	445500	11	0.000939908	338genomic	454001	455000	15	0.00158484	338genomic	451001	452000	17	0.00118145	338genomic	449501	450500	31	0.00599537	338genomic	441001	442000	28	0.00342723	338genomic	443501	444500	11	0.000901908	338genomic	455501	456500	59	0.00772315	338genomic	454501	455500	20	0.00239009
338genomic	453501	454500	26	0.00249501	338genomic	445001	446000	20	0.00170417	338genomic	454501	455500	27	0.00257672	338genomic	451501	452500	28	0.00205305	338genomic	450001	451000	51	0.00920502	338genomic	441501	442500	18	0.00173858	338genomic	444501	445500	10	0.000904852	338genomic	456001	457000	49	0.00637499	338genomic	455001	456000	22	0.00267056
338genomic	454001	455000	22	0.00221751	338genomic	445501	446500	10	0.00102239	338genomic	455001	456000	32	0.00295322	338genomic	452001	453000	36	0.0029859	338genomic	450501	451500	42	0.00710359	338genomic	442001	443000	21	0.00219639	338genomic	445001	446000	18	0.00157827	338genomic	456501	457500	26	0.00371178	338genomic	455501	456500	32	0.00388274
338genomic	454501	455500	21	0.00186488	338genomic	446001	447000	5	0.00103526	338genomic	455501	456500	48	0.00469931	338genomic	452501	453500	30	0.00238473	338genomic	451001	452000	14	0.00231511	338genomic	442501	443500	22	0.00361557	338genomic	445501	446500	9	0.000976967	338genomic	457001	458000	39	0.00659092	338genomic	456001	457000	32	0.00449495
338genomic	455001	456000	23	0.00198735	338genomic	446501	447500	9	0.00131994	338genomic	456001	457000	43	0.00485454	338genomic	453001	454000	21	0.0012198	338genomic	451501	452500	27	0.00381085	338genomic	443001	444000	24	0.0046031	338genomic	446001	447000	16	0.00249622	338genomic	457501	458500	32	0.00549031	338genomic	456501	457500	38	0.00617317
338genomic	455501	456500	32	0.00253779	338genomic	447001	448000	11	0.00109341	338genomic	456501	457500	33	0.0045752	338genomic	453501	454500	26	0.00247184	338genomic	452001	453000	53	0.00689172	338genomic	443501	444500	19	0.00286844	338genomic	446501	447500	18	0.00261927	338genomic	458001	459000	11	0.00170179	338genomic	457001	458000	53	0.0110123
338genomic	456001	457000	28	0.00239576	338genomic	447501	448500	6	0.000541116	338genomic	457001	458000	45	0.00794801	338genomic	454001	455000	22	0.00243509	338genomic	452501	453500	57	0.00687149	338genomic	444001	445000	6	0.000361567	338genomic	447001	448000	8	0.000960697	338genomic	458501	459500	7	0.000720569	338genomic	457501	458500	40	0.00927789
338genomic	456501	457500	29	0.00429519	338genomic	448001	449000	6	0.00108532	338genomic	457501	458500	33	0.00686951	338genomic	454501	455500	21	0.00191874	338genomic	453001	454000	38	0.00375449	338genomic	444501	445500	9	0.000685598	338genomic	447501	448500	5	0.000527736	338genomic	459001	460000	14	0.00146532	338genomic	458001	459000	20	0.00374234
338genomic	457001	458000	49	0.00910181	338genomic	448501	449500	14	0.00267862	338genomic	458001	459000	17	0.00280779	338genomic	455001	456000	26	0.00230679	338genomic	453501	454500	31	0.0028724	338genomic	445001	446000	20	0.00207098	338genomic	448001	449000	6	0.00136825	338genomic	459501	460500	20	0.00267542	338genomic	458501	459500	11	0.00183419
338genomic	457501	458500	44	0.00888592	338genomic	449001	450000	22	0.00319702	338genomic	458501	459500	14	0.00146877	338genomic	455501	456500	31	0.00287675	338genomic	454001	455000	25	0.00243443	338genomic	445501	446500	14	0.00159537	338genomic	448501	449500	15	0.00318068	338genomic	460001	461000	25	0.00419598	338genomic	459001	460000	12	0.00207507
338genomic	458001	459000	27	0.00438858	338genomic	449501	450500	35	0.00443914	338genomic	459001	460000	14	0.0017433	338genomic	456001	457000	23	0.00230292	338genomic	454501	455500	20	0.00213621	338genomic	446001	447000	5	0.000524246	338genomic	449001	450000	19	0.00312763	338genomic	460501	461500	22	0.00395168	338genomic	459501	460500	18	0.00360863
338genomic	458501	459500	16	0.00203202	338genomic	450001	451000	47	0.00599201	338genomic	459501	460500	16	0.00282635	338genomic	456501	457500	29	0.00481733	338genomic	455001	456000	25	0.00244976	338genomic	446501	447500	12	0.00129868	338genomic	449501	450500	20	0.00349061	338genomic	461001	462000	43	0.00822849	338genomic	460001	461000	26	0.0046614
338genomic	459001	460000	12	0.00208638	338genomic	450501	451500	33	0.00418929	338genomic	460001	461000	23	0.00390866	338genomic	457001	458000	48	0.00915354	338genomic	455501	456500	35	0.00332438	338genomic	447001	448000	15	0.00122021	338genomic	450001	451000	34	0.00619395	338genomic	461501	462500	56	0.0093371	338genomic	460501	461500	21	0.0033759
338genomic	459501	460500	18	0.00277372	338genomic	451001	452000	16	0.00289265	338genomic	460501	461500	20	0.00334116	338genomic	457501	458500	38	0.00753547	338genomic	456001	457000	28	0.00293618	338genomic	447501	448500	6	0.000293595	338genomic	450501	451500	34	0.00580644	338genomic	462001	463000	46	0.00572696	338genomic	461001	462000	38	0.00857059
338genomic	460001	461000	25	0.00370675	338genomic	451501	452500	20	0.00375452	338genomic	461001	462000	35	0.00743599	338genomic	458001	459000	19	0.0031332	338genomic	456501	457500	29	0.00471899	338genomic	448001	449000	5	0.000328015	338genomic	451001	452000	17	0.00414052	338genomic	462501	463500	44	0.00519947	338genomic	461501	462500	59	0.0127746
338genomic	460501	461500	23	0.00316401	338genomic	452001	453000	36	0.00641474	338genomic	461501	462500	53	0.00985066	338genomic	458501	459500	13	0.00150209	338genomic	457001	458000	54	0.0108075	338genomic	448501	449500	15	0.00125227	338genomic	451501	452500	17	0.00449384	338genomic	463001	464000	43	0.00651731	338genomic	462001	463000	49	0.00933603
338genomic	461001	462000	35	0.00707923	338genomic	452501	453500	51	0.00783462	338genomic	462001	463000	46	0.00686869	338genomic	459001	460000	15	0.00193347	338genomic	457501	458500	48	0.0105031	338genomic	449001	450000	31	0.00377107	338genomic	452001	453000	34	0.00780464	338genomic	463501	464500	65	0.0115104	338genomic	462501	463500	35	0.00611919
338genomic	461501	462500	52	0.0110994	338genomic	453001	454000	36	0.00486344	338genomic	462501	463500	36	0.00476938	338genomic	459501	460500	18	0.00205955	338genomic	458001	459000	26	0.00483898	338genomic	449501	450500	55	0.00700453	338genomic	452501	453500	50	0.0101891	338genomic	464001	465000	70	0.0119171	338genomic	463001	464000	31	0.00617962
338genomic	462001	463000	47	0.00906072	338genomic	453501	454500	27	0.00381067	338genomic	463001	464000	32	0.0054997	338genomic	460001	461000	29	0.00350425	338genomic	458501	459500	16	0.00251098	338genomic	450001	451000	68	0.00820156	338genomic	453001	454000	37	0.0065895	338genomic	464501	465500	41	0.00679725	338genomic	463501	464500	27	0.00626643
338genomic	462501	463500	45	0.00707436	338genomic	454001	455000	25	0.00295637	338genomic	463501	464500	43	0.00761593	338genomic	460501	461500	29	0.00371146	338genomic	459001	460000	12	0.00254125	338genomic	450501	451500	44	0.00532233	338genomic	453501	454500	37	0.00549447	338genomic	465001	466000	23	0.00278803	338genomic	464001	465000	17	0.00303591
338genomic	463001	464000	44	0.00690709	338genomic	454501	455500	17	0.00153041	338genomic	464001	465000	47	0.00619689	338genomic	461001	462000	41	0.0080525	338genomic	459501	460500	16	0.00350782	338genomic	451001	452000	20	0.00320907	338genomic	454001	455000	33	0.00450323	338genomic	465501	466500	10	0.000680392	338genomic	464501	465500	27	0.00374127
338genomic	463501	464500	29	0.00521681	338genomic	455001	456000	22	0.00182873	338genomic	464501	465500	37	0.00477916	338genomic	461501	462500	61	0.0117558	338genomic	460001	461000	22	0.00449024	338genomic	451501	452500	18	0.00363335	338genomic	454501	455500	15	0.00180356	338genomic	466001	467000	13	0.00136129	338genomic	465001	466000	29	0.00402277
338genomic	464001	465000	21	0.00260985	338genomic	455501	456500	29	0.00216179	338genomic	465001	466000	23	0.00290986	338genomic	462001	463000	53	0.00864188	338genomic	460501	461500	21	0.00343859	338genomic	452001	453000	22	0.00464844	338genomic	455001	456000	25	0.00221079	338genomic	466501	467500	24	0.00279209	338genomic	465501	466500	13	0.00173682
338genomic	464501	465500	21	0.00260123	338genomic	456001	457000	20	0.00142074	338genomic	465501	466500	8	0.000759339	338genomic	462501	463500	53	0.00761329	338genomic	461001	462000	37	0.00758763	338genomic	452501	453500	26	0.00446556	338genomic	455501	456500	30	0.00255396	338genomic	467001	468000	19	0.00283762	338genomic	466001	467000	8	0.00102953
338genomic	465001	466000	19	0.00249707	338genomic	456501	457500	31	0.00517769	338genomic	466001	467000	10	0.000924047	338genomic	463001	464000	60	0.00906794	338genomic	461501	462500	57	0.012587	338genomic	453001	454000	22	0.00291303	338genomic	456001	457000	16	0.0012772	338genomic	467501	468500	23	0.00372238	338genomic	466501	467500	11	0.00109804
338genomic	465501	466500	13	0.00133499	338genomic	457001	458000	52	0.0106453	338genomic	466501	467500	16	0.00160936	338genomic	463501	464500	61	0.00845991	338genomic	462001	463000	53	0.0106253	338genomic	453501	454500	26	0.00368409	338genomic	456501	457500	23	0.00441286	338genomic	468001	469000	28	0.00362415	338genomic	467001	468000	15	0.0020688
338genomic	466001	467000	16	0.00150403	338genomic	457501	458500	40	0.00950638	338genomic	467001	468000	18	0.00238529	338genomic	464001	465000	47	0.00529588	338genomic	462501	463500	40	0.00705223	338genomic	454001	455000	25	0.00320886	338genomic	457001	458000	46	0.0106177	338genomic	468501	469500	19	0.00217632	338genomic	467501	468500	20	0.0034018
338genomic	466501	467500	23	0.00275342	338genomic	458001	459000	24	0.00536609	338genomic	467501	468500	26	0.00363302	338genomic	464501	465500	25	0.00323514	338genomic	463001	464000	29	0.00590468	338genomic	454501	455500	25	0.00238103	338genomic	457501	458500	41	0.0103846	338genomic	469001	470000	22	0.00278841	338genomic	468001	469000	31	0.00404221
338genomic	467001	468000	21	0.00286755	338genomic	458501	459500	14	0.00283232	338genomic	468001	469000	34	0.00377723	338genomic	465001	466000	26	0.00255575	338genomic	463501	464500	21	0.00492814	338genomic	455001	456000	29	0.00250194	338genomic	458001	459000	21	0.00537839	338genomic	469501	470500	42	0.00706142	338genomic	468501	469500	30	0.0033622
338genomic	467501	468500	21	0.00316278	338genomic	459001	460000	12	0.0022506	338genomic	468501	469500	29	0.00278033	338genomic	465501	466500	17	0.00115775	338genomic	464001	465000	14	0.0023797	338genomic	455501	456500	34	0.00273213	338genomic	458501	459500	10	0.0025213	338genomic	470001	471000	53	0.0103082	338genomic	469001	470000	19	0.00258237
338genomic	468001	469000	33	0.00445623	338genomic	459501	460500	16	0.00212284	338genomic	469001	470000	22	0.00259917	338genomic	466001	467000	13	0.00122426	338genomic	464501	465500	23	0.0031506	338genomic	456001	457000	24	0.001907	338genomic	459001	460000	13	0.00246137	338genomic	470501	471500	60	0.0122913	338genomic	469501	470500	32	0.00711402
338genomic	468501	469500	43	0.00540961	338genomic	460001	461000	20	0.00294828	338genomic	469501	470500	33	0.0066069	338genomic	466501	467500	26	0.00304434	338genomic	465001	466000	34	0.00403748	338genomic	456501	457500	39	0.00695747	338genomic	459501	460500	19	0.00284611	338genomic	471001	472000	62	0.0118469	338genomic	470001	471000	45	0.0102825
338genomic	469001	470000	39	0.00473688	338genomic	460501	461500	16	0.00222178	338genomic	470001	471000	41	0.00933299	338genomic	467001	468000	25	0.0034197	338genomic	465501	466500	28	0.00278313	338genomic	457001	458000	64	0.0130941	338genomic	460001	461000	20	0.00353349	338genomic	471501	472500	56	0.010431	338genomic	470501	471500	52	0.0119533
338genomic	469501	470500	41	0.00659281	338genomic	461001	462000	15	0.00165119	338genomic	470501	471500	49	0.0109989	338genomic	467501	468500	28	0.00368429	338genomic	466001	467000	20	0.00198224	338genomic	457501	458500	43	0.00985253	338genomic	460501	461500	14	0.00240908	338genomic	472001	473000	54	0.0119842	338genomic	471001	472000	51	0.0117681
338genomic	470001	471000	44	0.00903627	338genomic	461501	462500	23	0.00318083	338genomic	471001	472000	51	0.0107496	338genomic	468001	469000	37	0.00429101	338genomic	466501	467500	17	0.00216002	338genomic	458001	459000	28	0.005578	338genomic	461001	462000	10	0.00143974	338genomic	472501	473500	59	0.0134844	338genomic	471501	472500	39	0.00954545
338genomic	470501	471500	48	0.00979519	338genomic	462001	463000	24	0.00431247	338genomic	471501	472500	42	0.00870683	338genomic	468501	469500	40	0.00473039	338genomic	467001	468000	18	0.00259886	338genomic	458501	459500	20	0.00343874	338genomic	461501	462500	14	0.00261144	338genomic	473001	474000	67	0.0135787	338genomic	472001	473000	53	0.0140376
338genomic	471001	472000	42	0.00793528	338genomic	462501	463500	34	0.00577975	338genomic	472001	473000	51	0.0117791	338genomic	469001	470000	39	0.0046547	338genomic	467501	468500	26	0.00392621	338genomic	459001	460000	15	0.00239418	338genomic	462001	463000	19	0.00413729	338genomic	473501	474500	66	0.0129072	338genomic	472501	473500	64	0.0157894
338genomic	471501	472500	32	0.00697671	338genomic	463001	464000	40	0.00670152	338genomic	472501	473500	59	0.0137995	338genomic	469501	470500	38	0.00622894	338genomic	468001	469000	41	0.00566108	338genomic	459501	460500	17	0.00182671	338genomic	462501	463500	28	0.00522492	338genomic	474001	475000	52	0.0105234	338genomic	473001	474000	63	0.0150935
338genomic	472001	473000	40	0.00940691	338genomic	463501	464500	25	0.00416595	338genomic	473001	474000	63	0.0133913	338genomic	470001	471000	41	0.00853768	338genomic	468501	469500	46	0.00648742	338genomic	460001	461000	24	0.0031224	338genomic	463001	464000	28	0.0051372	338genomic	474501	475500	46	0.00951875	338genomic	473501	474500	50	0.0131843
338genomic	472501	473500	48	0.00987424	338genomic	464001	465000	10	0.001304	338genomic	473501	474500	56	0.011895	338genomic	470501	471500	50	0.00975701	338genomic	469001	470000	37	0.00524834	338genomic	460501	461500	25	0.00312422	338genomic	463501	464500	18	0.00338626	338genomic	475001	476000	56	0.01113	338genomic	474001	475000	27	0.00841367
338genomic	473001	474000	54	0.01028	338genomic	464501	465500	15	0.00228034	338genomic	474001	475000	35	0.00870518	338genomic	471001	472000	40	0.00758045	338genomic	469501	470500	40	0.00667783	338genomic	461001	462000	29	0.00304062	338genomic	464001	465000	9	0.00130427	338genomic	475501	476500	52	0.00933163	338genomic	474501	475500	25	0.00819811
338genomic	473501	474500	46	0.00964559	338genomic	465001	466000	33	0.00432622	338genomic	474501	475500	30	0.00819489	338genomic	471501	472500	32	0.00668603	338genomic	470001	471000	44	0.0090932	338genomic	461501	462500	43	0.00543145	338genomic	464501	465500	17	0.00253159	338genomic	476001	477000	58	0.00936306	338genomic	475001	476000	45	0.0119653
338genomic	474001	475000	33	0.00772592	338genomic	465501	466500	33	0.00363923	338genomic	475001	476000	45	0.0108101	338genomic	472001	473000	41	0.00927116	338genomic	470501	471500	46	0.0100236	338genomic	462001	463000	40	0.00566018	338genomic	465001	466000	39	0.00558549	338genomic	476501	477500	58	0.00830469	338genomic	475501	476500	71	0.0136337
338genomic	474501	475500	35	0.00743804	338genomic	466001	467000	23	0.00234174	338genomic	475501	476500	65	0.0112592	338genomic	472501	473500	46	0.0102512	338genomic	471001	472000	44	0.00884159	338genomic	462501	463500	44	0.00674571	338genomic	465501	466500	32	0.00449973	338genomic	477001	478000	40	0.00550685	338genomic	476001	477000	72	0.0117998
338genomic	475001	476000	46	0.00928925	338genomic	466501	467500	23	0.00325964	338genomic	476001	477000	73	0.0106947	338genomic	473001	474000	50	0.00978539	338genomic	471501	472500	35	0.00835724	338genomic	463001	464000	50	0.00890119	338genomic	466001	467000	17	0.00239625	338genomic	477501	478500	33	0.00495215	338genomic	476501	477500	47	0.00739756
338genomic	475501	476500	52	0.00918372	338genomic	467001	468000	22	0.00363597	338genomic	476501	477500	57	0.0078395	338genomic	473501	474500	46	0.00878291	338genomic	472001	473000	47	0.0111485	338genomic	463501	464500	35	0.00604259	338genomic	466501	467500	20	0.0030476	338genomic	478001	479000	23	0.00263959	338genomic	477001	478000	30	0.00432031
338genomic	476001	477000	61	0.0096589	338genomic	467501	468500	25	0.0046566	338genomic	477001	478000	38	0.00471618	338genomic	474001	475000	40	0.00803595	338genomic	472501	473500	55	0.0107566	338genomic	464001	465000	18	0.0020528	338genomic	467001	468000	21	0.00316028	338genomic	478501	479500	20	0.00298202	338genomic	477501	478500	26	0.00450574
338genomic	476501	477500	52	0.00769487	338genomic	468001	469000	36	0.00635633	338genomic	477501	478500	24	0.00330301	338genomic	474501	475500	42	0.00806877	338genomic	473001	474000	57	0.0113332	338genomic	464501	465500	26	0.00280392	338genomic	467501	468500	23	0.0041464	338genomic	479001	480000	36	0.0072531	338genomic	478001	479000	28	0.00397342
338genomic	477001	478000	29	0.00342594	338genomic	468501	469500	43	0.00742071	338genomic	478001	479000	16	0.00167129	338genomic	475001	476000	48	0.00937025	338genomic	473501	474500	54	0.0119312	338genomic	465001	466000	47	0.00561633	338genomic	468001	469000	33	0.00594064	338genomic	479501	480500	30	0.00534858	338genomic	478501	479500	42	0.00665795
338genomic	477501	478500	18	0.00205522	338genomic	469001	470000	36	0.00621516	338genomic	478501	479500	24	0.00376226	338genomic	475501	476500	44	0.00848272	338genomic	474001	475000	41	0.00939195	338genomic	465501	466500	42	0.00452937	338genomic	468501	469500	42	0.00795254	338genomic	480001	481000	13	0.00200024	338genomic	479001	480000	64	0.0114853
338genomic	478001	479000	17	0.00135825	338genomic	469501	470500	29	0.00564422	338genomic	479001	480000	43	0.00808329	338genomic	476001	477000	55	0.00951751	338genomic	474501	475500	41	0.0089545	338genomic	466001	467000	24	0.00193925	338genomic	469001	470000	34	0.00674866	338genomic	480501	481500	27	0.00570169	338genomic	479501	480500	56	0.00898713
338genomic	478501	479500	37	0.00523163	338genomic	470001	471000	31	0.00776672	338genomic	479501	480500	39	0.00624797	338genomic	476501	477500	53	0.00773777	338genomic	475001	476000	51	0.0108206	338genomic	466501	467500	23	0.00280446	338genomic	469501	470500	29	0.00539136	338genomic	481001	482000	46	0.0111647	338genomic	480001	481000	28	0.00390786
338genomic	479001	480000	62	0.0110887	338genomic	470501	471500	34	0.00832149	338genomic	480001	481000	20	0.0025125	338genomic	477001	478000	37	0.00390674	338genomic	475501	476500	64	0.0108666	338genomic	467001	468000	26	0.0039078	338genomic	470001	471000	33	0.00735625	338genomic	481501	482500	43	0.00908638	338genomic	480501	481500	31	0.00521807
338genomic	479501	480500	58	0.0104764	338genomic	471001	472000	29	0.00606528	338genomic	480501	481500	27	0.00503588	338genomic	477501	478500	27	0.00339344	338genomic	476001	477000	72	0.0111657	338genomic	467501	468500	31	0.00510178	338genomic	470501	471500	33	0.00793806	338genomic	482001	483000	17	0.00219732	338genomic	481001	482000	48	0.00909358
338genomic	480001	481000	32	0.00534601	338genomic	471501	472500	29	0.00683941	338genomic	481001	482000	45	0.00917448	338genomic	478001	479000	15	0.00183674	338genomic	476501	477500	54	0.00829738	338genomic	468001	469000	42	0.00649877	338genomic	471001	472000	26	0.00561764	338genomic	482501	483500	6	0.000578618	338genomic	481501	482500	44	0.00864825
338genomic	480501	481500	28	0.00495936	338genomic	472001	473000	35	0.00777533	338genomic	481501	482500	42	0.00800804	338genomic	478501	479500	35	0.0046582	338genomic	477001	478000	33	0.00424475	338genomic	468501	469500	47	0.0076166	338genomic	471501	472500	26	0.00685357	338genomic	483001	484000	31	0.0040548	338genomic	482001	483000	23	0.004048
338genomic	481001	482000	42	0.00843455	338genomic	472501	473500	37	0.006478	338genomic	482001	483000	19	0.00289132	338genomic	479001	480000	57	0.00950036	338genomic	477501	478500	28	0.00356874	338genomic	469001	470000	45	0.00698118	338genomic	472001	473000	30	0.00747757	338genomic	483501	484500	41	0.00717412	338genomic	482501	483500	23	0.00315095
338genomic	481501	482500	54	0.00928399	338genomic	473001	474000	48	0.00885453	338genomic	482501	483500	12	0.00128047	338genomic	479501	480500	49	0.0086285	338genomic	478001	479000	26	0.00277605	338genomic	469501	470500	38	0.00668683	338genomic	472501	473500	28	0.00508209	338genomic	484001	485000	44	0.00974138	338genomic	483001	484000	46	0.00730694
338genomic	482001	483000	39	0.00533153	338genomic	473501	474500	49	0.00966678	338genomic	483001	484000	29	0.00457892	338genomic	480001	481000	26	0.00449362	338genomic	478501	479500	41	0.00638292	338genomic	470001	471000	36	0.00864271	338genomic	473001	474000	30	0.00737034	338genomic	484501	485500	52	0.0102651	338genomic	483501	484500	44	0.00785688
338genomic	482501	483500	29	0.00334039	338genomic	474001	475000	45	0.00882211	338genomic	483501	484500	29	0.00617438	338genomic	480501	481500	30	0.00621453	338genomic	479001	480000	62	0.0123252	338genomic	470501	471500	37	0.00898833	338genomic	473501	474500	36	0.00929537	338genomic	485001	486000	43	0.00637322	338genomic	484001	485000	50	0.0102439
338genomic	483001	484000	46	0.00584933	338genomic	474501	475500	48	0.00846971	338genomic	484001	485000	38	0.00870756	338genomic	481001	482000	54	0.0107548	338genomic	479501	480500	61	0.0124414	338genomic	471001	472000	33	0.00704401	338genomic	474001	475000	41	0.00850547	338genomic	485501	486500	29	0.00401623	338genomic	484501	485500	59	0.0134711
338genomic	483501	484500	40	0.00622066	338genomic	475001	476000	49	0.008986	338genomic	484501	485500	52	0.0111462	338genomic	481501	482500	54	0.00912786	338genomic	480001	481000	38	0.0070908	338genomic	471501	472500	34	0.00719686	338genomic	474501	475500	51	0.00821896	338genomic	486001	487000	21	0.00368082	338genomic	485001	486000	37	0.00772783
338genomic	484001	485000	51	0.0119473	338genomic	475501	476500	45	0.00887235	338genomic	485001	486000	39	0.00673115	338genomic	482001	483000	30	0.00403739	338genomic	480501	481500	32	0.00541508	338genomic	472001	473000	38	0.00850807	338genomic	475001	476000	58	0.00894176	338genomic	486501	487500	20	0.00298554	338genomic	485501	486500	28	0.0050717
338genomic	484501	485500	61	0.0144701	338genomic	476001	477000	56	0.0100621	338genomic	485501	486500	26	0.00385559	338genomic	482501	483500	29	0.00339503	338genomic	481001	482000	47	0.0090932	338genomic	472501	473500	47	0.00933286	338genomic	475501	476500	49	0.00846114	338genomic	487001	488000	11	0.00143568	338genomic	486001	487000	34	0.00755448
338genomic	485001	486000	48	0.00762393	338genomic	476501	477500	51	0.00780516	338genomic	486001	487000	18	0.00419158	338genomic	483001	484000	57	0.00726242	338genomic	481501	482500	54	0.0105404	338genomic	473001	474000	60	0.0109869	338genomic	476001	477000	55	0.00990094	338genomic	487501	488500	2	0.000307069	338genomic	486501	487500	24	0.00534874
338genomic	485501	486500	45	0.00656024	338genomic	477001	478000	31	0.00348686	338genomic	486501	487500	13	0.00301788	338genomic	483501	484500	53	0.00794123	338genomic	482001	483000	42	0.00655508	338genomic	473501	474500	47	0.00943121	338genomic	476501	477500	49	0.00838324	338genomic	488501	489500	2	0.000400055	338genomic	487001	488000	8	0.0018283
338genomic	486001	487000	39	0.00831238	338genomic	477501	478500	30	0.00367562	338genomic	487001	488000	7	0.00133896	338genomic	484001	485000	55	0.0117198	338genomic	482501	483500	35	0.0042527	338genomic	474001	475000	35	0.00838015	338genomic	477001	478000	31	0.00419071	338genomic	489001	490000	2	0.000400055	338genomic	487501	488500	2	0.000287032
338genomic	486501	487500	26	0.00602328	338genomic	478001	479000	25	0.00287657	338genomic	487501	488500	2	0.000291901	338genomic	484501	485500	60	0.0137576	338genomic	483001	484000	42	0.00620336	338genomic	474501	475500	45	0.00956032	338genomic	477501	478500	32	0.00371546	338genomic	494501	495500	1	3.6365e-05	338genomic	488501	489500	4	0.000599948
338genomic	487001	488000	8	0.00187533	338genomic	478501	479500	32	0.00507807	338genomic	488501	489500	2	0.000421704	338genomic	485001	486000	54	0.00940602	338genomic	483501	484500	40	0.00640797	338genomic	475001	476000	55	0.0107011	338genomic	478001	479000	32	0.00355338	338genomic	495001	496000	1	3.6365e-05	338genomic	489001	490000	4	0.000599948
338genomic	488501	489500	5	0.000562564	338genomic	479001	480000	54	0.0115103	338genomic	489001	490000	2	0.000421704	338genomic	485501	486500	53	0.00790227	338genomic	484001	485000	57	0.0132115	338genomic	475501	476500	50	0.0099439	338genomic	478501	479500	39	0.00602867	338genomic	495501	496500	7	0.00204424	338genomic	494501	495500	3	0.000212895
338genomic	489001	490000	5	0.000562564	338genomic	479501	480500	50	0.011301	338genomic	494501	495500	1	7.35688e-05	338genomic	486001	487000	40	0.00726241	338genomic	484501	485500	63	0.0155793	338genomic	476001	477000	58	0.0110346	338genomic	479001	480000	56	0.0123342	338genomic	496001	497000	13	0.00371244	338genomic	495001	496000	3	0.000212895
338genomic	494501	495500	2	0.000264696	338genomic	480001	481000	26	0.00511515	338genomic	495001	496000	1	7.35688e-05	338genomic	486501	487500	24	0.00485456	338genomic	485001	486000	43	0.00701839	338genomic	476501	477500	50	0.00818443	338genomic	479501	480500	51	0.0126214	338genomic	496501	497500	9	0.00178143	338genomic	495501	496500	7	0.00169801
338genomic	495001	496000	2	0.000264696	338genomic	480501	481500	33	0.00489347	338genomic	495501	496500	6	0.00157027	338genomic	487001	488000	7	0.00153269	338genomic	485501	486500	38	0.00633661	338genomic	477001	478000	32	0.00343045	338genomic	480001	481000	31	0.00666205	338genomic	497001	498000	3	0.000117646	338genomic	496001	497000	14	0.00284508
338genomic	495501	496500	3	0.00046653	338genomic	481001	482000	43	0.00769026	338genomic	496001	497000	13	0.00293747	338genomic	488501	489500	2	0.000254373	338genomic	486001	487000	38	0.00954358	338genomic	477501	478500	35	0.00432833	338genomic	480501	481500	29	0.00505261	338genomic	499001	500000	3	0.000112053	338genomic	496501	497500	12	0.00154648
338genomic	496001	497000	8	0.00135514	338genomic	481501	482500	52	0.00878239	338genomic	496501	497500	9	0.00148151	338genomic	489001	490000	2	0.000254373	338genomic	486501	487500	24	0.00684942	338genomic	478001	479000	31	0.00362234	338genomic	481001	482000	36	0.00772152	338genomic	499501	500500	3	0.000112053	338genomic	497001	498000	10	0.00139736
338genomic	496501	497500	8	0.00106145	338genomic	482001	483000	52	0.00695011	338genomic	497001	498000	4	0.000488415	338genomic	494501	495500	2	0.000181345	338genomic	487001	488000	6	0.0019961	338genomic	478501	479500	38	0.00571471	338genomic	481501	482500	44	0.0098257	338genomic	501001	502000	16	0.00110192	338genomic	497501	498500	18	0.00278182
338genomic	497001	498000	10	0.000999268	338genomic	482501	483500	38	0.0048016	338genomic	497501	498500	9	0.00105536	338genomic	495001	496000	2	0.000181345	338genomic	488501	489500	5	0.000730458	338genomic	479001	480000	49	0.0102095	338genomic	482001	483000	43	0.00735383	338genomic	501501	502500	35	0.00539685	338genomic	498001	499000	15	0.00212942
338genomic	497501	498500	30	0.0036334	338genomic	483001	484000	40	0.0053794	338genomic	498001	499000	7	0.000686112	338genomic	495501	496500	4	0.000584741	338genomic	489001	490000	5	0.000730458	338genomic	479501	480500	48	0.0100997	338genomic	482501	483500	42	0.00579242	338genomic	502001	503000	27	0.0058516	338genomic	498501	499500	25	0.00294211
338genomic	498001	499000	26	0.00311548	338genomic	483501	484500	37	0.00502673	338genomic	498501	499500	10	0.00054646	338genomic	496001	497000	7	0.00121251	338genomic	494501	495500	2	0.000366439	338genomic	480001	481000	32	0.00553867	338genomic	483001	484000	48	0.00639444	338genomic	502501	503500	13	0.00184746	338genomic	499001	500000	35	0.00434521
338genomic	498501	499500	20	0.00212556	338genomic	484001	485000	55	0.0115691	338genomic	499001	500000	21	0.00139412	338genomic	496501	497500	5	0.000760362	338genomic	495001	496000	2	0.000366439	338genomic	480501	481500	35	0.00548682	338genomic	483501	484500	43	0.00524733	338genomic	503001	504000	20	0.00271686	338genomic	499501	500500	33	0.00393798
338genomic	499001	500000	27	0.00298294	338genomic	484501	485500	64	0.0140884	338genomic	499501	500500	14	0.00102064	338genomic	497001	498000	5	0.000553729	338genomic	495501	496500	3	0.000465109	338genomic	481001	482000	47	0.00847841	338genomic	484001	485000	61	0.0124532	338genomic	503501	504500	51	0.0111027	338genomic	500001	501000	27	0.00316151
338genomic	499501	500500	36	0.00358962	338genomic	485001	486000	32	0.00571823	338genomic	500001	501000	3	0.000179668	338genomic	497501	498500	10	0.00119136	338genomic	496001	497000	8	0.00145216	338genomic	481501	482500	55	0.00890316	338genomic	484501	485500	65	0.0138544	338genomic	504001	505000	53	0.0133771	338genomic	500501	501500	19	0.00277754
338genomic	500001	501000	37	0.00355772	338genomic	485501	486500	22	0.00456659	338genomic	500501	501500	3	0.000243648	338genomic	498001	499000	7	0.00076902	338genomic	496501	497500	7	0.00125054	338genomic	482001	483000	48	0.00698914	338genomic	485001	486000	26	0.00426559	338genomic	504501	505500	61	0.0126213	338genomic	501001	502000	18	0.00269767
338genomic	500501	501500	20	0.002288	338genomic	486001	487000	35	0.00805911	338genomic	501001	502000	11	0.000949646	338genomic	498501	499500	5	0.000395121	338genomic	497001	498000	15	0.00207419	338genomic	482501	483500	38	0.00549954	338genomic	485501	486500	17	0.00426671	338genomic	505001	506000	56	0.0106244	338genomic	501501	502500	29	0.00606971
338genomic	501001	502000	17	0.0022526	338genomic	486501	487500	27	0.00608745	338genomic	501501	502500	23	0.00461239	338genomic	499001	500000	11	0.000843792	338genomic	497501	498500	41	0.00629344	338genomic	483001	484000	60	0.00860079	338genomic	486001	487000	32	0.00875823	338genomic	505501	506500	32	0.00662065	338genomic	502001	503000	34	0.00707122
338genomic	501501	502500	38	0.00711738	338genomic	487001	488000	8	0.00164438	338genomic	502001	503000	25	0.00558112	338genomic	499501	500500	12	0.000903339	338genomic	498001	499000	35	0.00519375	338genomic	483501	484500	54	0.00813815	338genomic	486501	487500	25	0.00656206	338genomic	506001	507000	41	0.00804183	338genomic	502501	503500	13	0.00208526
338genomic	502001	503000	47	0.00815179	338genomic	488501	489500	5	0.000715807	338genomic	502501	503500	12	0.00179834	338genomic	500001	501000	6	0.000454078	338genomic	498501	499500	35	0.00441098	338genomic	484001	485000	50	0.0110568	338genomic	487001	488000	7	0.0016741	338genomic	506501	507500	42	0.00795715	338genomic	503001	504000	17	0.00273586
338genomic	502501	503500	29	0.00337691	338genomic	489001	490000	6	0.000798001	338genomic	503001	504000	16	0.00254217	338genomic	500501	501500	7	0.000561443	338genomic	499001	500000	42	0.00558519	338genomic	484501	485500	60	0.01418	338genomic	488501	489500	6	0.000986494	338genomic	507001	508000	40	0.00740023	338genomic	503501	504500	36	0.00699015
338genomic	503001	504000	34	0.00445756	338genomic	489501	490500	1	8.18295e-05	338genomic	503501	504500	41	0.00791805	338genomic	501001	502000	19	0.00167239	338genomic	499501	500500	47	0.00637113	338genomic	485001	486000	64	0.0106838	338genomic	489001	490000	6	0.000986494	338genomic	507501	508500	37	0.0060311	338genomic	504001	505000	36	0.00840444
338genomic	503501	504500	53	0.00819215	338genomic	494501	495500	1	0.000300042	338genomic	504001	505000	42	0.00942333	338genomic	501501	502500	39	0.00659738	338genomic	500001	501000	53	0.00693849	338genomic	485501	486500	56	0.00802727	338genomic	494501	495500	3	0.000572327	338genomic	508001	509000	31	0.0046868	338genomic	504501	505500	51	0.0105553
338genomic	504001	505000	52	0.00886845	338genomic	495001	496000	1	0.000300042	338genomic	504501	505500	52	0.0102838	338genomic	502001	503000	39	0.00704231	338genomic	500501	501500	31	0.00437707	338genomic	486001	487000	39	0.0073198	338genomic	495001	496000	3	0.000572327	338genomic	508501	509500	35	0.00599848	338genomic	505001	506000	60	0.0125478
338genomic	504501	505500	60	0.0103475	338genomic	495501	496500	1	0.000159934	338genomic	505001	506000	54	0.00999843	338genomic	502501	503500	24	0.00298454	338genomic	501001	502000	17	0.00328137	338genomic	486501	487500	32	0.00596451	338genomic	495501	496500	1	0.000195974	338genomic	509001	510000	41	0.00727622	338genomic	505501	506500	49	0.0125531
338genomic	505001	506000	61	0.0114423	338genomic	496001	497000	3	0.000515934	338genomic	505501	506500	41	0.00869003	338genomic	503001	504000	34	0.0046529	338genomic	501501	502500	35	0.00789846	338genomic	487001	488000	12	0.00185765	338genomic	496001	497000	3	0.000683082	338genomic	509501	510500	33	0.00550261	338genomic	506001	507000	57	0.0148443
338genomic	505501	506500	45	0.0109236	338genomic	496501	497500	5	0.000590297	338genomic	506001	507000	52	0.0109042	338genomic	503501	504500	60	0.00940774	338genomic	502001	503000	48	0.00939125	338genomic	488501	489500	4	0.000537167	338genomic	496501	497500	2	0.000486715	338genomic	510001	511000	14	0.00191627	338genomic	506501	507500	58	0.013835
338genomic	506001	507000	49	0.0143213	338genomic	497001	498000	11	0.00143454	338genomic	506501	507500	49	0.00974767	338genomic	504001	505000	59	0.010433	338genomic	502501	503500	33	0.00418778	338genomic	489001	490000	5	0.000628879	338genomic	497001	498000	14	0.00176839	338genomic	510501	511500	7	0.00174586	338genomic	507001	508000	70	0.014933
338genomic	506501	507500	53	0.0144706	338genomic	497501	498500	36	0.00638689	338genomic	507001	508000	46	0.00893434	338genomic	504501	505500	67	0.0121243	338genomic	503001	504000	35	0.0050961	338genomic	489501	490500	1	9.13378e-05	338genomic	497501	498500	48	0.00852111	338genomic	511001	512000	28	0.0066476	338genomic	507501	508500	59	0.0128506
338genomic	507001	508000	60	0.0142008	338genomic	498001	499000	36	0.00605913	338genomic	507501	508500	38	0.00692872	338genomic	505001	506000	62	0.011984	338genomic	503501	504500	50	0.00892435	338genomic	494501	495500	1	0.000228309	338genomic	498001	499000	43	0.00792343	338genomic	511501	512500	35	0.00857751	338genomic	508001	509000	36	0.00843139
338genomic	507501	508500	49	0.0112052	338genomic	498501	499500	30	0.00381913	338genomic	508001	509000	27	0.00495776	338genomic	505501	506500	37	0.00958527	338genomic	504001	505000	50	0.00942237	338genomic	495001	496000	1	0.000228309	338genomic	498501	499500	41	0.00527757	338genomic	512001	513000	26	0.00664342	338genomic	508501	509500	43	0.00979711
338genomic	508001	509000	35	0.00777096	338genomic	499001	500000	38	0.00481207	338genomic	508501	509500	30	0.00651132	338genomic	506001	507000	47	0.0131297	338genomic	504501	505500	55	0.0101764	338genomic	495501	496500	1	0.000126961	338genomic	499001	500000	46	0.00607358	338genomic	512501	513500	16	0.00422407	338genomic	509001	510000	44	0.00988637
338genomic	508501	509500	40	0.00902067	338genomic	499501	500500	41	0.00523445	338genomic	509001	510000	38	0.00765818	338genomic	506501	507500	47	0.0127122	338genomic	505001	506000	57	0.0121948	338genomic	496001	497000	2	0.000301127	338genomic	499501	500500	36	0.00546395	338genomic	513001	514000	13	0.00350236	338genomic	509501	510500	46	0.0104584
338genomic	509001	510000	43	0.00883794	338genomic	500001	501000	38	0.00542217	338genomic	509501	510500	46	0.00755005	338genomic	507001	508000	50	0.0115043	338genomic	505501	506500	51	0.0139458	338genomic	496501	497500	6	0.000629476	338genomic	500001	501000	35	0.00599028	338genomic	513501	514500	27	0.00648907	338genomic	510001	511000	25	0.00546758
338genomic	509501	510500	51	0.0108255	338genomic	500501	501500	22	0.00299717	338genomic	510001	511000	24	0.00329968	338genomic	507501	508500	48	0.00950946	338genomic	506001	507000	59	0.0179014	338genomic	497001	498000	15	0.00135881	338genomic	500501	501500	23	0.00356429	338genomic	514001	515000	33	0.00732058	338genomic	510501	511500	13	0.00271911
338genomic	510001	511000	29	0.00631612	338genomic	501001	502000	19	0.00228702	338genomic	510501	511500	9	0.00167439	338genomic	508001	509000	38	0.00755263	338genomic	506501	507500	64	0.0181515	338genomic	497501	498500	41	0.0053257	338genomic	501001	502000	17	0.00248328	338genomic	514501	515500	39	0.00791212	338genomic	511001	512000	35	0.00713431
338genomic	510501	511500	8	0.00244778	338genomic	501501	502500	34	0.00588393	338genomic	511001	512000	27	0.00558001	338genomic	508501	509500	43	0.00887967	338genomic	507001	508000	77	0.0199854	338genomic	498001	499000	36	0.00496615	338genomic	501501	502500	33	0.0066537	338genomic	515001	516000	25	0.00493977	338genomic	511501	512500	43	0.00952389
338genomic	511001	512000	26	0.00723006	338genomic	502001	503000	40	0.00711524	338genomic	511501	512500	31	0.00720019	338genomic	509001	510000	41	0.00796987	338genomic	507501	508500	62	0.0163633	338genomic	498501	499500	25	0.0035989	338genomic	502001	503000	43	0.00824574	338genomic	515501	516500	19	0.00262909	338genomic	512001	513000	41	0.0100923
338genomic	511501	512500	40	0.0111078	338genomic	502501	503500	27	0.00418002	338genomic	512001	513000	32	0.00740758	338genomic	509501	510500	51	0.0103157	338genomic	508001	509000	40	0.010336	338genomic	499001	500000	36	0.00513678	338genomic	502501	503500	27	0.00477928	338genomic	516001	517000	43	0.00585733	338genomic	512501	513500	33	0.00770056
338genomic	512001	513000	46	0.0121169	338genomic	503001	504000	35	0.00459852	338genomic	512501	513500	29	0.00610241	338genomic	510001	511000	34	0.00666635	338genomic	508501	509500	43	0.0110039	338genomic	499501	500500	50	0.00562718	338genomic	503001	504000	25	0.00394184	338genomic	516501	517500	58	0.00867718	338genomic	513001	514000	25	0.00532856
338genomic	512501	513500	38	0.00931652	338genomic	503501	504500	49	0.00654054	338genomic	513001	514000	19	0.00404744	338genomic	510501	511500	15	0.00320897	338genomic	509001	510000	41	0.0100158	338genomic	500001	501000	54	0.00545332	338genomic	503501	504500	37	0.00578323	338genomic	517001	518000	57	0.00883261	338genomic	513501	514500	25	0.00455575
338genomic	513001	514000	31	0.00733297	338genomic	504001	505000	42	0.00635538	338genomic	513501	514500	23	0.00492224	338genomic	511001	512000	39	0.00900807	338genomic	509501	510500	54	0.012601	338genomic	500501	501500	31	0.00304228	338genomic	504001	505000	41	0.00713128	338genomic	517501	518500	54	0.00886437	338genomic	514001	515000	32	0.00679965
338genomic	513501	514500	34	0.00687519	338genomic	504501	505500	46	0.00715221	338genomic	514001	515000	28	0.00600073	338genomic	511501	512500	49	0.0129778	338genomic	510001	511000	34	0.00756801	338genomic	501001	502000	27	0.00292139	338genomic	504501	505500	46	0.00801315	338genomic	518001	519000	66	0.0117368	338genomic	514501	515500	46	0.0104015
338genomic	514001	515000	33	0.00689995	338genomic	505001	506000	55	0.00782729	338genomic	514501	515500	39	0.00813086	338genomic	512001	513000	59	0.0146403	338genomic	510501	511500	10	0.00279372	338genomic	501501	502500	38	0.00580679	338genomic	505001	506000	48	0.0075919	338genomic	518501	519500	70	0.0118518	338genomic	515001	516000	32	0.00595775
338genomic	514501	515500	39	0.00819014	338genomic	505501	506500	53	0.00915639	338genomic	515001	516000	27	0.00521332	338genomic	512501	513500	60	0.0123174	338genomic	511001	512000	27	0.006813	338genomic	502001	503000	36	0.00610583	338genomic	505501	506500	46	0.00927395	338genomic	519001	520000	52	0.00752026	338genomic	515501	516500	20	0.00253385
338genomic	515001	516000	27	0.00460443	338genomic	506001	507000	56	0.0131532	338genomic	515501	516500	14	0.0021338	338genomic	513001	514000	44	0.00960372	338genomic	511501	512500	44	0.0101992	338genomic	502501	503500	28	0.00445886	338genomic	506001	507000	57	0.0145766	338genomic	519501	520500	21	0.00231892	338genomic	516001	517000	31	0.00405781
338genomic	515501	516500	23	0.00338819	338genomic	506501	507500	60	0.0134293	338genomic	516001	517000	33	0.00430149	338genomic	513501	514500	40	0.00846834	338genomic	512001	513000	45	0.0111263	338genomic	503001	504000	44	0.00631027	338genomic	506501	507500	65	0.0156111	338genomic	520001	521000	24	0.00161209	338genomic	516501	517500	37	0.00533737
338genomic	516001	517000	37	0.00519631	338genomic	507001	508000	73	0.0150907	338genomic	516501	517500	46	0.0062083	338genomic	514001	515000	45	0.00674299	338genomic	512501	513500	32	0.00868061	338genomic	503501	504500	61	0.0080004	338genomic	507001	508000	74	0.0173676	338genomic	520501	521500	35	0.0031498	338genomic	517001	518000	37	0.00631292
338genomic	516501	517500	33	0.00425015	338genomic	507501	508500	59	0.0130186	338genomic	517001	518000	46	0.00685934	338genomic	514501	515500	50	0.00660894	338genomic	513001	514000	28	0.00682667	338genomic	504001	505000	54	0.00747902	338genomic	507501	508500	59	0.0147281	338genomic	521001	522000	29	0.00366235	338genomic	517501	518500	33	0.00609397
338genomic	517001	518000	40	0.00584866	338genomic	508001	509000	38	0.00789033	338genomic	517501	518500	43	0.00681023	338genomic	515001	516000	37	0.00414827	338genomic	513501	514500	27	0.00534327	338genomic	504501	505500	50	0.00771066	338genomic	508001	509000	39	0.0090243	338genomic	521501	522500	48	0.00768409	338genomic	518001	519000	45	0.00753988
338genomic	517501	518500	41	0.00644128	338genomic	508501	509500	46	0.00846357	338genomic	518001	519000	49	0.00779706	338genomic	515501	516500	28	0.00370888	338genomic	514001	515000	28	0.00753191	338genomic	505001	506000	55	0.00810632	338genomic	508501	509500	42	0.00895599	338genomic	522001	523000	67	0.0142286	338genomic	518501	519500	66	0.0105188
338genomic	518001	519000	30	0.0053261	338genomic	509001	510000	42	0.00824422	338genomic	518501	519500	66	0.0101895	338genomic	516001	517000	37	0.00575491	338genomic	514501	515500	36	0.0101781	338genomic	505501	506500	51	0.00878554	338genomic	509001	510000	39	0.00912188	338genomic	522501	523500	47	0.0111445	338genomic	519001	520000	54	0.00956194
338genomic	518501	519500	40	0.00647704	338genomic	509501	510500	47	0.00872447	338genomic	519001	520000	54	0.00866946	338genomic	516501	517500	42	0.00623634	338genomic	515001	516000	26	0.00522092	338genomic	506001	507000	55	0.0122771	338genomic	509501	510500	42	0.00929238	338genomic	523001	524000	35	0.00708796	338genomic	519501	520500	31	0.0058386
338genomic	519001	520000	46	0.0069712	338genomic	510001	511000	30	0.00491359	338genomic	519501	520500	27	0.00376675	338genomic	517001	518000	50	0.00721842	338genomic	515501	516500	25	0.00351744	338genomic	506501	507500	68	0.0129317	338genomic	510001	511000	24	0.00465959	338genomic	523501	524500	45	0.00887	338genomic	520001	521000	23	0.00414378
338genomic	519501	520500	27	0.00392846	338genomic	510501	511500	13	0.00302993	338genomic	520001	521000	24	0.00251156	338genomic	517501	518500	45	0.0066626	338genomic	516001	517000	37	0.00530645	338genomic	507001	508000	74	0.0132275	338genomic	510501	511500	7	0.00146217	338genomic	524001	525000	58	0.0100067	338genomic	520501	521500	17	0.00342934
338genomic	520001	521000	14	0.00191729	338genomic	511001	512000	27	0.00719628	338genomic	520501	521500	25	0.00330096	338genomic	518001	519000	39	0.00704706	338genomic	516501	517500	38	0.00511686	338genomic	507501	508500	67	0.0127556	338genomic	511001	512000	18	0.0040517	338genomic	524501	525500	51	0.00754154	338genomic	521001	522000	17	0.00332473
338genomic	520501	521500	16	0.00246524	338genomic	511501	512500	37	0.0111266	338genomic	521001	522000	24	0.00367166	338genomic	518501	519500	48	0.00787368	338genomic	517001	518000	41	0.00632696	338genomic	508001	509000	55	0.00995759	338genomic	511501	512500	32	0.00745649	338genomic	525001	526000	44	0.0058156	338genomic	521501	522500	27	0.00583988
338genomic	521001	522000	21	0.00288634	338genomic	512001	513000	48	0.0126806	338genomic	521501	522500	32	0.00634312	338genomic	519001	520000	41	0.00607491	338genomic	517501	518500	40	0.0066533	338genomic	508501	509500	60	0.0100477	338genomic	512001	513000	34	0.00745981	338genomic	525501	526500	53	0.00899337	338genomic	522001	523000	52	0.0130542
338genomic	521501	522500	34	0.00541012	338genomic	512501	513500	50	0.011605	338genomic	522001	523000	55	0.0129959	338genomic	519501	520500	20	0.00279051	338genomic	518001	519000	39	0.00673028	338genomic	509001	510000	53	0.00859815	338genomic	512501	513500	24	0.00569532	338genomic	526001	527000	42	0.00824321	338genomic	522501	523500	47	0.01277
338genomic	522001	523000	55	0.0125013	338genomic	513001	514000	42	0.01101	338genomic	522501	523500	48	0.0114748	338genomic	520001	521000	16	0.00117709	338genomic	518501	519500	52	0.00814339	338genomic	509501	510500	66	0.0102736	338genomic	513001	514000	26	0.00609165	338genomic	526501	527500	42	0.00654543	338genomic	523001	524000	36	0.00901922
338genomic	522501	523500	52	0.0128443	338genomic	513501	514500	34	0.00785019	338genomic	523001	524000	36	0.00786713	338genomic	520501	521500	21	0.00204924	338genomic	519001	520000	54	0.00848106	338genomic	510001	511000	47	0.00682878	338genomic	513501	514500	32	0.00508768	338genomic	527001	528000	53	0.0095478	338genomic	523501	524500	42	0.0098909
338genomic	523001	524000	49	0.0101456	338genomic	514001	515000	36	0.00631445	338genomic	523501	524500	42	0.00927594	338genomic	521001	522000	23	0.0026894	338genomic	519501	520500	31	0.00571877	338genomic	510501	511500	21	0.00394677	338genomic	514001	515000	32	0.00548671	338genomic	527501	528500	61	0.0129219	338genomic	524001	525000	57	0.0109962
338genomic	523501	524500	52	0.0104656	338genomic	514501	515500	41	0.00617845	338genomic	524001	525000	47	0.00895966	338genomic	521501	522500	38	0.00567315	338genomic	520001	521000	16	0.0035303	338genomic	511001	512000	36	0.00844588	338genomic	514501	515500	35	0.00611801	338genomic	528001	529000	64	0.0118689	338genomic	524501	525500	48	0.00814397
338genomic	524001	525000	62	0.0104423	338genomic	515001	516000	27	0.00283362	338genomic	524501	525500	38	0.00584449	338genomic	522001	523000	60	0.012361	338genomic	520501	521500	13	0.0028419	338genomic	511501	512500	40	0.0113778	338genomic	515001	516000	22	0.00284163	338genomic	528501	529500	62	0.0114604	338genomic	525001	526000	26	0.00524402
338genomic	524501	525500	56	0.00810011	338genomic	515501	516500	25	0.00441525	338genomic	525001	526000	29	0.00432685	338genomic	522501	523500	49	0.0112276	338genomic	521001	522000	18	0.00290089	338genomic	512001	513000	52	0.0141574	338genomic	515501	516500	21	0.00373322	338genomic	529001	530000	66	0.0142648	338genomic	525501	526500	46	0.00966925
338genomic	525001	526000	40	0.00577988	338genomic	516001	517000	35	0.00632669	338genomic	525501	526500	42	0.00788211	338genomic	523001	524000	42	0.00885494	338genomic	521501	522500	32	0.00577921	338genomic	512501	513500	59	0.0147913	338genomic	516001	517000	29	0.00555602	338genomic	529501	530500	71	0.0141386	338genomic	526001	527000	45	0.00936057
338genomic	525501	526500	52	0.00953357	338genomic	516501	517500	35	0.00509796	338genomic	526001	527000	40	0.00784801	338genomic	523501	524500	50	0.0102656	338genomic	522001	523000	56	0.0136065	338genomic	513001	514000	53	0.0132727	338genomic	516501	517500	33	0.00570362	338genomic	530001	531000	51	0.00889319	338genomic	526501	527500	37	0.00751596
338genomic	526001	527000	45	0.0106897	338genomic	517001	518000	53	0.00762497	338genomic	526501	527500	38	0.00612937	338genomic	524001	525000	63	0.0104748	338genomic	522501	523500	54	0.0144468	338genomic	513501	514500	33	0.00761453	338genomic	517001	518000	51	0.00769577	338genomic	530501	531500	22	0.00369128	338genomic	527001	528000	56	0.0117787
338genomic	526501	527500	41	0.00937389	338genomic	517501	518500	47	0.00684717	338genomic	527001	528000	46	0.00911857	338genomic	524501	525500	57	0.00812227	338genomic	523001	524000	42	0.0108242	338genomic	514001	515000	39	0.00489894	338genomic	517501	518500	50	0.00737175	338genomic	531001	532000	8	0.00122672	338genomic	527501	528500	70	0.0163245
338genomic	527001	528000	50	0.0115704	338genomic	518001	519000	30	0.00493616	338genomic	527501	528500	53	0.0125825	338genomic	525001	526000	45	0.0064622	338genomic	523501	524500	43	0.0105234	338genomic	514501	515500	44	0.00444371	338genomic	518001	519000	46	0.00749754	338genomic	531501	532500	6	0.000443174	338genomic	528001	529000	66	0.0149022
338genomic	527501	528500	60	0.0146732	338genomic	518501	519500	38	0.0063485	338genomic	528001	529000	55	0.0115055	338genomic	525501	526500	57	0.00995488	338genomic	524001	525000	60	0.0110886	338genomic	515001	516000	24	0.00186728	338genomic	518501	519500	46	0.00787123	338genomic	532001	533000	5	0.000406411	338genomic	528501	529500	61	0.0142429
338genomic	528001	529000	63	0.0133907	338genomic	519001	520000	39	0.00657475	338genomic	528501	529500	54	0.0115681	338genomic	526001	527000	52	0.0111946	338genomic	524501	525500	56	0.00904436	338genomic	515501	516500	31	0.00515427	338genomic	519001	520000	38	0.00722465	338genomic	532501	533500	8	0.00057441	338genomic	529001	530000	72	0.0195045
338genomic	528501	529500	66	0.0132788	338genomic	519501	520500	27	0.0044779	338genomic	529001	530000	62	0.0151225	338genomic	526501	527500	52	0.0101759	338genomic	525001	526000	47	0.00764234	338genomic	516001	517000	40	0.00738986	338genomic	519501	520500	23	0.00508574	338genomic	533001	534000	44	0.00641356	338genomic	529501	530500	74	0.0183889
338genomic	529001	530000	66	0.0147414	338genomic	520001	521000	19	0.00234941	338genomic	529501	530500	68	0.0146579	338genomic	527001	528000	57	0.0115809	338genomic	525501	526500	65	0.0121402	338genomic	516501	517500	42	0.00655819	338genomic	520001	521000	13	0.00262622	338genomic	533501	534500	60	0.00936707	338genomic	530001	531000	68	0.0141779
338genomic	529501	530500	51	0.0114184	338genomic	520501	521500	16	0.0018645	338genomic	530001	531000	58	0.0103938	338genomic	527501	528500	63	0.0141159	338genomic	526001	527000	53	0.0120699	338genomic	517001	518000	61	0.00874516	338genomic	520501	521500	10	0.0016257	338genomic	534001	535000	50	0.00784034	338genomic	530501	531500	51	0.00984563
338genomic	530001	531000	52	0.0104182	338genomic	521001	522000	19	0.00226052	338genomic	530501	531500	38	0.00626804	338genomic	528001	529000	59	0.0121891	338genomic	526501	527500	42	0.00993886	338genomic	517501	518500	52	0.00752161	338genomic	521001	522000	13	0.00180551	338genomic	534501	535500	43	0.00844224	338genomic	531001	532000	32	0.00482638
338genomic	530501	531500	45	0.00834717	338genomic	521501	522500	36	0.00566119	338genomic	531001	532000	24	0.00312935	338genomic	528501	529500	56	0.011874	338genomic	527001	528000	49	0.0122471	338genomic	518001	519000	39	0.00682288	338genomic	521501	522500	27	0.00516209	338genomic	535001	536000	27	0.00733514	338genomic	531501	532500	19	0.00232222
338genomic	531001	532000	62	0.00764465	338genomic	522001	523000	62	0.0137036	338genomic	531501	532500	14	0.00119473	338genomic	529001	530000	57	0.013042	338genomic	527501	528500	66	0.0167993	338genomic	518501	519500	46	0.00781213	338genomic	522001	523000	53	0.0133135	338genomic	535501	536500	24	0.00680018	338genomic	532001	533000	18	0.00166683
338genomic	531501	532500	75	0.00795314	338genomic	522501	523500	58	0.0142646	338genomic	532001	533000	9	0.000708739	338genomic	529501	530500	49	0.0105938	338genomic	528001	529000	73	0.0161821	338genomic	519001	520000	40	0.00615895	338genomic	522501	523500	56	0.0147169	338genomic	536001	537000	52	0.0125991	338genomic	532501	533500	38	0.0046182
338genomic	532001	533000	64	0.00604963	338genomic	523001	524000	50	0.0114864	338genomic	532501	533500	21	0.0020331	338genomic	530001	531000	58	0.0107774	338genomic	528501	529500	72	0.015085	338genomic	519501	520500	28	0.003766	338genomic	523001	524000	50	0.0121266	338genomic	536501	537500	85	0.0161813	338genomic	533001	534000	61	0.0104956
338genomic	532501	533500	59	0.00621204	338genomic	523501	524500	59	0.012258	338genomic	533001	534000	53	0.00775888	338genomic	530501	531500	51	0.00873546	338genomic	529001	530000	74	0.0175943	338genomic	520001	521000	27	0.00216402	338genomic	523501	524500	61	0.0126818	338genomic	537001	538000	96	0.0178609	338genomic	533501	534500	64	0.0125852
338genomic	533001	534000	61	0.00871882	338genomic	524001	525000	67	0.0120371	338genomic	533501	534500	61	0.0102248	338genomic	531001	532000	61	0.00751424	338genomic	529501	530500	63	0.0149754	338genomic	520501	521500	27	0.0023698	338genomic	524001	525000	68	0.0119198	338genomic	537501	538500	82	0.018445	338genomic	534001	535000	44	0.0108628
338genomic	533501	534500	65	0.0114126	338genomic	524501	525500	52	0.009074	338genomic	534001	535000	47	0.00887738	338genomic	531501	532500	75	0.00781155	338genomic	530001	531000	63	0.0135946	338genomic	521001	522000	26	0.00305374	338genomic	524501	525500	49	0.00851247	338genomic	538001	539000	57	0.0132636	338genomic	534501	535500	33	0.00978702
338genomic	534001	535000	43	0.0103421	338genomic	525001	526000	48	0.00890952	338genomic	534501	535500	42	0.00903148	338genomic	532001	533000	64	0.00573137	338genomic	530501	531500	52	0.0104508	338genomic	521501	522500	44	0.00656886	338genomic	525001	526000	45	0.00871812	338genomic	538501	539500	53	0.011475	338genomic	535001	536000	35	0.0102747
338genomic	534501	535500	31	0.0083959	338genomic	525501	526500	62	0.0125562	338genomic	535001	536000	37	0.00877387	338genomic	532501	533500	56	0.00547521	338genomic	531001	532000	56	0.00809861	338genomic	522001	523000	68	0.0129818	338genomic	525501	526500	67	0.0142545	338genomic	539001	540000	38	0.00738337	338genomic	535501	536500	37	0.0101601
338genomic	535001	536000	35	0.0094325	338genomic	526001	527000	45	0.0111513	338genomic	535501	536500	35	0.00851573	338genomic	533001	534000	59	0.00854514	338genomic	531501	532500	74	0.0088123	338genomic	522501	523500	64	0.0135595	338genomic	526001	527000	52	0.0122652	338genomic	539501	540500	18	0.0034308	338genomic	536001	537000	53	0.0135878
338genomic	535501	536500	34	0.00948986	338genomic	526501	527500	47	0.0110861	338genomic	536001	537000	56	0.0132649	338genomic	533501	534500	69	0.0119494	338genomic	532001	533000	67	0.0073672	338genomic	523001	524000	58	0.012957	338genomic	526501	527500	43	0.0105611	338genomic	540001	541000	16	0.00313925	338genomic	536501	537500	74	0.0163865
338genomic	536001	537000	47	0.0110705	338genomic	527001	528000	63	0.0152511	338genomic	536501	537500	82	0.0162432	338genomic	534001	535000	56	0.0120732	338genomic	532501	533500	57	0.0074522	338genomic	523501	524500	63	0.0139775	338genomic	527001	528000	56	0.0151322	338genomic	540501	541500	17	0.00289931	338genomic	537001	538000	85	0.018092
338genomic	536501	537500	67	0.0134094	338genomic	527501	528500	61	0.0173119	338genomic	537001	538000	91	0.0173894	338genomic	534501	535500	38	0.00945755	338genomic	533001	534000	63	0.00983516	338genomic	524001	525000	69	0.0122018	338genomic	527501	528500	63	0.0182201	338genomic	541001	542000	21	0.00364198	338genomic	537501	538500	78	0.0188497
338genomic	537001	538000	73	0.0131435	338genomic	528001	529000	51	0.0147133	338genomic	537501	538500	80	0.017623	338genomic	535001	536000	35	0.00934891	338genomic	533501	534500	64	0.0118741	338genomic	524501	525500	50	0.00813227	338genomic	528001	529000	55	0.0162965	338genomic	541501	542500	18	0.0042912	338genomic	538001	539000	57	0.0153026
338genomic	537501	538500	68	0.0134585	338genomic	528501	529500	56	0.0148481	338genomic	538001	539000	59	0.0135921	338genomic	535501	536500	38	0.010163	338genomic	534001	535000	46	0.011946	338genomic	525001	526000	48	0.00884239	338genomic	528501	529500	56	0.0159054	338genomic	542001	543000	14	0.00400804	338genomic	538501	539500	48	0.013667
338genomic	538001	539000	55	0.0117061	338genomic	529001	530000	61	0.0154057	338genomic	538501	539500	46	0.0112165	338genomic	536001	537000	56	0.0122654	338genomic	534501	535500	41	0.0111105	338genomic	525501	526500	65	0.0127383	338genomic	529001	530000	60	0.0166414	338genomic	542501	543500	14	0.00365665	338genomic	539001	540000	28	0.00762118
338genomic	538501	539500	43	0.00838126	338genomic	529501	530500	48	0.0119281	338genomic	539001	540000	25	0.00593972	338genomic	536501	537500	80	0.0142988	338genomic	535001	536000	42	0.0116193	338genomic	526001	527000	51	0.0125578	338genomic	529501	530500	49	0.0134007	338genomic	543001	544000	14	0.00313662	338genomic	539501	540500	14	0.00394337
338genomic	539001	540000	20	0.00330994	338genomic	530001	531000	43	0.0100378	338genomic	539501	540500	14	0.00319131	338genomic	537001	538000	80	0.0134498	338genomic	535501	536500	40	0.0109102	338genomic	526501	527500	54	0.0128514	338genomic	530001	531000	51	0.0115782	338genomic	543501	544500	48	0.0073969	338genomic	540001	541000	15	0.0040257
338genomic	539501	540500	17	0.00350453	338genomic	530501	531500	39	0.00703113	338genomic	540001	541000	15	0.00339954	338genomic	537501	538500	62	0.0125681	338genomic	536001	537000	54	0.0117847	338genomic	527001	528000	67	0.0157613	338genomic	530501	531500	41	0.00778408	338genomic	544001	545000	60	0.0088507	338genomic	540501	541500	14	0.00351947
338genomic	540001	541000	20	0.00464361	338genomic	531001	532000	52	0.00934381	338genomic	540501	541500	16	0.00323377	338genomic	538001	539000	49	0.0104934	338genomic	536501	537500	68	0.0139756	338genomic	527501	528500	65	0.018145	338genomic	531001	532000	43	0.00835216	338genomic	544501	545500	61	0.00795944	338genomic	541001	542000	14	0.00354771
338genomic	540501	541500	17	0.00332835	338genomic	531501	532500	68	0.0121666	338genomic	541001	542000	17	0.003426	338genomic	538501	539500	41	0.0080893	338genomic	537001	538000	76	0.0144168	338genomic	528001	529000	57	0.0153961	338genomic	531501	532500	58	0.0114425	338genomic	545001	546000	59	0.00739007	338genomic	541501	542500	17	0.00415136
338genomic	541001	542000	17	0.00274364	338genomic	532001	533000	70	0.0117281	338genomic	541501	542500	15	0.0037975	338genomic	539001	540000	19	0.00339601	338genomic	537501	538500	75	0.0153306	338genomic	528501	529500	61	0.0147918	338genomic	532001	533000	61	0.0116634	338genomic	545501	546500	45	0.00584581	338genomic	542001	543000	19	0.0045533
338genomic	541501	542500	18	0.00341929	338genomic	532501	533500	53	0.00903093	338genomic	542001	543000	13	0.00374226	338genomic	539501	540500	19	0.00359069	338genomic	538001	539000	60	0.013788	338genomic	529001	530000	63	0.0154112	338genomic	532501	533500	51	0.00901841	338genomic	546001	547000	48	0.00587246	338genomic	542501	543500	21	0.00527903
338genomic	542001	543000	20	0.00429359	338genomic	533001	534000	45	0.00631332	338genomic	542501	543500	16	0.00406041	338genomic	540001	541000	23	0.00447169	338genomic	538501	539500	51	0.0121621	338genomic	529501	530500	52	0.0126815	338genomic	533001	534000	46	0.00722995	338genomic	546501	547500	46	0.00471411	338genomic	543001	544000	18	0.00443579
338genomic	542501	543500	21	0.00555033	338genomic	533501	534500	58	0.00938039	338genomic	543001	544000	14	0.00351267	338genomic	540501	541500	13	0.00247256	338genomic	539001	540000	28	0.00621981	338genomic	530001	531000	50	0.0120977	338genomic	533501	534500	61	0.00962522	338genomic	547001	548000	28	0.00280534	338genomic	543501	544500	26	0.00389035
338genomic	543001	544000	19	0.00451166	338genomic	534001	535000	46	0.00877067	338genomic	543501	544500	35	0.00511381	338genomic	541001	542000	10	0.00201305	338genomic	539501	540500	16	0.00382322	338genomic	530501	531500	39	0.00812046	338genomic	534001	535000	48	0.00825929	338genomic	547501	548500	13	0.00127516	338genomic	544001	545000	37	0.0055782
338genomic	543501	544500	34	0.00480155	338genomic	534501	535500	34	0.00604548	338genomic	544001	545000	46	0.00660847	338genomic	541501	542500	14	0.00311468	338genomic	540001	541000	19	0.00520771	338genomic	531001	532000	43	0.00892576	338genomic	534501	535500	33	0.00675257	338genomic	548001	549000	41	0.00534818	338genomic	544501	545500	34	0.00559351
338genomic	544001	545000	44	0.00654493	338genomic	535001	536000	34	0.0061095	338genomic	544501	545500	39	0.00588263	338genomic	542001	543000	19	0.00418942	338genomic	540501	541500	18	0.00402752	338genomic	531501	532500	64	0.0136894	338genomic	535001	536000	33	0.0068442	338genomic	548501	549500	60	0.00927789	338genomic	545001	546000	30	0.0052746
338genomic	544501	545500	44	0.00636867	338genomic	535501	536500	33	0.00595224	338genomic	545001	546000	34	0.00518953	338genomic	542501	543500	21	0.00526525	338genomic	541001	542000	16	0.00315193	338genomic	532001	533000	69	0.013608	338genomic	535501	536500	28	0.00564004	338genomic	549001	550000	59	0.0103961	338genomic	545501	546500	29	0.00426398
338genomic	545001	546000	45	0.00589757	338genomic	536001	537000	38	0.006066	338genomic	545501	546500	33	0.00398426	338genomic	543001	544000	20	0.00426585	338genomic	541501	542500	17	0.0037211	338genomic	532501	533500	49	0.00913445	338genomic	536001	537000	37	0.00630538	338genomic	549501	550500	55	0.00890888	338genomic	546001	547000	30	0.00287409
338genomic	545501	546500	35	0.00399327	338genomic	536501	537500	45	0.00785319	338genomic	546001	547000	36	0.00331209	338genomic	543501	544500	40	0.00581451	338genomic	542001	543000	20	0.00447353	338genomic	533001	534000	44	0.00624485	338genomic	536501	537500	45	0.00799408	338genomic	550001	551000	44	0.00594872	338genomic	546501	547500	44	0.00547438
338genomic	546001	547000	34	0.00341838	338genomic	537001	538000	46	0.00866719	338genomic	546501	547500	42	0.00426618	338genomic	544001	545000	48	0.00715419	338genomic	542501	543500	23	0.00622601	338genomic	533501	534500	57	0.00989831	338genomic	537001	538000	45	0.00876332	338genomic	550501	551500	34	0.00430275	338genomic	547001	548000	37	0.00507181
338genomic	546501	547500	36	0.00458016	338genomic	537501	538500	37	0.00737531	338genomic	547001	548000	36	0.00371618	338genomic	544501	545500	48	0.00641962	338genomic	543001	544000	21	0.00512928	338genomic	534001	535000	44	0.00980821	338genomic	537501	538500	40	0.00850839	338genomic	551001	552000	21	0.00237008	338genomic	547501	548500	20	0.00258087
338genomic	547001	548000	29	0.00402066	338genomic	538001	539000	30	0.00580925	338genomic	547501	548500	16	0.00174566	338genomic	545001	546000	53	0.00667167	338genomic	543501	544500	33	0.00456027	338genomic	534501	535500	29	0.00582614	338genomic	538001	539000	34	0.00694531	338genomic	551501	552500	7	0.000617884	338genomic	548001	549000	38	0.00578248
338genomic	547501	548500	20	0.002049	338genomic	538501	539500	31	0.00536843	338genomic	548001	549000	34	0.00477056	338genomic	545501	546500	44	0.00529025	338genomic	544001	545000	43	0.00658191	338genomic	535001	536000	26	0.00520679	338genomic	538501	539500	34	0.00677381	338genomic	552001	553000	12	0.00248255	338genomic	548501	549500	53	0.00942508
338genomic	548001	549000	33	0.00415057	338genomic	539001	540000	17	0.00281621	338genomic	548501	549500	55	0.00878549	338genomic	546001	547000	43	0.00467192	338genomic	544501	545500	47	0.00717571	338genomic	535501	536500	28	0.00604425	338genomic	539001	540000	18	0.00370588	338genomic	552501	553500	18	0.00410967	338genomic	549001	550000	49	0.0102014
338genomic	548501	549500	45	0.00683449	338genomic	539501	540500	17	0.00368301	338genomic	549001	550000	55	0.010036	338genomic	546501	547500	50	0.00592772	338genomic	545001	546000	52	0.00716029	338genomic	536001	537000	37	0.0068732	338genomic	539501	540500	11	0.00277125	338genomic	553001	554000	12	0.00315279	338genomic	549501	550500	48	0.00999428
338genomic	549001	550000	45	0.00782937	338genomic	540001	541000	21	0.00528069	338genomic	549501	550500	53	0.00900184	338genomic	547001	548000	37	0.0045582	338genomic	545501	546500	36	0.00415204	338genomic	536501	537500	48	0.00899261	338genomic	540001	541000	15	0.00472448	338genomic	553501	554500	12	0.00424101	338genomic	550001	551000	43	0.00748812
338genomic	549501	550500	44	0.00725523	338genomic	540501	541500	15	0.00358356	338genomic	550001	551000	46	0.00638972	338genomic	547501	548500	17	0.00136508	338genomic	546001	547000	29	0.00282861	338genomic	537001	538000	41	0.00809539	338genomic	540501	541500	14	0.00404299	338genomic	554001	555000	19	0.00539213	338genomic	550501	551500	22	0.00376395
338genomic	550001	551000	34	0.00507229	338genomic	541001	542000	12	0.00256525	338genomic	550501	551500	27	0.00371085	338genomic	548001	549000	37	0.00370362	338genomic	546501	547500	41	0.00575892	338genomic	537501	538500	34	0.00686704	338genomic	541001	542000	12	0.00287632	338genomic	554501	555500	21	0.00508144	338genomic	551001	552000	17	0.0028951
338genomic	550501	551500	24	0.00355543	338genomic	541501	542500	14	0.00341028	338genomic	551001	552000	16	0.00212473	338genomic	548501	549500	48	0.00598047	338genomic	547001	548000	39	0.00554292	338genomic	538001	539000	33	0.00629372	338genomic	541501	542500	13	0.00338222	338genomic	555001	556000	21	0.00503465	338genomic	551501	552500	12	0.00162991
338genomic	551001	552000	22	0.00266036	338genomic	542001	543000	19	0.00437026	338genomic	551501	552500	8	0.000750845	338genomic	549001	550000	45	0.00710679	338genomic	547501	548500	27	0.00307138	338genomic	538501	539500	28	0.00495958	338genomic	542001	543000	17	0.00411043	338genomic	555501	556500	25	0.00495043	338genomic	552001	553000	10	0.00285499
338genomic	551501	552500	17	0.00142845	338genomic	542501	543500	23	0.00601345	338genomic	552001	553000	8	0.0021799	338genomic	549501	550500	50	0.0074429	338genomic	548001	549000	37	0.00544272	338genomic	539001	540000	16	0.00286099	338genomic	542501	543500	23	0.00623168	338genomic	556001	557000	30	0.00495798	338genomic	552501	553500	13	0.00456104
338genomic	552001	553000	16	0.00278373	338genomic	543001	544000	24	0.00515207	338genomic	552501	553500	13	0.00397232	338genomic	550001	551000	39	0.00540838	338genomic	548501	549500	53	0.00901607	338genomic	539501	540500	20	0.00478621	338genomic	543001	544000	22	0.0052974	338genomic	556501	557500	28	0.00438743	338genomic	553001	554000	11	0.00372443
338genomic	552501	553500	14	0.00360346	338genomic	543501	544500	34	0.00487309	338genomic	553001	554000	10	0.00313618	338genomic	550501	551500	25	0.0033877	338genomic	549001	550000	54	0.0097976	338genomic	540001	541000	22	0.00566577	338genomic	543501	544500	25	0.00425087	338genomic	557001	558000	21	0.00385961	338genomic	553501	554500	15	0.00443084
338genomic	553001	554000	11	0.00278603	338genomic	544001	545000	44	0.00683053	338genomic	553501	554500	11	0.00391061	338genomic	551001	552000	18	0.00195455	338genomic	549501	550500	50	0.00881169	338genomic	540501	541500	13	0.00298226	338genomic	544001	545000	35	0.0065218	338genomic	557501	558500	65	0.0121951	338genomic	554001	555000	21	0.00693047
338genomic	553501	554500	16	0.00443071	338genomic	544501	545500	52	0.00830321	338genomic	554001	555000	16	0.00599662	338genomic	551501	552500	9	0.000720685	338genomic	550001	551000	40	0.0064198	338genomic	541001	542000	10	0.00219849	338genomic	544501	545500	53	0.00897989	338genomic	558001	559000	72	0.0120089	338genomic	554501	555500	27	0.0080277
338genomic	554001	555000	23	0.00646432	338genomic	545001	546000	67	0.0102679	338genomic	554501	555500	20	0.00639749	338genomic	552001	553000	9	0.00189407	338genomic	550501	551500	34	0.00470844	338genomic	541501	542500	12	0.00332104	338genomic	545001	546000	71	0.0106008	338genomic	558501	559500	23	0.00205774	338genomic	555001	556000	25	0.00744864
338genomic	554501	555500	26	0.00675451	338genomic	545501	546500	56	0.00765324	338genomic	555001	556000	19	0.00583429	338genomic	552501	553500	10	0.00267549	338genomic	551001	552000	36	0.00462138	338genomic	542001	543000	16	0.00419881	338genomic	545501	546500	60	0.00824202	338genomic	559001	560000	18	0.00231442	338genomic	555501	556500	24	0.00720521
338genomic	555001	556000	24	0.00626054	338genomic	546001	547000	40	0.00565868	338genomic	555501	556500	21	0.00570211	338genomic	553001	554000	12	0.00271367	338genomic	551501	552500	24	0.00279454	338genomic	542501	543500	19	0.00516726	338genomic	546001	547000	48	0.00760366	338genomic	559501	560500	25	0.0044493	338genomic	556001	557000	30	0.00660897
338genomic	555501	556500	28	0.00666522	338genomic	546501	547500	46	0.00819098	338genomic	556001	557000	30	0.00576375	338genomic	553501	554500	20	0.00497088	338genomic	552001	553000	21	0.00384406	338genomic	543001	544000	23	0.00472036	338genomic	546501	547500	53	0.00999765	338genomic	560001	561000	31	0.00566698	338genomic	556501	557500	25	0.00493214
338genomic	556001	557000	29	0.0054736	338genomic	547001	548000	43	0.00673238	338genomic	556501	557500	24	0.00414919	338genomic	554001	555000	24	0.00605612	338genomic	552501	553500	18	0.00460679	338genomic	543501	544500	38	0.00561586	338genomic	547001	548000	43	0.00746028	338genomic	560501	561500	36	0.00648971	338genomic	557001	558000	15	0.00293294
338genomic	556501	557500	24	0.00337188	338genomic	547501	548500	28	0.00242503	338genomic	557001	558000	14	0.00255758	338genomic	554501	555500	22	0.00540524	338genomic	553001	554000	13	0.00347011	338genomic	544001	545000	51	0.00747536	338genomic	547501	548500	21	0.0026891	338genomic	561001	562000	41	0.00743076	338genomic	557501	558500	42	0.00664585
338genomic	557001	558000	34	0.00387073	338genomic	548001	549000	37	0.0035969	338genomic	557501	558500	49	0.00798196	338genomic	555001	556000	19	0.00513011	338genomic	553501	554500	18	0.0048582	338genomic	544501	545500	59	0.00882172	338genomic	548001	549000	34	0.0042857	338genomic	561501	562500	50	0.00954655	338genomic	558001	559000	48	0.00718394
338genomic	557501	558500	52	0.00811768	338genomic	548501	549500	52	0.0055671	338genomic	558001	559000	54	0.00792563	338genomic	555501	556500	24	0.00545945	338genomic	554001	555000	25	0.00727655	338genomic	545001	546000	82	0.0127728	338genomic	548501	549500	53	0.007141	338genomic	562001	563000	51	0.00938541	338genomic	558501	559500	31	0.00404397
338genomic	558001	559000	42	0.00739178	338genomic	549001	550000	50	0.00626647	338genomic	558501	559500	23	0.00226803	338genomic	556001	557000	32	0.00497365	338genomic	554501	555500	32	0.00883235	338genomic	545501	546500	72	0.00995036	338genomic	549001	550000	48	0.0073957	338genomic	562501	563500	40	0.00669332	338genomic	559001	560000	35	0.00545603
338genomic	558501	559500	24	0.00303178	338genomic	549501	550500	39	0.00538749	338genomic	559001	560000	26	0.00333038	338genomic	556501	557500	27	0.00372216	338genomic	555001	556000	28	0.00784219	338genomic	546001	547000	49	0.00614257	338genomic	549501	550500	43	0.00632682	338genomic	563001	564000	35	0.00712927	338genomic	559501	560500	34	0.00636418
338genomic	559001	560000	25	0.00342841	338genomic	550001	551000	29	0.00411961	338genomic	559501	560500	32	0.00516533	338genomic	557001	558000	38	0.00519364	338genomic	555501	556500	27	0.0073719	338genomic	546501	547500	58	0.00925838	338genomic	550001	551000	40	0.00557097	338genomic	563501	564500	39	0.00860429	338genomic	560001	561000	36	0.00870903
338genomic	559501	560500	28	0.00452643	338genomic	550501	551500	27	0.0040511	338genomic	560001	561000	34	0.00723902	338genomic	557501	558500	70	0.0112864	338genomic	556001	557000	30	0.00632054	338genomic	547001	548000	45	0.00760503	338genomic	550501	551500	33	0.00547536	338genomic	564001	565000	47	0.00864468	338genomic	560501	561500	33	0.00849546
338genomic	560001	561000	31	0.00572723	338genomic	551001	552000	26	0.00359782	338genomic	560501	561500	32	0.00722111	338genomic	558001	559000	66	0.0106979	338genomic	556501	557500	28	0.00426099	338genomic	547501	548500	20	0.00212333	338genomic	551001	552000	29	0.00527389	338genomic	564501	565500	62	0.00922021	338genomic	561001	562000	31	0.007684
338genomic	560501	561500	28	0.00523862	338genomic	551501	552500	23	0.00233372	338genomic	561001	562000	34	0.00720065	338genomic	558501	559500	37	0.00423953	338genomic	557001	558000	33	0.00429013	338genomic	548001	549000	27	0.00252828	338genomic	551501	552500	22	0.00312244	338genomic	565001	566000	63	0.00939694	338genomic	561501	562500	47	0.0119659
338genomic	561001	562000	28	0.00484199	338genomic	552001	553000	20	0.00298436	338genomic	561501	562500	50	0.0105718	338genomic	559001	560000	27	0.00333576	338genomic	557501	558500	49	0.00801698	338genomic	548501	549500	49	0.00528781	338genomic	552001	553000	16	0.00305622	338genomic	565501	566500	67	0.00952148	338genomic	562001	563000	59	0.0139889
338genomic	561501	562500	42	0.00822891	338genomic	552501	553500	13	0.00296596	338genomic	562001	563000	57	0.0115548	338genomic	559501	560500	31	0.00467586	338genomic	558001	559000	46	0.0077968	338genomic	549001	550000	53	0.00657091	338genomic	552501	553500	14	0.00305664	338genomic	566001	567000	87	0.0132411	338genomic	562501	563500	45	0.0099015
338genomic	562001	563000	53	0.0104724	338genomic	553001	554000	12	0.00263984	338genomic	562501	563500	42	0.00816372	338genomic	560001	561000	30	0.00519056	338genomic	558501	559500	30	0.00461959	338genomic	549501	550500	50	0.00681382	338genomic	553001	554000	17	0.00298302	338genomic	566501	567500	61	0.0114165	338genomic	563001	564000	43	0.00903577
338genomic	562501	563500	39	0.00662598	338genomic	553501	554500	19	0.00476781	338genomic	563001	564000	39	0.00800746	338genomic	560501	561500	23	0.00430143	338genomic	559001	560000	31	0.0058679	338genomic	550001	551000	48	0.00622201	338genomic	553501	554500	22	0.00465542	338genomic	567001	568000	44	0.00763212	338genomic	563501	564500	49	0.00989667
338genomic	563001	564000	30	0.00584052	338genomic	554001	555000	23	0.00617414	338genomic	563501	564500	47	0.00908486	338genomic	561001	562000	26	0.00439411	338genomic	559501	560500	33	0.00611726	338genomic	550501	551500	41	0.0047825	338genomic	554001	555000	23	0.00556063	338genomic	567501	568500	60	0.0092271	338genomic	564001	565000	53	0.0103776
338genomic	563501	564500	34	0.00745398	338genomic	554501	555500	27	0.00656206	338genomic	564001	565000	54	0.00924518	338genomic	561501	562500	45	0.00801394	338genomic	560001	561000	35	0.00663224	338genomic	551001	552000	35	0.00358206	338genomic	554501	555500	28	0.00716608	338genomic	568001	569000	65	0.0101061	338genomic	564501	565500	71	0.0121842
338genomic	564001	565000	43	0.00822054	338genomic	555001	556000	24	0.00599513	338genomic	564501	565500	65	0.0103018	338genomic	562001	563000	54	0.0100908	338genomic	560501	561500	34	0.00658301	338genomic	551501	552500	23	0.00204387	338genomic	555001	556000	26	0.00676061	338genomic	568501	569500	54	0.00881381	338genomic	565001	566000	68	0.0119875
338genomic	564501	565500	61	0.0107709	338genomic	555501	556500	22	0.00601166	338genomic	565001	566000	59	0.0098925	338genomic	562501	563500	35	0.0059604	338genomic	561001	562000	35	0.00634686	338genomic	552001	553000	16	0.00259649	338genomic	555501	556500	23	0.00574616	338genomic	569001	570000	25	0.00511232	338genomic	565501	566500	65	0.0117362
338genomic	565001	566000	56	0.00987759	338genomic	556001	557000	20	0.00436412	338genomic	565501	566500	60	0.00971688	338genomic	563001	564000	30	0.00542833	338genomic	561501	562500	50	0.0100601	338genomic	552501	553500	12	0.00303427	338genomic	556001	557000	20	0.00389206	338genomic	569501	570500	19	0.004441	338genomic	566001	567000	73	0.0136414
338genomic	565501	566500	62	0.00985102	338genomic	556501	557500	21	0.00274098	338genomic	566001	567000	74	0.0122672	338genomic	563501	564500	36	0.00731926	338genomic	562001	563000	56	0.0117634	338genomic	553001	554000	13	0.00308123	338genomic	556501	557500	23	0.00268961	338genomic	570001	571000	16	0.00322086	338genomic	566501	567500	51	0.0110682
338genomic	566001	567000	80	0.0144188	338genomic	557001	558000	39	0.00472696	338genomic	566501	567500	51	0.0102081	338genomic	564001	565000	50	0.00823229	338genomic	562501	563500	42	0.00770432	338genomic	553501	554500	20	0.00549438	338genomic	557001	558000	36	0.00451676	338genomic	570501	571500	15	0.00221167	338genomic	567001	568000	63	0.00994457
338genomic	566501	567500	52	0.0117139	338genomic	557501	558500	44	0.00775931	338genomic	567001	568000	47	0.00832884	338genomic	564501	565500	69	0.0114972	338genomic	563001	564000	38	0.00732879	338genomic	554001	555000	24	0.00688285	338genomic	557501	558500	36	0.00744771	338genomic	571001	572000	34	0.00583769	338genomic	567501	568500	76	0.0116231
338genomic	567001	568000	45	0.00851732	338genomic	558001	559000	35	0.007695	338genomic	567501	568500	62	0.00998327	338genomic	565001	566000	61	0.0105333	338genomic	563501	564500	43	0.00916378	338genomic	554501	555500	23	0.0061385	338genomic	558001	559000	32	0.007069	338genomic	571501	572500	45	0.008856	338genomic	568001	569000	61	0.0109018
338genomic	567501	568500	62	0.0113818	338genomic	558501	559500	36	0.0057031	338genomic	568001	569000	61	0.00982561	338genomic	565501	566500	67	0.00954379	338genomic	564001	565000	49	0.0102892	338genomic	555001	556000	18	0.00536328	338genomic	558501	559500	32	0.00450484	338genomic	572001	573000	45	0.00872946	338genomic	568501	569500	46	0.00917123
338genomic	568001	569000	59	0.0109126	338genomic	559001	560000	34	0.00488943	338genomic	568501	569500	48	0.00812406	338genomic	566001	567000	92	0.0151326	338genomic	564501	565500	54	0.0115923	338genomic	555501	556500	20	0.0060307	338genomic	559001	560000	33	0.00519562	338genomic	572501	573500	41	0.0083603	338genomic	569001	570000	19	0.00430487
338genomic	568501	569500	41	0.00828242	338genomic	559501	560500	32	0.005162	338genomic	569001	570000	20	0.00417562	338genomic	566501	567500	60	0.0122968	338genomic	565001	566000	49	0.0109619	338genomic	556001	557000	26	0.00547689	338genomic	559501	560500	35	0.00585395	338genomic	573001	574000	48	0.010618	338genomic	569501	570500	20	0.00339401
338genomic	569001	570000	20	0.00474581	338genomic	560001	561000	29	0.0049062	338genomic	569501	570500	19	0.00388036	338genomic	567001	568000	44	0.00825903	338genomic	565501	566500	58	0.0116587	338genomic	556501	557500	29	0.00433508	338genomic	560001	561000	31	0.00487576	338genomic	573501	574500	51	0.0126762	338genomic	570001	571000	16	0.00263012
338genomic	569501	570500	25	0.00472048	338genomic	560501	561500	21	0.00347448	338genomic	570001	571000	15	0.00272022	338genomic	567501	568500	68	0.0113943	338genomic	566001	567000	79	0.0163904	338genomic	557001	558000	41	0.00577264	338genomic	560501	561500	22	0.00401717	338genomic	574001	575000	54	0.0147231	338genomic	570501	571500	7	0.00156252
338genomic	570001	571000	19	0.003991	338genomic	561001	562000	27	0.00430821	338genomic	570501	571500	7	0.0013964	338genomic	568001	569000	61	0.0106019	338genomic	566501	567500	60	0.0138376	338genomic	557501	558500	48	0.00836996	338genomic	561001	562000	24	0.00492966	338genomic	574501	575500	57	0.0139454	338genomic	571001	572000	19	0.00517124
338genomic	570501	571500	9	0.00179532	338genomic	561501	562500	36	0.00550255	338genomic	571001	572000	21	0.00477923	338genomic	568501	569500	41	0.00793401	338genomic	567001	568000	51	0.010277	338genomic	558001	559000	45	0.0096622	338genomic	561501	562500	34	0.00589363	338genomic	575001	576000	49	0.0111664	338genomic	571501	572500	27	0.0075837
338genomic	571001	572000	17	0.00370528	338genomic	562001	563000	38	0.00565545	338genomic	571501	572500	35	0.00763929	338genomic	569001	570000	21	0.00461218	338genomic	567501	568500	66	0.0136707	338genomic	558501	559500	43	0.0077634	338genomic	562001	563000	39	0.00596725	338genomic	575501	576500	42	0.00911524	338genomic	572001	573000	23	0.00620434
338genomic	571501	572500	28	0.00765424	338genomic	562501	563500	25	0.00376316	338genomic	572001	573000	34	0.00687613	338genomic	569501	570500	23	0.00491349	338genomic	568001	569000	64	0.0128677	338genomic	559001	560000	37	0.00553036	338genomic	562501	563500	29	0.00431036	338genomic	576001	577000	53	0.0109818	338genomic	572501	573500	22	0.00613007
338genomic	572001	573000	27	0.00700645	338genomic	563001	564000	18	0.00321625	338genomic	572501	573500	29	0.00653887	338genomic	570001	571000	20	0.00415214	338genomic	568501	569500	44	0.00915017	338genomic	559501	560500	35	0.00613147	338genomic	563001	564000	19	0.00375459	338genomic	576501	577500	47	0.00933091	338genomic	573001	574000	21	0.00585977
338genomic	572501	573500	20	0.00479275	338genomic	563501	564500	25	0.00485528	338genomic	573001	574000	32	0.00715448	338genomic	570501	571500	12	0.00184561	338genomic	569001	570000	19	0.00485935	338genomic	560001	561000	29	0.0056373	338genomic	563501	564500	23	0.00562022	338genomic	577001	578000	36	0.00454821	338genomic	573501	574500	27	0.00815924
338genomic	573001	574000	25	0.00606281	338genomic	564001	565000	42	0.00745299	338genomic	573501	574500	38	0.00961327	338genomic	571001	572000	17	0.00377015	338genomic	569501	570500	23	0.00471467	338genomic	560501	561500	21	0.00374729	338genomic	564001	565000	33	0.00752969	338genomic	577501	578500	35	0.00384727	338genomic	574001	575000	45	0.0137613
338genomic	573501	574500	32	0.0080309	338genomic	564501	565500	63	0.0112722	338genomic	574001	575000	51	0.0143469	338genomic	571501	572500	31	0.00796945	338genomic	570001	571000	20	0.00433707	338genomic	561001	562000	28	0.0046198	338genomic	564501	565500	40	0.00900554	338genomic	578001	579000	16	0.00183555	338genomic	574501	575500	39	0.0110185
338genomic	574001	575000	43	0.0119507	338genomic	565001	566000	54	0.00989706	338genomic	574501	575500	49	0.0122086	338genomic	572001	573000	30	0.00710289	338genomic	570501	571500	12	0.00238538	338genomic	561501	562500	36	0.005894	338genomic	565001	566000	39	0.00874541	338genomic	578501	579500	30	0.00479604	338genomic	575001	576000	29	0.00722559
338genomic	574501	575500	37	0.0103494	338genomic	565501	566500	57	0.00895754	338genomic	575001	576000	38	0.00835182	338genomic	572501	573500	18	0.00420024	338genomic	571001	572000	20	0.0046049	338genomic	562001	563000	42	0.00642801	338genomic	565501	566500	48	0.00932767	338genomic	579001	580000	39	0.00595281	338genomic	575501	576500	41	0.00889391
338genomic	575001	576000	29	0.00695499	338genomic	566001	567000	74	0.0117956	338genomic	575501	576500	40	0.0080772	338genomic	573001	574000	26	0.00648051	338genomic	571501	572500	29	0.00824847	338genomic	562501	563500	29	0.00410711	338genomic	566001	567000	65	0.0120102	338genomic	579501	580500	29	0.0027993	338genomic	576001	577000	48	0.0091786
338genomic	575501	576500	46	0.0104672	338genomic	566501	567500	53	0.00928712	338genomic	576001	577000	45	0.00872104	338genomic	573501	574500	35	0.00896576	338genomic	572001	573000	25	0.00709645	338genomic	563001	564000	23	0.00367826	338genomic	566501	567500	56	0.0101048	338genomic	580001	581000	29	0.00219051	338genomic	576501	577500	35	0.00688483
338genomic	576001	577000	53	0.0111209	338genomic	567001	568000	48	0.0075792	338genomic	576501	577500	32	0.00685984	338genomic	574001	575000	46	0.0120735	338genomic	572501	573500	20	0.00542006	338genomic	563501	564500	36	0.00611851	338genomic	567001	568000	44	0.00797124	338genomic	580501	581500	19	0.0012254	338genomic	577001	578000	26	0.00491858
338genomic	576501	577500	43	0.00797923	338genomic	567501	568500	63	0.010518	338genomic	577001	578000	22	0.00384923	338genomic	574501	575500	46	0.0110933	338genomic	573001	574000	21	0.00584663	338genomic	564001	565000	61	0.00993649	338genomic	567501	568500	53	0.0113467	338genomic	581001	582000	19	0.00316628	338genomic	577501	578500	22	0.00420458
338genomic	577001	578000	31	0.00527078	338genomic	568001	569000	57	0.0104556	338genomic	577501	578500	26	0.00363741	338genomic	575001	576000	35	0.00774954	338genomic	573501	574500	27	0.00767757	338genomic	564501	565500	83	0.0145469	338genomic	568001	569000	57	0.0121191	338genomic	581501	582500	34	0.00669976	338genomic	578001	579000	17	0.00319917
338genomic	577501	578500	25	0.00330089	338genomic	568501	569500	39	0.00809801	338genomic	578001	579000	21	0.00258693	338genomic	575501	576500	42	0.0097343	338genomic	574001	575000	44	0.0126595	338genomic	565001	566000	68	0.0121704	338genomic	568501	569500	39	0.00847208	338genomic	582001	583000	32	0.00612914	338genomic	578501	579500	26	0.00388291
338genomic	578001	579000	17	0.00220273	338genomic	569001	570000	20	0.00493122	338genomic	578501	579500	29	0.00381731	338genomic	576001	577000	46	0.0105109	338genomic	574501	575500	39	0.0109587	338genomic	565501	566500	74	0.0112145	338genomic	569001	570000	20	0.0047781	338genomic	582501	583500	47	0.0111	338genomic	579001	580000	26	0.0040156
338genomic	578501	579500	22	0.00274291	338genomic	569501	570500	20	0.00446267	338genomic	579001	580000	34	0.00452508	338genomic	576501	577500	40	0.00874359	338genomic	575001	576000	30	0.00799576	338genomic	566001	567000	99	0.0155647	338genomic	569501	570500	22	0.00483646	338genomic	583001	584000	65	0.0153383	338genomic	579501	580500	28	0.00464237
338genomic	579001	580000	26	0.00325013	338genomic	570001	571000	18	0.00412939	338genomic	579501	580500	28	0.0031055	338genomic	577001	578000	32	0.00569568	338genomic	575501	576500	49	0.0123208	338genomic	566501	567500	68	0.0118114	338genomic	570001	571000	18	0.00446512	338genomic	583501	584500	73	0.0161716	338genomic	580001	581000	46	0.00679935
338genomic	579501	580500	22	0.00306643	338genomic	570501	571500	17	0.00312296	338genomic	580001	581000	34	0.00326484	338genomic	577501	578500	25	0.00291699	338genomic	576001	577000	58	0.0123382	338genomic	567001	568000	56	0.00949506	338genomic	570501	571500	16	0.00303241	338genomic	584001	585000	78	0.0138337	338genomic	580501	581500	38	0.00455955
338genomic	580001	581000	32	0.00442401	338genomic	571001	572000	21	0.00427557	338genomic	580501	581500	23	0.00189207	338genomic	578001	579000	17	0.00177959	338genomic	576501	577500	48	0.0079115	338genomic	567501	568500	79	0.0127648	338genomic	571001	572000	22	0.00436516	338genomic	584501	585500	53	0.0058324	338genomic	581001	582000	17	0.00184248
338genomic	580501	581500	30	0.00327713	338genomic	571501	572500	31	0.00716206	338genomic	581001	582000	9	0.00122761	338genomic	578501	579500	24	0.00325416	338genomic	577001	578000	33	0.0053693	338genomic	568001	569000	71	0.0117217	338genomic	571501	572500	30	0.00665567	338genomic	585001	586000	37	0.00488957	338genomic	581501	582500	20	0.00430974
338genomic	581001	582000	20	0.00182386	338genomic	572001	573000	30	0.00640892	338genomic	581501	582500	26	0.00458651	338genomic	579001	580000	32	0.00444139	338genomic	577501	578500	23	0.00394882	338genomic	568501	569500	47	0.00918693	338genomic	572001	573000	25	0.00539458	338genomic	585501	586500	65	0.0110139	338genomic	582001	583000	24	0.0060185
338genomic	581501	582500	25	0.00444585	338genomic	572501	573500	16	0.00353904	338genomic	582001	583000	29	0.00538307	338genomic	579501	580500	30	0.00324706	338genomic	578001	579000	16	0.00279202	338genomic	569001	570000	23	0.00531684	338genomic	572501	573500	13	0.00335088	338genomic	586001	587000	58	0.00917826	338genomic	582501	583500	38	0.0105159
338genomic	582001	583000	29	0.0057523	338genomic	573001	574000	18	0.00436265	338genomic	582501	583500	38	0.00916617	338genomic	580001	581000	33	0.00326187	338genomic	578501	579500	19	0.00280537	338genomic	569501	570500	26	0.00489257	338genomic	573001	574000	15	0.00390378	338genomic	586501	587500	27	0.00323595	338genomic	583001	584000	71	0.0174257
338genomic	582501	583500	37	0.00832147	338genomic	573501	574500	25	0.00613564	338genomic	583001	584000	61	0.013817	338genomic	580501	581500	27	0.00243305	338genomic	579001	580000	21	0.0030663	338genomic	570001	571000	27	0.00479398	338genomic	573501	574500	22	0.00562262	338genomic	587001	588000	23	0.00257571	338genomic	583501	584500	78	0.0186284
338genomic	583001	584000	59	0.0134144	338genomic	574001	575000	40	0.0101614	338genomic	583501	584500	68	0.0147538	338genomic	581001	582000	21	0.00217128	338genomic	579501	580500	22	0.00358921	338genomic	570501	571500	19	0.00341577	338genomic	574001	575000	36	0.0095241	338genomic	587501	588500	10	0.000839424	338genomic	584001	585000	67	0.0151468
338genomic	583501	584500	74	0.0146085	338genomic	574501	575500	37	0.00987103	338genomic	584001	585000	71	0.0134816	338genomic	581501	582500	27	0.00457549	338genomic	580001	581000	40	0.00668741	338genomic	571001	572000	24	0.00514496	338genomic	574501	575500	34	0.00928522	338genomic	588001	589000	6	0.00122566	338genomic	584501	585500	44	0.00778033
338genomic	584001	585000	71	0.0126008	338genomic	575001	576000	28	0.00739597	338genomic	584501	585500	47	0.00647475	338genomic	582001	583000	27	0.00517974	338genomic	580501	581500	39	0.00552562	338genomic	571501	572500	37	0.0087595	338genomic	575001	576000	28	0.00761909	338genomic	588501	589500	21	0.0045697	338genomic	585001	586000	23	0.00346199
338genomic	584501	585500	45	0.00730192	338genomic	575501	576500	44	0.0116663	338genomic	585001	586000	28	0.00362502	338genomic	582501	583500	38	0.00813932	338genomic	581001	582000	26	0.00291768	338genomic	572001	573000	31	0.00711682	338genomic	575501	576500	44	0.0122188	338genomic	589001	590000	28	0.00585994	338genomic	585501	586500	40	0.00666176
338genomic	585001	586000	25	0.00306889	338genomic	576001	577000	55	0.0128074	338genomic	585501	586500	49	0.00776838	338genomic	583001	584000	60	0.0128085	338genomic	581501	582500	29	0.00613914	338genomic	572501	573500	16	0.00354699	338genomic	576001	577000	51	0.0126148	338genomic	589501	590500	18	0.00391661	338genomic	586001	587000	40	0.0064148
338genomic	585501	586500	44	0.00655738	338genomic	576501	577500	49	0.0100137	338genomic	586001	587000	43	0.00667126	338genomic	583501	584500	70	0.0141709	338genomic	582001	583000	32	0.00798394	338genomic	573001	574000	18	0.00492929	338genomic	576501	577500	43	0.00867361	338genomic	590001	591000	13	0.00263777	338genomic	586501	587500	20	0.00237804
338genomic	586001	587000	46	0.00706245	338genomic	577001	578000	34	0.0066532	338genomic	586501	587500	27	0.00276394	338genomic	584001	585000	67	0.0121931	338genomic	582501	583500	48	0.0119642	338genomic	573501	574500	26	0.00686126	338genomic	577001	578000	32	0.00585217	338genomic	590501	591500	14	0.00271698	338genomic	587001	588000	11	0.00122168
338genomic	586501	587500	24	0.00284919	338genomic	577501	578500	21	0.00304044	338genomic	587001	588000	19	0.00173358	338genomic	584501	585500	49	0.00665156	338genomic	583001	584000	78	0.0189084	338genomic	574001	575000	42	0.0108531	338genomic	577501	578500	21	0.00315811	338genomic	591001	592000	14	0.00299866	338genomic	587501	588500	5	0.000508282
338genomic	587001	588000	18	0.00205967	338genomic	578001	579000	17	0.00224135	338genomic	587501	588500	3	0.000210079	338genomic	585001	586000	33	0.00369282	338genomic	583501	584500	80	0.0177454	338genomic	574501	575500	39	0.0106049	338genomic	578001	579000	16	0.00258706	338genomic	591501	592500	11	0.00252755	338genomic	588001	589000	8	0.0012076
338genomic	587501	588500	11	0.00104921	338genomic	578501	579500	25	0.0031879	338genomic	588001	589000	5	0.00101095	338genomic	585501	586500	56	0.00789096	338genomic	584001	585000	68	0.0138797	338genomic	575001	576000	26	0.00716166	338genomic	578501	579500	21	0.00333988	338genomic	592001	593000	8	0.00158642	338genomic	588501	589500	22	0.00584235
338genomic	588001	589000	9	0.00116844	338genomic	579001	580000	27	0.00382305	338genomic	588501	589500	19	0.00469843	338genomic	586001	587000	54	0.00756503	338genomic	584501	585500	50	0.00930758	338genomic	575501	576500	37	0.010289	338genomic	579001	580000	20	0.00297562	338genomic	592501	593500	13	0.00233982	338genomic	589001	590000	28	0.00921321
338genomic	588501	589500	25	0.00570096	338genomic	579501	580500	27	0.00420269	338genomic	589001	590000	26	0.0073495	338genomic	586501	587500	27	0.00281554	338genomic	585001	586000	24	0.00344082	338genomic	576001	577000	54	0.0124969	338genomic	579501	580500	19	0.00278573	338genomic	593001	594000	24	0.00418831	338genomic	589501	590500	16	0.00562741
338genomic	589001	590000	33	0.00766319	338genomic	580001	581000	37	0.00606584	338genomic	589501	590500	15	0.00464262	338genomic	587001	588000	19	0.00172706	338genomic	585501	586500	39	0.00607997	338genomic	576501	577500	54	0.0113126	338genomic	580001	581000	33	0.00637912	338genomic	593501	594500	22	0.00380917	338genomic	590001	591000	10	0.00278562
338genomic	589501	590500	27	0.00496105	338genomic	580501	581500	37	0.00551183	338genomic	590001	591000	11	0.00237229	338genomic	587501	588500	4	0.000309272	338genomic	586001	587000	48	0.00735323	338genomic	577001	578000	33	0.00714874	338genomic	580501	581500	41	0.00679791	338genomic	594001	595000	24	0.00521332	338genomic	590501	591500	19	0.00527977
338genomic	590001	591000	22	0.00371999	338genomic	581001	582000	31	0.00391747	338genomic	590501	591500	23	0.00442649	338genomic	588001	589000	5	0.000854304	338genomic	586501	587500	25	0.00316844	338genomic	577501	578500	24	0.00343199	338genomic	581001	582000	34	0.00472699	338genomic	594501	595500	29	0.0067258	338genomic	591001	592000	20	0.00606045
338genomic	590501	591500	29	0.00600941	338genomic	581501	582500	28	0.00603899	338genomic	591001	592000	23	0.00505584	338genomic	588501	589500	21	0.0049362	338genomic	587001	588000	23	0.00270219	338genomic	578001	579000	22	0.00257826	338genomic	581501	582500	29	0.00755436	338genomic	595001	596000	22	0.00460364	338genomic	591501	592500	12	0.00410629
338genomic	591001	592000	28	0.00620884	338genomic	582001	583000	33	0.00782733	338genomic	591501	592500	13	0.00340819	338genomic	589001	590000	28	0.00628999	338genomic	587501	588500	20	0.00185956	338genomic	578501	579500	26	0.00350359	338genomic	582001	583000	31	0.00896355	338genomic	595501	596500	19	0.00342129	338genomic	592001	593000	12	0.00345651
338genomic	591501	592500	18	0.0035965	338genomic	582501	583500	44	0.0103491	338genomic	592001	593000	8	0.00195987	338genomic	589501	590500	23	0.00427157	338genomic	588001	589000	13	0.00172475	338genomic	579001	580000	36	0.00516964	338genomic	582501	583500	42	0.011147	338genomic	596001	597000	24	0.00507842	338genomic	592501	593500	18	0.00422037
338genomic	592001	593000	17	0.00286142	338genomic	583001	584000	66	0.0155462	338genomic	592501	593500	14	0.00276116	338genomic	590001	591000	18	0.00343762	338genomic	588501	589500	29	0.00727008	338genomic	579501	580500	39	0.00552365	338genomic	583001	584000	70	0.0175882	338genomic	596501	597500	20	0.00475014	338genomic	593001	594000	22	0.00485123
338genomic	592501	593500	23	0.00370568	338genomic	583501	584500	71	0.0137945	338genomic	593001	594000	23	0.00442094	338genomic	590501	591500	20	0.00545885	338genomic	589001	590000	36	0.00944549	338genomic	580001	581000	47	0.00668521	338genomic	583501	584500	72	0.0149129	338genomic	597001	598000	23	0.00387771	338genomic	593501	594500	12	0.00299882
338genomic	593001	594000	27	0.00513861	338genomic	584001	585000	59	0.0104775	338genomic	593501	594500	14	0.00292224	338genomic	591001	592000	23	0.00595599	338genomic	589501	590500	27	0.00586611	338genomic	580501	581500	48	0.00629101	338genomic	584001	585000	54	0.0102554	338genomic	597501	598500	44	0.00757749	338genomic	594001	595000	13	0.0040616
338genomic	593501	594500	15	0.00349972	338genomic	584501	585500	43	0.00762993	338genomic	594001	595000	16	0.00401926	338genomic	591501	592500	20	0.00354433	338genomic	590001	591000	21	0.00432491	338genomic	581001	582000	34	0.00424861	338genomic	584501	585500	37	0.00762855	338genomic	598001	599000	54	0.00825815	338genomic	594501	595500	20	0.00584718
338genomic	594001	595000	21	0.00452509	338genomic	585001	586000	19	0.00240476	338genomic	594501	595500	21	0.00565244	338genomic	592001	593000	17	0.00278716	338genomic	590501	591500	26	0.00656638	338genomic	581501	582500	30	0.00639381	338genomic	585001	586000	14	0.00217446	338genomic	598501	599500	39	0.00495072	338genomic	595001	596000	20	0.00548862
338genomic	594501	595500	26	0.00586477	338genomic	585501	586500	35	0.00518987	338genomic	595001	596000	17	0.00444128	338genomic	592501	593500	20	0.00319913	338genomic	591001	592000	29	0.00757269	338genomic	582001	583000	34	0.00827414	338genomic	585501	586500	36	0.00472706	338genomic	599001	600000	26	0.00437106	338genomic	595501	596500	17	0.00433409
338genomic	595001	596000	19	0.00469224	338genomic	586001	587000	45	0.00687679	338genomic	595501	596500	14	0.00326428	338genomic	593001	594000	27	0.00457541	338genomic	591501	592500	20	0.00505574	338genomic	582501	583500	48	0.0115287	338genomic	586001	587000	49	0.00678384	338genomic	599501	600500	31	0.00520851	338genomic	596001	597000	21	0.00533048
338genomic	595501	596500	15	0.00383212	338genomic	586501	587500	26	0.00332284	338genomic	596001	597000	17	0.00392377	338genomic	593501	594500	19	0.0036335	338genomic	592001	593000	19	0.00416221	338genomic	583001	584000	83	0.0180063	338genomic	586501	587500	23	0.00350809	338genomic	600001	601000	48	0.0084962	338genomic	596501	597500	24	0.00611353
338genomic	596001	597000	21	0.00458086	338genomic	587001	588000	24	0.00298683	338genomic	596501	597500	16	0.00415317	338genomic	594001	595000	23	0.00478147	338genomic	592501	593500	23	0.00467522	338genomic	583501	584500	83	0.0166171	338genomic	587001	588000	25	0.00369318	338genomic	600501	601500	54	0.00945606	338genomic	597001	598000	18	0.00440686
338genomic	596501	597500	22	0.004624	338genomic	587501	588500	21	0.0023406	338genomic	597001	598000	17	0.00373325	338genomic	594501	595500	26	0.00586717	338genomic	593001	594000	23	0.00501324	338genomic	584001	585000	65	0.0128625	338genomic	587501	588500	25	0.00346878	338genomic	601001	602000	51	0.0073456	338genomic	597501	598500	31	0.00903812
338genomic	597001	598000	16	0.00382357	338genomic	588001	589000	14	0.00193486	338genomic	597501	598500	37	0.00816179	338genomic	595001	596000	21	0.00434626	338genomic	593501	594500	14	0.00324226	338genomic	584501	585500	59	0.00949184	338genomic	588001	589000	13	0.00251349	338genomic	601501	602500	36	0.00482161	338genomic	598001	599000	44	0.0103557
338genomic	597501	598500	30	0.00704709	338genomic	588501	589500	22	0.00582206	338genomic	598001	599000	52	0.00918502	338genomic	595501	596500	20	0.00378507	338genomic	594001	595000	17	0.00422009	338genomic	585001	586000	39	0.00434447	338genomic	588501	589500	19	0.00591138	338genomic	602001	603000	14	0.00163522	338genomic	598501	599500	31	0.0054211
338genomic	598001	599000	40	0.0073442	338genomic	589001	590000	25	0.00677114	338genomic	598501	599500	44	0.00554285	338genomic	596001	597000	25	0.00496264	338genomic	594501	595500	20	0.00561322	338genomic	585501	586500	48	0.00602733	338genomic	589001	590000	20	0.00647377	338genomic	602501	603500	12	0.00129075	338genomic	599001	600000	17	0.00376862
338genomic	598501	599500	29	0.00485837	338genomic	589501	590500	21	0.00483063	338genomic	599001	600000	35	0.00483439	338genomic	596501	597500	24	0.00484683	338genomic	595001	596000	16	0.0053455	338genomic	586001	587000	50	0.00686867	338genomic	589501	590500	15	0.00456886	338genomic	603001	604000	10	0.00111723	338genomic	599501	600500	26	0.00561177
338genomic	599001	600000	23	0.0044196	338genomic	590001	591000	21	0.00454061	338genomic	599501	600500	39	0.00598399	338genomic	597001	598000	29	0.00509686	338genomic	595501	596500	15	0.00459035	338genomic	586501	587500	28	0.00331696	338genomic	590001	591000	18	0.00456048	338genomic	603501	604500	12	0.00112791	338genomic	600001	601000	50	0.0108841
338genomic	599501	600500	28	0.00493816	338genomic	590501	591500	27	0.00645678	338genomic	600001	601000	51	0.00972509	338genomic	597501	598500	43	0.00788327	338genomic	596001	597000	20	0.00474603	338genomic	587001	588000	23	0.0022959	338genomic	590501	591500	22	0.00614969	338genomic	604001	605000	12	0.00121205	338genomic	600501	601500	51	0.0109621
338genomic	600001	601000	42	0.00778932	338genomic	591001	592000	25	0.00635734	338genomic	600501	601500	51	0.0098298	338genomic	598001	599000	43	0.00712435	338genomic	596501	597500	20	0.00488596	338genomic	587501	588500	15	0.00115798	338genomic	591001	592000	20	0.00612851	338genomic	604501	605500	9	0.000769718	338genomic	601001	602000	40	0.00882409
338genomic	600501	601500	51	0.00900613	338genomic	591501	592500	16	0.00331877	338genomic	601001	602000	37	0.00664481	338genomic	598501	599500	33	0.00447536	338genomic	597001	598000	14	0.00379186	338genomic	588001	589000	11	0.00134128	338genomic	591501	592500	15	0.00360781	338genomic	605001	606000	5	0.00037848	338genomic	601501	602500	28	0.00639681
338genomic	601001	602000	50	0.00902077	338genomic	592001	593000	22	0.00377123	338genomic	601501	602500	25	0.00446877	338genomic	599001	600000	26	0.00421419	338genomic	597501	598500	28	0.00772665	338genomic	588501	589500	21	0.0055453	338genomic	592001	593000	19	0.00390013	338genomic	605501	606500	4	0.000808384	338genomic	602001	603000	11	0.00227023
338genomic	601501	602500	36	0.00647173	338genomic	592501	593500	24	0.00463465	338genomic	602001	603000	13	0.00197897	338genomic	599501	600500	28	0.00488582	338genomic	598001	599000	41	0.00876251	338genomic	589001	590000	25	0.00676059	338genomic	592501	593500	23	0.00454329	338genomic	606001	607000	14	0.00185064	338genomic	602501	603500	4	0.000833333
338genomic	602001	603000	13	0.00197404	338genomic	593001	594000	23	0.00551748	338genomic	602501	603500	8	0.000995883	338genomic	600001	601000	42	0.00760524	338genomic	598501	599500	31	0.00578226	338genomic	589501	590500	24	0.00576174	338genomic	593001	594000	25	0.00524836	338genomic	606501	607500	14	0.00128927	338genomic	603001	604000	5	0.00059492
338genomic	602501	603500	6	0.000796916	338genomic	593501	594500	15	0.00393783	338genomic	603001	604000	8	0.000775439	338genomic	600501	601500	48	0.00854635	338genomic	599001	600000	19	0.00443098	338genomic	590001	591000	23	0.00546593	338genomic	593501	594500	18	0.00386807	338genomic	607001	608000	7	0.000532118	338genomic	603501	604500	13	0.00208458
338genomic	603001	604000	7	0.000734991	338genomic	594001	595000	18	0.00447542	338genomic	603501	604500	13	0.0015366	338genomic	601001	602000	38	0.0065821	338genomic	599501	600500	26	0.00510446	338genomic	590501	591500	24	0.00654806	338genomic	594001	595000	23	0.00441168	338genomic	607501	608500	10	0.00106515	338genomic	604001	605000	12	0.00218665
338genomic	603501	604500	14	0.00171832	338genomic	594501	595500	21	0.00465342	338genomic	604001	605000	11	0.00155505	338genomic	601501	602500	28	0.00446498	338genomic	600001	601000	46	0.00885121	338genomic	591001	592000	24	0.00643727	338genomic	594501	595500	30	0.00505469	338genomic	608001	609000	14	0.00194316	338genomic	604501	605500	8	0.00146595
338genomic	604001	605000	12	0.00150858	338genomic	595001	596000	19	0.00394983	338genomic	604501	605500	7	0.000988746	338genomic	602001	603000	13	0.00184527	338genomic	600501	601500	57	0.010245	338genomic	591501	592500	18	0.00361078	338genomic	595001	596000	28	0.00553042	338genomic	608501	609500	14	0.00191342	338genomic	605001	606000	4	0.000765738
338genomic	604501	605500	7	0.000680689	338genomic	595501	596500	25	0.00598297	338genomic	605001	606000	4	0.000537051	338genomic	602501	603500	7	0.000985037	338genomic	601001	602000	59	0.0116187	338genomic	592001	593000	21	0.00386378	338genomic	595501	596500	30	0.00672645	338genomic	609001	610000	11	0.00126807	338genomic	605501	606500	5	0.00111179
338genomic	605001	606000	4	0.000387039	338genomic	596001	597000	23	0.00596699	338genomic	605501	606500	3	0.00076872	338genomic	603001	604000	6	0.000580929	338genomic	601501	602500	40	0.00854239	338genomic	592501	593500	20	0.00419947	338genomic	596001	597000	27	0.00529518	338genomic	609501	610500	12	0.00204066	338genomic	606001	607000	11	0.00203972
338genomic	605501	606500	4	0.000846333	338genomic	596501	597500	17	0.00422902	338genomic	606001	607000	9	0.0015338	338genomic	603501	604500	9	0.000795984	338genomic	602001	603000	13	0.00249872	338genomic	593001	594000	22	0.00520282	338genomic	596501	597500	21	0.00397371	338genomic	610001	611000	20	0.00391963	338genomic	606501	607500	10	0.00159329
338genomic	606001	607000	8	0.00165309	338genomic	597001	598000	20	0.00461054	338genomic	606501	607500	10	0.00111909	338genomic	604001	605000	9	0.00085924	338genomic	602501	603500	6	0.000988003	338genomic	593501	594500	17	0.00411597	338genomic	597001	598000	18	0.00412293	338genomic	610501	611500	30	0.0065142	338genomic	607001	608000	8	0.00107986
338genomic	606501	607500	11	0.00176532	338genomic	597501	598500	34	0.00804099	338genomic	607001	608000	6	0.000573325	338genomic	604501	605500	5	0.000401753	338genomic	603001	604000	9	0.000898802	338genomic	594001	595000	18	0.00485964	338genomic	597501	598500	30	0.00769894	338genomic	611001	612000	32	0.00620251	338genomic	607501	608500	7	0.0011005
338genomic	607001	608000	10	0.00167036	338genomic	598001	599000	40	0.00793036	338genomic	607501	608500	5	0.000782464	338genomic	605001	606000	2	0.000162785	338genomic	603501	604500	17	0.00248835	338genomic	594501	595500	21	0.00523119	338genomic	598001	599000	39	0.00866298	338genomic	611501	612500	14	0.00208115	338genomic	608001	609000	12	0.00230625
338genomic	607501	608500	7	0.00130582	338genomic	598501	599500	28	0.00565977	338genomic	608001	609000	11	0.00183749	338genomic	605501	606500	4	0.000761098	338genomic	604001	605000	13	0.00218263	338genomic	595001	596000	20	0.00437846	338genomic	598501	599500	27	0.00642682	338genomic	612001	613000	1	3.6365e-05	338genomic	608501	609500	18	0.00287594
338genomic	608001	609000	11	0.00124427	338genomic	599001	600000	17	0.00416181	338genomic	608501	609500	16	0.00222399	338genomic	606001	607000	10	0.00139323	338genomic	604501	605500	8	0.00103806	338genomic	595501	596500	25	0.00636575	338genomic	599001	600000	19	0.0045982	338genomic	612501	613500	15	0.00146781	338genomic	609001	610000	11	0.00162169
338genomic	608501	609500	10	0.00133336	338genomic	599501	600500	23	0.00433556	338genomic	609001	610000	11	0.00126168	338genomic	606501	607500	12	0.00128231	338genomic	605001	606000	5	0.000562757	338genomic	596001	597000	24	0.00698835	338genomic	599501	600500	23	0.00429354	338genomic	613001	614000	57	0.00909805	338genomic	609501	610500	18	0.00413744
338genomic	609001	610000	9	0.00235064	338genomic	600001	601000	39	0.00667706	338genomic	609501	610500	18	0.00335858	338genomic	607001	608000	9	0.00122418	338genomic	605501	606500	7	0.00127621	338genomic	596501	597500	18	0.00513518	338genomic	600001	601000	31	0.00620858	338genomic	613501	614500	70	0.0110082	338genomic	610001	611000	30	0.00589204
338genomic	609501	610500	22	0.00633041	338genomic	600501	601500	46	0.0073241	338genomic	610001	611000	26	0.00472536	338genomic	607501	608500	6	0.0011413	338genomic	606001	607000	12	0.00243649	338genomic	597001	598000	23	0.00572011	338genomic	600501	601500	40	0.00778482	338genomic	614001	615000	56	0.00632169	338genomic	610501	611500	29	0.00626251
338genomic	610001	611000	40	0.0102941	338genomic	601001	602000	48	0.00876901	338genomic	610501	611500	32	0.00610625	338genomic	608001	609000	8	0.00098287	338genomic	606501	607500	12	0.00242284	338genomic	597501	598500	42	0.00950219	338genomic	601001	602000	44	0.00967037	338genomic	614501	615500	32	0.00311368	338genomic	611001	612000	24	0.00614712
338genomic	610501	611500	42	0.0110915	338genomic	601501	602500	37	0.00702548	338genomic	611001	612000	27	0.00539793	338genomic	608501	609500	10	0.00142592	338genomic	607001	608000	12	0.00225054	338genomic	598001	599000	49	0.00937193	338genomic	601501	602500	29	0.00664241	338genomic	615001	616000	4	0.000178692	338genomic	611501	612500	10	0.00221988
338genomic	611001	612000	30	0.00887999	338genomic	602001	603000	15	0.00224438	338genomic	611501	612500	7	0.00109657	338genomic	609001	610000	14	0.00306096	338genomic	607501	608500	10	0.00157163	338genomic	598501	599500	33	0.00571143	338genomic	602001	603000	8	0.00165772	338genomic	615501	616500	2	7.27836e-05	338genomic	612001	613000	2	0.000314929
338genomic	611501	612500	13	0.00383896	338genomic	602501	603500	6	0.000823732	338genomic	612001	613000	3	0.00025461	338genomic	609501	610500	26	0.00656722	338genomic	608001	609000	13	0.00158725	338genomic	599001	600000	24	0.00416373	338genomic	602501	603500	4	0.000709209	338genomic	616001	617000	4	0.000353065	338genomic	612501	613500	11	0.00163997
338genomic	612001	613000	5	0.000741348	338genomic	603001	604000	4	0.000590432	338genomic	612501	613500	13	0.00145275	338genomic	610001	611000	42	0.0111198	338genomic	608501	609500	15	0.00192561	338genomic	599501	600500	33	0.00573892	338genomic	603001	604000	6	0.000842107	338genomic	616501	617500	3	0.000316404	338genomic	613001	614000	62	0.011752
338genomic	612501	613500	17	0.00204258	338genomic	603501	604500	9	0.00115195	338genomic	613001	614000	54	0.00910976	338genomic	610501	611500	45	0.0118685	338genomic	609001	610000	13	0.00255418	338genomic	600001	601000	44	0.00781465	338genomic	603501	604500	11	0.00170707	338genomic	620501	621500	10	0.00154206	338genomic	613501	614500	80	0.0152632
338genomic	613001	614000	50	0.00813584	338genomic	604001	605000	8	0.000895668	338genomic	613501	614500	63	0.0111174	338genomic	611001	612000	28	0.0082595	338genomic	609501	610500	24	0.0068445	338genomic	600501	601500	46	0.00713389	338genomic	604001	605000	8	0.00111586	338genomic	621001	622000	46	0.00647506	338genomic	614001	615000	52	0.00885537
338genomic	613501	614500	54	0.00899635	338genomic	604501	605500	3	0.000179222	338genomic	614001	615000	47	0.00678042	338genomic	611501	612500	9	0.00341981	338genomic	610001	611000	40	0.0105978	338genomic	601001	602000	50	0.00719903	338genomic	604501	605500	1	9.47946e-05	338genomic	621501	622500	68	0.00965511	338genomic	614501	615500	28	0.0041881
338genomic	614001	615000	40	0.00475048	338genomic	605001	606000	1	4.43816e-05	338genomic	614501	615500	30	0.0037174	338genomic	612001	613000	2	0.000546861	338genomic	610501	611500	43	0.0115888	338genomic	601501	602500	42	0.00637646	338genomic	605501	606500	7	0.00108571	338genomic	622001	623000	69	0.0107473	338genomic	615001	616000	8	0.0008625
338genomic	614501	615500	27	0.00262787	338genomic	605501	606500	6	0.000835957	338genomic	615001	616000	6	0.000522243	338genomic	612501	613500	15	0.00191879	338genomic	611001	612000	36	0.010363	338genomic	602001	603000	18	0.00276994	338genomic	606001	607000	13	0.00238323	338genomic	622501	623500	64	0.0101468	338genomic	615501	616500	4	0.00052267
338genomic	615001	616000	11	0.0011232	338genomic	606001	607000	9	0.0017259	338genomic	615501	616500	4	0.000288383	338genomic	613001	614000	51	0.00820884	338genomic	611501	612500	16	0.00457038	338genomic	602501	603500	12	0.00145756	338genomic	606501	607500	12	0.00189075	338genomic	623001	624000	63	0.00905758	338genomic	616001	617000	1	0.000230879
338genomic	615501	616500	12	0.00095168	338genomic	606501	607500	10	0.0014523	338genomic	616001	617000	2	0.000262933	338genomic	613501	614500	55	0.00902834	338genomic	612001	613000	6	0.000943371	338genomic	603001	604000	10	0.000777265	338genomic	607001	608000	9	0.00116549	338genomic	623501	624500	68	0.00806746	338genomic	616501	617500	9	0.00145042
338genomic	616001	617000	9	0.000704902	338genomic	607001	608000	10	0.0010658	338genomic	616501	617500	4	0.000725246	338genomic	614001	615000	46	0.00552317	338genomic	612501	613500	19	0.00248862	338genomic	603501	604500	10	0.00068463	338genomic	607501	608500	6	0.000867697	338genomic	624001	625000	67	0.00701122	338genomic	617001	618000	10	0.00128345
338genomic	616501	617500	17	0.00149577	338genomic	607501	608500	5	0.000958566	338genomic	617001	618000	3	0.000494379	338genomic	614501	615500	31	0.00322117	338genomic	613001	614000	62	0.01047	338genomic	604001	605000	10	0.000719906	338genomic	608001	609000	8	0.000855615	338genomic	624501	625500	79	0.0110905	338genomic	617501	618500	2	6.3493e-05
338genomic	617001	618000	23	0.00183026	338genomic	608001	609000	5	0.000779311	338genomic	620001	621000	3	0.000371701	338genomic	615001	616000	7	0.000622665	338genomic	613501	614500	72	0.0131135	338genomic	604501	605500	7	0.000382295	338genomic	608501	609500	8	0.00114571	338genomic	625001	626000	56	0.00829151	338genomic	620001	621000	5	0.00089009
338genomic	617501	618500	35	0.00264608	338genomic	608501	609500	6	0.000983233	338genomic	620501	621500	13	0.00183918	338genomic	615501	616500	5	0.000306582	338genomic	614001	615000	51	0.00781378	338genomic	605001	606000	3	0.000149097	338genomic	609001	610000	11	0.00257965	338genomic	625501	626500	42	0.0043492	338genomic	620501	621500	12	0.00229348
338genomic	618001	619000	58	0.00463383	338genomic	609001	610000	14	0.0030735	338genomic	621001	622000	48	0.00726656	338genomic	616001	617000	3	0.000260213	338genomic	614501	615500	35	0.00432099	338genomic	605501	606500	6	0.000707046	338genomic	609501	610500	20	0.00462187	338genomic	626001	627000	62	0.00768171	338genomic	621001	622000	44	0.00823866
338genomic	618501	619500	48	0.00420872	338genomic	609501	610500	22	0.00470527	338genomic	621501	622500	65	0.0106487	338genomic	616501	617500	5	0.000521458	338genomic	615001	616000	18	0.00224708	338genomic	606001	607000	10	0.00132887	338genomic	610001	611000	36	0.00874122	338genomic	626501	627500	74	0.0115836	338genomic	621501	622500	61	0.0125147
338genomic	619001	620000	39	0.00349633	338genomic	610001	611000	34	0.00852255	338genomic	622001	623000	66	0.0114065	338genomic	617001	618000	3	0.000299631	338genomic	615501	616500	16	0.00153171	338genomic	606501	607500	10	0.00115081	338genomic	610501	611500	39	0.00974425	338genomic	627001	628000	63	0.0101025	338genomic	622001	623000	55	0.0121935
338genomic	619501	620500	36	0.00321122	338genomic	610501	611500	38	0.00958708	338genomic	622501	623500	62	0.0103267	338genomic	620001	621000	5	0.000518723	338genomic	616001	617000	10	0.00104289	338genomic	607001	608000	8	0.000947652	338genomic	611001	612000	30	0.00673761	338genomic	627501	628500	44	0.0064147	338genomic	622501	623500	56	0.0115107
338genomic	620001	621000	24	0.00250971	338genomic	611001	612000	29	0.00618711	338genomic	623001	624000	47	0.00753631	338genomic	620501	621500	11	0.00142636	338genomic	616501	617500	17	0.00232642	338genomic	607501	608500	6	0.00123854	338genomic	611501	612500	15	0.00310391	338genomic	628001	629000	37	0.00561168	338genomic	623001	624000	49	0.00959986
338genomic	620501	621500	21	0.00247265	338genomic	611501	612500	15	0.0029324	338genomic	623501	624500	38	0.00526664	338genomic	621001	622000	35	0.00601294	338genomic	617001	618000	27	0.00296546	338genomic	608001	609000	8	0.0011078	338genomic	612001	613000	5	0.000782211	338genomic	628501	629500	25	0.00363557	338genomic	623501	624500	39	0.00656346
338genomic	621001	622000	40	0.0064695	338genomic	612001	613000	6	0.000610053	338genomic	624001	625000	36	0.00454514	338genomic	621501	622500	51	0.00803527	338genomic	617501	618500	39	0.0040578	338genomic	608501	609500	8	0.00105373	338genomic	612501	613500	22	0.00358252	338genomic	629001	630000	21	0.00318904	338genomic	624001	625000	41	0.00608616
338genomic	621501	622500	49	0.00835655	338genomic	612501	613500	20	0.00280961	338genomic	624501	625500	62	0.0103775	338genomic	622001	623000	56	0.007264	338genomic	618001	619000	66	0.00782249	338genomic	609001	610000	18	0.00370937	338genomic	613001	614000	54	0.0108109	338genomic	629501	630500	19	0.00300639	338genomic	624501	625500	64	0.012819
338genomic	622001	623000	49	0.0077978	338genomic	613001	614000	54	0.0098701	338genomic	625001	626000	48	0.0082013	338genomic	622501	623500	61	0.00838708	338genomic	618501	619500	64	0.00747076	338genomic	609501	610500	32	0.00633722	338genomic	613501	614500	61	0.0127971	338genomic	630001	631000	39	0.00580916	338genomic	625001	626000	43	0.00971825
338genomic	622501	623500	50	0.00807688	338genomic	613501	614500	62	0.0111326	338genomic	625501	626500	30	0.00370632	338genomic	623001	624000	73	0.0103423	338genomic	619001	620000	49	0.0055652	338genomic	610001	611000	40	0.00975414	338genomic	614001	615000	50	0.00790416	338genomic	630501	631500	52	0.0088237	338genomic	625501	626500	23	0.00381261
338genomic	623001	624000	48	0.00696586	338genomic	614001	615000	47	0.00589687	338genomic	626001	627000	47	0.00772848	338genomic	623501	624500	71	0.00919424	338genomic	619501	620500	37	0.00489013	338genomic	610501	611500	41	0.0098641	338genomic	614501	615500	37	0.00461991	338genomic	631001	632000	50	0.00883272	338genomic	626001	627000	42	0.00789887
338genomic	623501	624500	51	0.00643962	338genomic	614501	615500	33	0.00332665	338genomic	626501	627500	62	0.0117001	338genomic	624001	625000	41	0.00535693	338genomic	620001	621000	25	0.00362218	338genomic	611001	612000	33	0.00617942	338genomic	615001	616000	25	0.00337984	338genomic	631501	632500	46	0.00757202	338genomic	626501	627500	54	0.01035
338genomic	624001	625000	40	0.00564161	338genomic	615001	616000	21	0.00215986	338genomic	627001	628000	57	0.00969845	338genomic	624501	625500	55	0.00960932	338genomic	620501	621500	26	0.00334437	338genomic	611501	612500	15	0.00280153	338genomic	615501	616500	20	0.00223982	338genomic	632001	633000	46	0.00762921	338genomic	627001	628000	43	0.00778139
338genomic	624501	625500	48	0.00900776	338genomic	615501	616500	16	0.00137247	338genomic	627501	628500	41	0.00716153	338genomic	625001	626000	48	0.00785614	338genomic	621001	622000	48	0.00762566	338genomic	612001	613000	6	0.000392044	338genomic	616001	617000	9	0.00103806	338genomic	632501	633500	62	0.010933	338genomic	627501	628500	34	0.00773499
338genomic	625001	626000	37	0.00670842	338genomic	616001	617000	8	0.000680216	338genomic	628001	629000	39	0.00755429	338genomic	625501	626500	32	0.00404965	338genomic	621501	622500	62	0.0110352	338genomic	612501	613500	23	0.00311365	338genomic	616501	617500	9	0.00197317	338genomic	633001	634000	62	0.0108657	338genomic	628001	629000	38	0.00938776
338genomic	625501	626500	27	0.00363198	338genomic	616501	617500	11	0.00131836	338genomic	628501	629500	25	0.00459214	338genomic	626001	627000	45	0.00724363	338genomic	622001	623000	62	0.0106073	338genomic	613001	614000	58	0.0109112	338genomic	617001	618000	15	0.00244128	338genomic	633501	634500	53	0.00993106	338genomic	628501	629500	23	0.00559195
338genomic	626001	627000	40	0.00726696	338genomic	617001	618000	15	0.00149355	338genomic	629001	630000	15	0.00272078	338genomic	626501	627500	58	0.00953268	338genomic	622501	623500	63	0.011023	338genomic	613501	614500	72	0.0124702	338genomic	617501	618500	31	0.00511064	338genomic	634001	635000	63	0.0126243	338genomic	629001	630000	14	0.00266
338genomic	626501	627500	53	0.00950072	338genomic	617501	618500	31	0.00345371	338genomic	629501	630500	17	0.00276234	338genomic	627001	628000	60	0.00846321	338genomic	623001	624000	58	0.00962635	338genomic	614001	615000	60	0.00775142	338genomic	618001	619000	65	0.0128457	338genomic	634501	635500	53	0.011149	338genomic	629501	630500	18	0.003077
338genomic	627001	628000	55	0.00846787	338genomic	618001	619000	60	0.00789722	338genomic	630001	631000	41	0.006096	338genomic	627501	628500	50	0.00709403	338genomic	623501	624500	54	0.00750387	338genomic	614501	615500	36	0.0039515	338genomic	618501	619500	62	0.0126962	338genomic	635001	636000	70	0.01412	338genomic	630001	631000	41	0.00676937
338genomic	627501	628500	46	0.00787293	338genomic	618501	619500	54	0.00752707	338genomic	630501	631500	48	0.00854604	338genomic	628001	629000	53	0.00979754	338genomic	624001	625000	46	0.00706466	338genomic	615001	616000	19	0.00160144	338genomic	619001	620000	41	0.00833398	338genomic	635501	636500	86	0.0151427	338genomic	630501	631500	49	0.00934382
338genomic	628001	629000	50	0.0107827	338genomic	619001	620000	37	0.00536324	338genomic	631001	632000	42	0.00913884	338genomic	628501	629500	45	0.00834987	338genomic	624501	625500	58	0.0116548	338genomic	615501	616500	13	0.0010881	338genomic	619501	620500	32	0.00710859	338genomic	636001	637000	39	0.0064034	338genomic	631001	632000	45	0.0101943
338genomic	628501	629500	44	0.00899283	338genomic	619501	620500	29	0.00445414	338genomic	631501	632500	41	0.00846366	338genomic	629001	630000	30	0.00486135	338genomic	625001	626000	42	0.00888022	338genomic	616001	617000	9	0.000416514	338genomic	620001	621000	21	0.00500651	338genomic	636501	637500	31	0.00641898	338genomic	631501	632500	50	0.0113977
338genomic	629001	630000	28	0.00505252	338genomic	620001	621000	21	0.00343918	338genomic	632001	633000	34	0.00653451	338genomic	629501	630500	24	0.00423856	338genomic	625501	626500	25	0.00421759	338genomic	616501	617500	12	0.000734507	338genomic	620501	621500	26	0.00459393	338genomic	637001	638000	84	0.0160199	338genomic	632001	633000	44	0.0100332
338genomic	629501	630500	20	0.00436085	338genomic	620501	621500	24	0.00353726	338genomic	632501	633500	44	0.008886	338genomic	630001	631000	36	0.00642968	338genomic	626001	627000	32	0.00711609	338genomic	617001	618000	15	0.000946925	338genomic	621001	622000	43	0.00795278	338genomic	637501	638500	100	0.0161776	338genomic	632501	633500	45	0.0105541
338genomic	630001	631000	42	0.00725581	338genomic	621001	622000	41	0.00736619	338genomic	633001	634000	57	0.0102868	338genomic	630501	631500	43	0.00893542	338genomic	626501	627500	28	0.00829211	338genomic	617501	618500	39	0.00272357	338genomic	621501	622500	55	0.0112187	338genomic	638001	639000	82	0.0090559	338genomic	633001	634000	52	0.0110855
338genomic	630501	631500	52	0.0101591	338genomic	621501	622500	52	0.00951662	338genomic	633501	634500	56	0.0103369	338genomic	631001	632000	52	0.0103017	338genomic	627001	628000	24	0.00680944	338genomic	618001	619000	60	0.00546691	338genomic	622001	623000	58	0.0108587	338genomic	638501	639500	49	0.00445004	338genomic	633501	634500	51	0.010931
338genomic	631001	632000	46	0.00981671	338genomic	622001	623000	45	0.00755559	338genomic	634001	635000	59	0.012286	338genomic	631501	632500	59	0.0106155	338genomic	627501	628500	35	0.00847333	338genomic	618501	619500	41	0.00447918	338genomic	622501	623500	62	0.0118488	338genomic	639001	640000	6	0.000284217	338genomic	634001	635000	54	0.0126315
338genomic	631501	632500	52	0.0103017	338genomic	622501	623500	47	0.00869186	338genomic	634501	635500	51	0.0105723	338genomic	632001	633000	54	0.0107311	338genomic	628001	629000	45	0.0122499	338genomic	619001	620000	28	0.00287365	338genomic	623001	624000	56	0.0102619	338genomic	639501	640500	2	7.27836e-05	338genomic	634501	635500	48	0.0104643
338genomic	632001	633000	56	0.0119968	338genomic	623001	624000	52	0.0085977	338genomic	635001	636000	66	0.0142771	338genomic	632501	633500	60	0.0114034	338genomic	628501	629500	33	0.00903954	338genomic	619501	620500	26	0.00264611	338genomic	623501	624500	51	0.00792388	338genomic	640001	641000	57	0.00791721	338genomic	635001	636000	73	0.0155437
338genomic	632501	633500	59	0.0120728	338genomic	623501	624500	58	0.0081331	338genomic	635501	636500	83	0.0144331	338genomic	633001	634000	57	0.0103259	338genomic	629001	630000	21	0.00480887	338genomic	620001	621000	18	0.00258541	338genomic	624001	625000	51	0.00971722	338genomic	640501	641500	100	0.0134302	338genomic	635501	636500	65	0.0133096
338genomic	633001	634000	55	0.010269	338genomic	624001	625000	51	0.00870716	338genomic	636001	637000	46	0.00629164	338genomic	633501	634500	50	0.00990672	338genomic	629501	630500	17	0.00466749	338genomic	620501	621500	17	0.00247451	338genomic	624501	625500	49	0.0119969	338genomic	641001	642000	88	0.0098544	338genomic	636001	637000	27	0.00521908
338genomic	633501	634500	52	0.0100757	338genomic	624501	625500	46	0.0105905	338genomic	636501	637500	37	0.00760291	338genomic	634001	635000	63	0.0111793	338genomic	630001	631000	37	0.00795179	338genomic	621001	622000	35	0.00702825	338genomic	625001	626000	31	0.00732426	338genomic	641501	642500	86	0.00945178	338genomic	636501	637500	44	0.00957617
338genomic	634001	635000	63	0.0112596	338genomic	625001	626000	36	0.00745456	338genomic	637001	638000	69	0.014914	338genomic	634501	635500	52	0.00937362	338genomic	630501	631500	48	0.0108484	338genomic	621501	622500	57	0.0102108	338genomic	625501	626500	22	0.00351894	338genomic	642001	643000	79	0.012589	338genomic	637001	638000	70	0.0166678
[truncated: 1,949 more rows]

## Sheet: Pi(coding rigon)
The value of nucleotide diversity (π) in each 1kbp slide window and 500 bp step across the coding rigon of whole NBS-encoding gene family from different groups
[truncated: 1,653 more rows]

[truncated: 1 more sheets: Fst]
