# Supplementary material for: Contrasting genetic variation and positive selection followed the divergence of NBS-encoding genes in Asian and European pears
Source: BMC Genomics. 2020 Nov 19;21:809. doi: 10.1186/s12864-020-07226-1 (PMC7678159; doi:10.1186/s12864-020-07226-1)
Supplement: Supplementary file 9 — Additional file 9. Significantly different SNPs between Asian (European) cultivated and wild groups. ‘0/0’ means a homozygous reference site, ‘0/1’ means a heterozygous site with two alleles (reference and variant) and ‘1/1’ means a homozygous variant site. ‘./.’ means no data. Chi-square test was used to evaluate the significantly (p-value < 0.01) different SNPs between cultivated and wild groups. [file 12864_2020_7226_MOESM9_ESM.xlsx]

## Sheet: Asian
Significantly different SNPs between Asian cultivated and wild groups
gene ID	location	Ref	Alt	Pyc_br1	Pyc_br2	Pyc_br3	Pyc_br4	Pyc_br5	Pyc_br6	Pyc_br7	Pyc_py1	Pyc_py2	Pyc_py3	Pyc_py4	Pyc_py5	Pyc_py6	Pyc_py7	Pyc_py8	Pyc_py9	Pyc_py10	Pyc_py11	Pyc_py12	Pyc_py13	Pyc_py14	Pyc_py15	Pyc_py16	Pyc_py17	Pyc_py18	Pyc_py19	Pyc_py20	Pyc_us1	Pyc_us2	Pyc_us3	Pyc_us4	Pyc_us5	Pyc_si1	Pyc_si2	Pyc_si3	Pyc_si4	Pyc_si5	Pyw_ar1	Pyw_be1	Pyw_be2	Pyw_be3	Pyw_ca1	Pyw_ca2	Pyw_ca3	Pyw_fa1	Pyw_fa2
Pbr001247.1	2594	A	G	0/1:226,0,187	./.:.	1/1:255,81,0	0/1:255,0,66	0/1:151,0,213	1/1:255,0,4	0/1:255,0,81	0/0:.	0/0:.	0/0:.	1/1:184,26,2	0/0:.	1/1:167,12,0	0/0:.	0/0:.	1/1:255,36,0	0/0:.	0/0:.	0/0:.	1/1:208,15,0	0/0:.	0/1:255,0,120	0/0:.	0/1:89,0,171	0/0:.	0/1:137,0,255	0/0:.	0/1:94,0,111	0/1:181,0,207	1/1:255,42,0	0/1:225,0,163	0/1:158,0,143	1/1:255,33,0	1/1:255,36,0	1/1:255,42,0	1/1:255,24,0	0/1:255,0,133	1/1:255,39,0	./.:.	1/1:255,48,0	1/1:255,36,0	1/1:103,9,0	1/1:94,15,0	0/1:255,0,51	1/1:140,18,0	1/1:255,42,0
Pbr001247.1	2656	A	G	0/1:165,0,156	0/0:.	1/1:255,42,0	0/1:255,0,24	0/1:134,0,202	1/1:255,33,0	0/1:219,0,149	0/0:.	0/0:.	0/0:.	./.:.	0/0:.	1/1:89,6,0	0/0:.	0/0:.	1/1:240,18,0	0/0:.	0/0:.	0/0:.	1/1:255,30,0	./.:.	0/1:255,0,167	0/0:.	0/0:.	0/0:.	0/1:93,0,164	0/0:.	0/1:115,0,71	0/1:79,0,42	1/1:119,9,0	0/1:101,0,185	0/1:151,0,80	1/1:255,33,0	1/1:245,36,0	1/1:255,48,0	1/1:216,18,0	0/1:110,0,17	1/1:162,24,0	./.:.	1/1:255,24,0	1/1:255,30,0	1/1:59,9,0	./.:.	1/1:58,6,0	1/1:100,15,0	1/1:255,39,0
Pbr001247.1	2501	T	C	0/1:255,0,255	./.:.	1/1:255,30,0	0/1:255,0,175	0/1:217,0,141	1/1:255,42,0	0/1:62,0,192	./.:.	0/0:.	./.:.	1/1:116,15,0	0/0:.	1/1:155,15,0	0/0:.	0/0:.	1/1:255,30,0	0/0:.	0/0:.	0/0:.	1/1:255,39,0	./.:.	0/1:255,0,211	0/0:.	0/0:.	0/0:.	./.:.	0/0:.	0/1:255,0,255	0/1:90,0,255	1/1:255,27,0	0/1:180,0,255	0/1:170,0,255	1/1:255,27,0	1/1:255,33,0	1/1:255,48,0	1/1:192,21,0	0/1:212,0,231	1/1:255,51,0	1/1:177,18,0	1/1:255,24,0	1/1:89,6,0	1/1:103,15,0	1/1:100,12,0	1/1:113,12,0	1/1:143,18,0	1/1:253,18,0
Pbr001247.1	2868	G	A	0/1:255,0,255	0/1:82,0,192	1/1:255,33,0	0/1:207,0,141	0/1:202,0,214	1/1:255,36,0	0/1:223,0,253	./.:.	0/0:.	0/0:.	1/1:181,27,0	0/0:.	1/1:255,30,0	./.:.	0/0:.	1/1:255,27,0	0/0:.	0/0:.	0/1:76,0,255	1/1:255,39,0	./.:.	0/1:184,0,130	0/0:.	./.:.	0/1:60,0,170	0/1:68,0,241	./.:.	0/1:197,0,189	0/1:70,0,255	1/1:249,27,0	0/1:195,0,170	0/1:91,0,255	1/1:255,57,0	1/1:255,57,0	1/1:255,60,0	1/1:255,39,0	0/1:255,0,123	1/1:254,27,0	1/1:91,9,0	1/1:255,30,0	1/1:255,33,0	1/1:164,27,0	1/1:72,9,0	1/1:204,42,0	1/1:220,30,0	1/1:144,21,0
Pbr001247.1	2321	A	C	0/1:199,0,157	0/1:60,0,255	1/1:255,45,0	0/1:159,0,144	0/1:93,0,255	1/1:255,60,0	0/1:255,0,103	0/0:.	0/0:.	0/0:.	1/1:71,9,0	0/0:.	1/1:204,15,0	0/0:.	./.:.	1/1:255,27,0	0/0:.	0/0:.	0/0:.	1/1:255,33,0	./.:.	0/1:255,0,103	0/0:.	./.:.	./.:.	0/1:149,0,147	0/0:.	0/1:235,0,117	0/1:111,0,51	1/1:231,30,0	0/1:203,0,207	0/1:166,0,45	0/1:255,0,135	1/1:255,21,0	0/1:255,0,187	1/1:84,6,0	0/1:255,0,36	1/1:151,9,0	1/1:53,6,0	1/1:255,36,0	1/1:255,18,0	1/1:54,9,0	1/1:82,9,0	1/1:165,21,0	1/1:214,21,0	1/1:255,36,0
Pbr002896.1	1988	G	T	0/1:203,0,208	0/0:.	0/0:.	0/1:211,0,255	0/1:243,0,142	0/0:.	0/1:255,0,76	0/0:.	./.:.	0/1:166,0,45	1/1:170,12,0	0/1:146,0,146	0/0:.	1/1:211,15,0	0/0:.	0/1:159,0,236	0/1:198,0,216	0/0:.	./.:.	0/1:227,0,137	0/0:.	./.:.	0/0:.	0/1:181,0,182	0/0:.	./.:.	0/0:.	0/0:.	0/1:81,0,38	0/0:.	0/1:234,0,190	1/1:255,39,0	1/1:99,26,20	./.:.	1/1:238,26,11	0/1:101,0,153	1/1:255,21,0	1/1:120,6,0	1/1:255,18,0	1/1:90,6,0	1/1:255,27,0	1/1:255,48,24	1/1:84,6,0	1/1:255,30,0	1/1:126,15,0	1/1:155,15,0
Pbr003344.1	3061	G	A	0/1:158,0,10	1/1:150,12,4	0/0:.	0/1:191,0,74	0/1:124,0,67	./.:.	1/1:169,7,0	1/1:255,30,0	1/1:231,30,0	0/1:177,0,110	0/1:250,0,245	0/0:.	0/0:.	0/1:114,0,28	0/1:169,0,58	0/0:.	0/1:149,0,107	1/1:210,30,0	1/1:192,10,0	0/0:.	0/1:192,0,41	1/1:255,48,0	1/1:255,36,0	0/0:.	1/1:255,4,0	0/1:198,0,21	1/1:162,13,0	0/1:211,0,23	0/0:.	0/0:.	0/1:75,0,113	0/0:.	0/0:.	0/0:.	0/0:.	0/0:.	0/0:.	0/1:68,0,153	0/0:.	./.:.	0/0:.	0/0:.	0/0:.	0/0:.	0/0:.	0/0:.
Pbr003359.1	482	T	C	0/1:217,0,255	0/1:194,0,255	1/1:255,27,0	0/0:.	0/1:61,0,152	0/1:77,0,92	0/1:121,0,200	0/0:.	0/0:.	0/1:194,0,147	0/1:255,0,255	0/0:.	1/1:255,27,0	0/1:183,0,171	0/1:81,0,255	1/1:255,30,0	0/1:230,0,87	0/0:.	0/0:.	1/1:222,18,0	0/1:158,0,231	0/0:.	0/0:.	0/0:.	0/0:.	0/0:.	0/0:.	1/1:255,24,0	0/0:.	0/0:.	0/1:120,0,208	1/1:255,39,0	1/1:255,30,0	0/1:101,0,255	1/1:206,18,0	0/0:.	./.:.	1/1:101,9,0	1/1:255,27,0	1/1:225,1,0	1/1:255,30,0	1/1:255,24,0	0/1:96,0,115	1/1:255,39,0	1/1:249,24,0	1/1:255,33,0
Pbr003359.1	424	T	C	0/1:174,0,125	0/1:255,0,115	1/1:255,18,0	0/0:.	0/1:212,0,147	0/1:184,0,147	0/1:197,0,163	0/0:.	0/0:.	0/1:158,0,121	0/0:.	0/0:.	0/1:191,0,255	0/1:232,0,110	0/1:71,0,255	1/1:255,30,0	0/0:.	0/0:.	0/0:.	1/1:255,42,0	0/1:182,0,255	0/0:.	0/0:.	0/1:187,0,215	0/1:143,0,254	./.:.	0/0:.	0/1:223,0,135	0/1:182,0,194	./.:.	0/1:144,0,255	1/1:255,21,0	1/1:255,36,0	0/1:255,0,255	1/1:255,48,0	0/0:.	0/1:203,0,93	1/1:255,24,0	1/1:255,39,0	1/1:255,30,0	1/1:255,21,0	1/1:255,51,0	./.:.	1/1:255,30,0	1/1:255,27,0	1/1:255,27,0
Pbr003359.1	456	C	G	0/1:242,0,231	0/1:255,0,141	1/1:255,30,0	0/0:.	0/1:63,0,43	./.:.	0/1:255,0,179	0/0:.	0/0:.	0/1:248,0,172	0/0:.	0/0:.	0/1:191,0,238	0/1:192,0,93	0/1:81,0,255	1/1:255,27,0	0/1:182,0,165	0/0:.	0/0:.	1/1:255,30,0	0/1:148,0,219	0/0:.	0/0:.	0/1:94,0,255	0/1:137,0,182	0/0:.	0/0:.	0/1:255,0,224	0/1:147,0,150	./.:.	0/1:83,0,255	1/1:255,36,0	1/1:255,33,0	0/1:255,0,255	1/1:255,27,0	0/0:.	0/1:101,0,51	1/1:189,12,0	0/0:.	1/1:255,30,0	1/1:255,24,0	1/1:255,45,0	0/1:87,0,230	1/1:232,21,0	1/1:249,24,0	1/1:255,39,0
Pbr003359.1	1473	A	G	0/1:155,0,45	0/1:70,0,98	1/1:212,15,0	0/0:.	0/1:197,0,34	0/1:54,0,51	0/1:87,0,191	0/0:.	0/0:.	0/1:98,0,72	0/0:.	0/0:.	0/1:98,0,98	0/1:160,0,214	0/1:101,0,30	1/1:167,18,0	0/1:194,0,120	0/0:.	0/0:.	1/1:140,18,0	0/1:93,0,148	0/0:.	0/0:.	0/1:171,0,45	0/0:.	0/0:.	0/0:.	1/1:212,15,0	0/1:54,0,54	0/1:102,0,130	1/1:151,9,0	1/1:197,21,0	1/1:183,12,0	0/1:142,0,192	1/1:210,15,0	./.:.	1/1:174,12,0	1/1:110,6,0	./.:.	1/1:254,21,0	1/1:255,24,0	1/1:234,18,0	./.:.	1/1:255,27,0	1/1:255,24,0	1/1:233,24,0
Pbr003359.1	2777	T	C	0/1:84,0,255	0/1:176,0,210	1/1:255,48,0	0/1:227,0,255	0/1:141,0,255	1/1:255,33,0	0/1:156,0,255	0/0:.	0/0:.	0/1:158,0,255	0/0:.	0/0:.	0/1:255,0,255	1/1:255,39,0	0/1:195,0,148	1/1:255,51,0	0/1:235,0,255	0/0:.	0/0:.	1/1:255,33,0	0/1:255,0,255	0/0:.	0/0:.	0/1:255,0,255	./.:.	0/1:106,0,255	0/0:.	0/1:247,0,255	1/1:255,39,0	1/1:255,39,0	0/1:169,0,192	1/1:255,27,0	1/1:255,42,0	0/1:96,0,235	1/1:255,42,0	0/0:.	1/1:255,33,0	1/1:156,15,0	1/1:255,39,0	1/1:255,39,0	1/1:255,39,0	1/1:255,36,0	0/1:255,0,231	1/1:255,30,0	1/1:179,27,0	1/1:189,27,0
Pbr003359.1	2894	C	G	0/1:255,0,255	0/1:255,0,236	0/1:78,0,255	0/0:.	0/1:234,0,219	0/0:.	0/1:255,0,255	0/0:.	0/0:.	0/1:255,0,255	0/0:.	0/0:.	0/1:180,0,255	0/0:.	0/1:233,0,255	0/1:200,0,68	0/1:255,0,255	0/0:.	0/0:.	0/1:255,0,255	0/1:123,0,255	0/0:.	0/0:.	0/1:191,0,168	0/0:.	0/0:.	0/0:.	0/0:.	0/0:.	0/0:.	0/0:.	0/0:.	1/1:255,54,0	0/1:255,0,179	1/1:255,30,0	0/0:.	0/1:92,0,152	0/0:.	1/1:255,36,0	0/1:234,0,219	0/0:.	1/1:255,24,0	0/1:139,0,178	1/1:255,27,0	1/1:255,30,0	1/1:255,24,0
Pbr003359.1	261	C	T	0/1:54,0,27	0/1:70,0,169	0/0:.	0/0:.	0/1:54,0,54	0/0:.	./.:.	1/1:194,15,0	1/1:185,1,0	1/1:192,18,0	0/0:.	0/0:.	0/0:.	0/0:.	0/1:136,0,93	0/0:.	./.:.	1/1:83,6,0	1/1:223,6,0	0/0:.	1/1:110,6,0	1/1:146,12,0	1/1:210,12,0	0/0:.	1/1:110,6,0	1/1:110,6,0	1/1:169,12,0	0/0:.	0/0:.	./.:.	./.:.	0/0:.	0/0:.	0/0:.	0/0:.	0/0:.	0/0:.	0/0:.	0/0:.	0/0:.	0/0:.	0/0:.	0/1:135,0,113	0/0:.	0/0:.	0/0:.
Pbr003359.1	2754	A	G	0/1:209,0,209	0/1:239,0,130	1/1:255,36,0	0/1:255,0,255	0/1:255,0,246	1/1:255,36,0	0/1:243,0,255	0/0:.	0/0:.	0/1:255,0,255	0/1:255,0,255	0/0:.	1/1:255,42,0	1/1:255,27,0	0/1:219,0,194	1/1:255,48,0	0/1:255,0,209	0/0:.	0/0:.	1/1:255,30,3	0/1:255,0,255	0/0:.	0/0:.	0/1:255,0,255	./.:.	0/1:151,0,255	0/0:.	1/1:255,51,0	1/1:255,33,0	1/1:255,33,0	0/1:255,0,141	1/1:255,27,0	1/1:255,51,0	0/1:83,0,251	1/1:255,27,0	0/0:.	1/1:255,45,0	1/1:239,21,0	1/1:255,51,0	1/1:255,18,0	1/1:255,33,0	1/1:255,30,0	0/1:166,0,255	1/1:255,0,6	1/1:172,24,0	1/1:255,39,0
Pbr003798.1	1079	G	C	./.:.	0/1:109,0,255	1/1:255,63,0	1/1:255,36,0	0/1:121,0,255	1/1:168,33,0	0/1:76,0,255	0/0:.	0/0:.	0/1:65,0,255	1/1:221,36,0	0/1:109,0,255	1/1:174,27,0	1/1:114,12,0	0/1:57,0,110	1/1:233,30,0	0/1:147,0,190	0/0:.	0/0:.	1/1:188,33,0	0/1:61,0,255	0/0:.	0/0:.	./.:.	0/1:87,0,176	0/0:.	0/0:.	1/1:194,30,0	1/1:220,30,0	1/1:114,27,0	./.:.	1/1:184,33,0	1/1:140,27,0	0/1:73,0,255	1/1:159,30,0	0/1:151,0,121	1/1:210,39,0	1/1:210,33,0	1/1:171,24,0	1/1:255,48,0	1/1:141,18,0	1/1:158,33,0	0/1:165,0,221	1/1:204,42,0	1/1:147,18,0	1/1:255,36,0
Pbr003798.1	2040	A	G	0/1:176,0,60	1/1:145,12,0	0/0:.	0/0:.	0/1:201,0,255	0/0:.	1/1:255,12,0	1/1:255,30,0	1/1:209,15,0	0/1:255,0,225	0/0:.	./.:.	0/0:.	0/0:.	0/1:166,0,147	0/0:.	0/1:165,0,233	1/1:216,24,0	1/1:255,36,0	0/0:.	0/1:228,0,8	1/1:221,39,0	1/1:248,21,0	0/0:.	1/1:68,0,2	0/1:101,0,48	1/1:255,42,0	0/0:.	0/0:.	0/0:.	0/1:156,0,212	./.:.	0/1:171,0,153	0/0:.	0/1:113,0,104	0/1:62,0,234	0/1:255,0,88	0/1:169,0,184	0/0:.	0/0:.	0/0:.	0/1:121,0,215	0/1:255,0,140	0/0:.	0/0:.	0/1:121,0,255
Pbr003798.1	1350	T	C	0/1:234,0,255	0/1:136,0,255	0/0:.	0/0:.	0/1:85,0,255	0/0:.	0/1:170,0,255	1/1:255,2,0	1/1:255,18,0	0/1:109,0,255	0/0:.	0/0:.	0/0:.	0/0:.	./.:.	0/0:.	0/1:106,0,174	1/1:170,8,0	1/1:255,33,0	0/0:.	0/1:129,0,255	1/1:125,15,0	1/1:255,42,0	0/0:.	0/1:152,0,40	0/1:255,0,65	1/1:98,12,0	0/0:.	0/0:.	0/0:.	0/1:129,0,203	0/0:.	0/0:.	0/0:.	0/0:.	0/0:.	./.:.	0/0:.	0/0:.	0/0:.	0/0:.	0/0:.	0/1:226,0,255	0/0:.	0/0:.	0/0:.
Pbr003798.1	3525	C	T	./.:.	0/1:94,0,14	0/0:.	0/0:.	0/0:.	0/0:.	0/1:138,0,33	1/1:148,18,0	1/1:102,6,0	0/1:80,0,48	0/0:.	0/0:.	0/0:.	0/0:.	1/1:90,12,0	0/0:.	0/1:130,0,130	1/1:103,9,0	1/1:100,15,0	0/0:.	./.:.	1/1:120,15,0	1/1:107,27,0	./.:.	./.:.	1/1:101,0,1	1/1:87,9,0	0/0:.	0/1:87,0,87	0/1:63,0,100	0/1:103,0,14	0/0:.	0/0:.	0/0:.	0/0:.	0/0:.	0/0:.	0/0:.	0/0:.	0/0:.	0/0:.	0/0:.	0/0:.	0/0:.	0/0:.	0/0:.
Pbr004089.1	1456	C	T	0/1:118,0,129	0/1:94,0,255	0/1:155,0,207	0/0:.	0/0:.	0/0:.	0/1:154,0,255	0/1:127,0,163	1/1:139,9,0	1/1:217,21,0	0/0:.	0/0:.	0/1:228,0,193	1/1:255,36,0	0/1:158,0,138	1/1:248,0,2	1/1:131,12,0	1/1:229,18,0	0/0:.	1/1:255,27,0	0/1:156,0,158	0/0:.	0/1:228,0,39	0/0:.	./.:.	0/1:61,0,48	1/1:159,12,0	0/1:117,0,115	0/0:.	0/1:221,0,55	0/0:.	0/0:.	./.:.	1/1:172,15,0	./.:.	0/0:.	0/1:224,0,190	0/0:.	0/0:.	0/0:.	0/0:.	0/0:.	0/0:.	0/0:.	0/0:.	0/0:.
Pbr004621.1	473	C	T	0/1:87,0,232	1/1:230,18,0	./.:.	1/1:255,24,0	0/1:54,0,54	0/1:93,0,189	0/1:137,0,105	0/0:.	./.:.	0/1:130,0,240	0/0:.	0/0:.	0/0:.	0/1:108,0,108	1/1:174,15,0	0/1:255,0,255	0/1:99,0,185	0/0:.	0/1:98,0,96	0/1:191,0,190	1/1:255,18,0	0/0:.	0/0:.	0/0:.	0/1:54,0,23	0/1:67,0,51	1/1:60,3,0	0/1:61,0,137	1/1:52,3,0	0/0:.	0/1:167,0,149	1/1:60,3,0	0/0:.	0/0:.	0/0:.	0/0:.	0/1:246,0,87	0/0:.	0/0:.	0/0:.	0/0:.	0/0:.	0/1:223,0,180	0/0:.	0/0:.	0/0:.
Pbr004621.1	78	C	G	0/0:.	0/0:.	0/0:.	0/1:171,0,45	0/0:.	0/0:.	0/0:.	1/1:245,24,0	1/1:116,9,0	0/1:155,0,247	0/1:129,0,48	0/0:.	./.:.	0/0:.	0/0:.	0/1:96,0,137	0/1:75,0,51	./.:.	0/1:167,0,111	0/1:90,0,126	0/0:.	0/1:86,0,170	1/1:204,15,0	1/1:184,12,0	./.:.	0/1:140,0,48	0/0:.	0/0:.	0/0:.	0/0:.	0/0:.	0/1:196,0,37	0/1:140,0,45	0/0:.	0/1:137,0,85	0/1:87,0,206	1/1:248,21,0	0/1:90,0,196	1/1:84,6,0	0/1:151,0,233	1/1:228,18,0	0/1:76,0,92	0/0:.	0/0:.	1/1:86,9,0	1/1:110,6,0
Pbr004933.1	930	T	G	0/0:.	0/0:.	0/0:.	0/0:.	0/0:.	0/0:.	0/0:.	0/0:.	0/0:.	0/0:.	./.:.	0/0:.	0/0:.	0/0:.	0/0:.	0/0:.	0/0:.	0/0:.	0/0:.	0/0:.	./.:.	0/1:204,0,219	0/0:.	0/1:99,0,222	0/0:.	0/0:.	0/0:.	0/0:.	0/0:.	0/0:.	0/0:.	0/0:.	0/1:235,0,90	0/0:.	0/1:186,0,246	0/0:.	0/0:.	0/0:.	1/1:255,21,0	0/1:117,0,255	1/1:144,9,0	0/0:.	0/0:.	0/1:153,0,153	1/1:255,18,0	0/1:61,0,255
Pbr004933.1	686	C	T	0/0:.	0/0:.	0/0:.	0/0:.	0/0:.	0/0:.	0/0:.	0/0:.	0/0:.	0/0:.	./.:.	0/0:.	0/0:.	0/0:.	0/0:.	0/0:.	0/0:.	0/0:.	0/0:.	0/0:.	0/0:.	0/1:72,0,255	0/0:.	0/1:223,0,167	0/0:.	0/0:.	0/0:.	0/0:.	./.:.	0/0:.	0/0:.	0/1:94,0,255	0/1:153,0,165	0/0:.	0/1:255,0,255	0/0:.	0/0:.	./.:.	1/1:255,39,0	0/1:228,0,255	0/1:58,0,255	0/0:.	0/0:.	0/1:173,0,251	1/1:255,18,0	0/1:75,0,255
Pbr004933.1	594	G	A	0/0:.	0/0:.	0/0:.	0/0:.	0/0:.	0/0:.	0/0:.	0/0:.	0/0:.	0/0:.	./.:.	0/0:.	0/0:.	0/0:.	0/0:.	0/0:.	0/0:.	0/0:.	0/0:.	0/0:.	0/0:.	0/1:231,0,232	0/0:.	0/1:255,0,186	0/0:.	0/0:.	0/0:.	0/0:.	0/1:152,0,124	0/0:.	0/0:.	0/1:167,0,132	0/1:255,0,205	0/0:.	0/1:196,0,255	0/0:.	0/0:.	0/0:.	1/1:255,18,0	0/1:132,0,185	0/1:216,0,144	0/0:.	0/0:.	0/1:180,0,102	1/1:255,24,0	0/1:138,0,255
Pbr004933.1	1331	C	T	0/0:.	0/0:.	0/0:.	0/0:.	0/0:.	0/0:.	0/0:.	0/0:.	0/0:.	0/0:.	./.:.	0/0:.	0/0:.	0/0:.	0/0:.	0/0:.	0/0:.	0/0:.	0/0:.	0/0:.	0/0:.	0/1:255,0,255	0/0:.	0/1:194,0,177	0/0:.	0/0:.	0/0:.	0/0:.	0/1:124,0,147	0/0:.	0/0:.	0/1:201,0,255	0/0:.	0/0:.	0/0:.	0/0:.	0/0:.	0/0:.	0/0:.	0/0:.	1/1:167,15,0	0/0:.	0/0:.	0/1:255,0,255	1/1:255,24,0	0/1:122,0,153
Pbr004933.1	168	A	G	0/0:.	0/0:.	0/0:.	0/0:.	0/0:.	0/0:.	0/0:.	0/0:.	./.:.	0/0:.	./.:.	0/0:.	0/0:.	0/0:.	0/0:.	0/0:.	0/0:.	0/0:.	0/0:.	0/0:.	0/0:.	0/0:.	0/0:.	0/1:136,0,165	0/0:.	0/0:.	0/0:.	0/0:.	1/1:101,9,0	0/0:.	0/0:.	0/1:137,0,96	0/1:135,0,135	0/0:.	0/1:155,0,93	0/0:.	0/0:.	0/0:.	1/1:110,6,0	0/1:137,0,76	0/1:96,0,123	0/0:.	0/0:.	0/0:.	1/1:110,6,0	1/1:150,9,0
Pbr004933.1	1341	C	T	0/0:.	0/0:.	0/0:.	0/0:.	0/0:.	0/0:.	0/0:.	0/0:.	0/0:.	0/0:.	./.:.	0/0:.	0/0:.	0/0:.	0/0:.	0/0:.	0/0:.	0/0:.	0/0:.	0/0:.	0/0:.	0/1:255,0,255	0/0:.	0/0:.	0/0:.	0/0:.	0/0:.	0/0:.	0/1:135,0,150	0/0:.	0/0:.	0/1:200,0,255	0/0:.	0/0:.	0/0:.	0/0:.	0/0:.	0/0:.	0/0:.	0/0:.	1/1:177,15,0	0/0:.	0/0:.	0/0:.	1/1:255,30,0	0/1:87,0,153
Pbr006646.1	1938	C	G	0/1:255,0,48	1/1:255,36,0	0/0:.	0/1:255,0,255	0/1:217,0,255	0/0:.	1/1:255,33,0	1/1:255,39,0	1/1:244,0,3	0/1:255,0,239	0/0:.	0/1:255,0,255	0/0:.	0/1:255,0,255	1/1:184,12,0	0/1:255,0,255	0/1:255,0,255	1/1:255,9,0	0/0:.	0/1:172,0,255	1/1:255,27,0	1/1:255,1,0	1/1:255,54,0	0/0:.	1/1:255,21,0	0/1:153,0,115	1/1:98,9,0	0/1:255,0,171	0/1:255,0,255	0/1:255,0,255	1/1:255,27,0	0/1:230,0,255	0/0:.	0/0:.	0/0:.	0/0:.	0/1:255,0,255	0/0:.	0/0:.	0/0:.	./.:.	1/1:255,23,0	0/0:.	0/0:.	0/0:.	0/0:.
Pbr006646.1	1110	T	G	0/1:255,0,20	1/1:255,7,0	0/0:.	0/1:255,0,255	0/1:143,0,174	0/0:.	1/1:255,51,0	0/1:223,0,8	1/1:205,0,2	0/1:159,0,255	0/0:.	0/1:253,0,255	0/0:.	0/1:255,0,193	1/1:170,12,0	0/1:78,0,255	0/1:152,0,255	1/1:255,6,0	0/0:.	0/1:135,0,255	1/1:250,5,0	1/1:158,0,5	0/1:255,0,8	0/0:.	1/1:196,0,2	0/1:222,0,42	1/1:237,1,0	0/1:255,0,123	0/1:161,0,255	0/1:255,0,120	0/1:240,0,21	0/1:98,0,98	0/0:.	0/0:.	./.:.	0/0:.	0/1:230,0,255	0/0:.	./.:.	0/0:.	0/0:.	1/1:255,24,0	0/0:.	0/0:.	0/0:.	0/0:.
Pbr006646.1	2173	C	T	0/1:255,0,24	1/1:129,9,0	0/0:.	0/1:255,0,255	0/0:.	0/0:.	1/1:255,66,0	1/1:255,33,0	0/1:255,0,27	0/1:255,0,106	0/0:.	0/1:255,0,255	0/0:.	0/1:255,0,255	1/1:255,0,5	0/1:164,0,255	0/1:255,0,255	1/1:255,42,0	0/0:.	0/1:204,0,255	0/1:202,0,11	0/1:255,0,32	1/1:255,27,0	0/0:.	0/1:178,0,69	0/1:151,0,73	0/1:140,0,17	0/1:255,0,140	./.:.	0/1:255,0,255	0/1:200,0,11	0/1:121,0,255	./.:.	0/0:.	0/0:.	0/0:.	0/1:246,0,255	0/0:.	0/0:.	0/0:.	0/0:.	0/1:255,0,49	0/0:.	0/0:.	0/0:.	0/0:.
Pbr007883.1	1557	A	G	0/1:164,0,73	1/1:163,12,0	1/1:128,9,0	0/0:.	0/1:94,0,70	0/1:255,0,62	0/1:255,0,167	0/0:.	0/0:.	0/1:146,0,93	0/1:79,0,177	0/1:66,0,17	./.:.	1/1:255,30,0	1/1:255,21,0	0/1:125,0,94	0/0:.	0/0:.	0/0:.	0/1:198,0,192	1/1:235,21,0	./.:.	0/0:.	0/0:.	./.:.	0/1:130,0,122	1/1:72,9,0	0/1:230,0,255	0/1:101,0,20	0/1:71,0,135	0/1:194,0,42	1/1:223,15,0	0/1:190,0,194	0/1:221,0,255	0/1:66,0,53	./.:.	1/1:204,15,0	1/1:140,15,0	1/1:112,9,0	0/1:118,0,14	1/1:139,12,0	1/1:152,12,0	0/0:.	1/1:201,15,0	1/1:143,21,0	1/1:178,27,0
Pbr008002.2	150	T	A	1/1:235,18,0	1/1:212,15,0	1/1:235,18,0	1/1:255,27,0	0/1:147,0,255	1/1:255,30,0	1/1:255,42,0	1/1:197,15,0	1/1:212,15,0	1/1:184,12,0	1/1:151,9,0	./.:.	1/1:179,12,0	1/1:60,3,0	1/1:144,12,0	./.:.	1/1:255,24,0	1/1:110,6,0	./.:.	0/1:93,0,170	1/1:254,21,0	1/1:235,18,0	1/1:252,24,0	1/1:151,9,0	1/1:102,6,0	0/1:99,0,51	1/1:107,6,0	1/1:251,21,0	1/1:255,24,0	0/1:128,0,194	1/1:255,30,0	0/1:222,0,140	1/1:184,12,0	1/1:184,12,0	1/1:110,6,0	0/1:54,0,54	0/1:98,0,87	0/1:140,0,48	1/1:101,6,0	./.:.	0/1:90,0,181	1/1:255,33,0	0/0:.	0/1:127,0,215	1/1:212,15,0	1/1:193,15,0
Pbr008002.2	2442	G	A	0/0:.	0/0:.	1/1:212,15,0	0/1:102,0,151	0/1:90,0,196	1/1:231,18,0	0/0:.	0/0:.	0/0:.	0/1:216,0,127	1/1:224,18,0	0/1:117,0,216	1/1:212,15,0	1/1:255,24,0	0/0:.	0/0:.	0/1:87,0,105	0/1:203,0,113	1/1:169,12,0	./.:.	0/0:.	0/1:193,0,112	0/0:.	1/1:255,27,0	./.:.	0/1:81,0,234	0/1:163,0,183	1/1:255,24,0	1/1:125,26,20	1/1:230,18,0	1/1:207,15,0	0/0:.	1/1:245,21,0	1/1:207,15,0	1/1:254,21,0	0/1:90,0,189	0/1:165,0,165	1/1:151,9,0	1/1:255,24,0	./.:.	0/1:165,0,87	1/1:184,12,0	./.:.	1/1:183,12,0	1/1:254,21,0	1/1:255,27,0
Pbr008657.1	2292	G	T	1/1:255,19,0	1/1:255,51,0	0/0:.	0/0:.	0/1:141,0,132	./.:.	1/1:255,19,0	1/1:232,0,3	1/1:211,0,2	1/1:237,24,0	0/0:.	0/0:.	0/0:.	0/1:211,0,255	1/1:158,7,0	./.:.	1/1:194,10,0	1/1:255,39,0	1/1:255,33,0	0/1:157,0,184	1/1:255,54,0	0/1:109,0,30	1/1:216,30,0	0/0:.	0/1:195,0,25	0/1:255,0,92	1/1:255,45,0	0/0:.	0/0:.	0/0:.	0/1:112,0,132	0/0:.	0/0:.	0/0:.	0/0:.	0/0:.	0/0:.	0/0:.	./.:.	0/0:.	0/0:.	0/0:.	0/0:.	0/0:.	0/0:.	0/0:.
Pbr009692.1	3954	T	C	0/0:.	0/0:.	0/0:.	0/1:121,0,255	0/1:158,0,138	1/1:255,42,0	0/0:.	0/0:.	0/0:.	0/0:.	./.:.	0/1:147,0,217	0/1:198,0,181	1/1:255,51,0	0/0:.	0/0:.	0/0:.	0/0:.	0/1:139,0,178	0/1:80,0,153	0/0:.	0/1:119,0,174	0/0:.	0/0:.	0/0:.	./.:.	0/0:.	1/1:255,30,0	0/1:173,0,255	0/1:105,0,161	0/1:98,0,74	./.:.	./.:.	0/1:169,0,211	0/1:255,0,160	1/1:162,12,0	0/1:110,0,79	0/1:178,0,122	1/1:215,18,0	1/1:255,27,0	0/0:.	0/1:82,0,130	0/1:64,0,207	0/1:138,0,116	1/1:110,6,0	./.:.
Pbr010520.1	505	G	A	./.:.	0/1:75,0,20	./.:.	0/0:.	1/1:84,6,0	0/0:.	./.:.	1/1:100,15,0	0/1:77,0,94	1/1:209,27,0	0/0:.	0/0:.	0/0:.	0/0:.	1/1:119,12,0	0/0:.	1/1:103,9,0	./.:.	0/1:108,0,82	0/0:.	./.:.	1/1:200,24,0	1/1:220,24,0	0/0:.	0/1:118,0,30	0/1:75,0,20	1/1:150,21,0	0/0:.	0/0:.	0/0:.	0/0:.	0/1:54,0,23	0/0:.	0/0:.	0/0:.	0/0:.	0/0:.	0/0:.	0/0:.	0/0:.	0/0:.	0/0:.	0/0:.	0/0:.	0/0:.	0/0:.
Pbr011594.1	1462	C	A	0/1:255,0,18	0/1:195,0,255	0/0:.	./.:.	0/1:163,0,170	0/0:.	1/1:255,27,0	1/1:255,6,0	1/1:248,18,0	0/1:236,0,196	0/0:.	0/0:.	0/0:.	0/1:255,0,206	0/1:116,0,254	0/0:.	0/1:255,0,156	0/1:229,0,66	1/1:255,0,5	0/0:.	0/1:78,0,255	0/1:179,0,200	1/1:255,25,0	0/0:.	0/1:255,0,117	0/1:255,0,255	1/1:255,6,0	0/0:.	0/0:.	0/0:.	0/1:231,0,255	0/0:.	0/0:.	0/0:.	0/0:.	./.:.	0/0:.	0/0:.	0/0:.	0/0:.	0/0:.	0/0:.	0/0:.	0/0:.	0/0:.	0/0:.
Pbr011610.1	2607	A	G	1/1:255,27,0	0/1:106,0,255	0/0:.	1/1:255,51,0	0/1:251,0,252	0/0:.	1/1:234,24,0	1/1:255,39,0	0/1:98,0,46	0/1:200,0,63	0/1:208,0,199	0/1:201,0,204	0/0:.	0/1:190,0,118	0/1:203,0,221	0/0:.	0/1:206,0,255	0/1:133,0,47	1/1:228,18,0	0/0:.	0/1:182,0,255	0/1:181,0,155	1/1:255,30,0	0/1:255,0,34	0/1:184,0,88	1/1:255,22,0	1/1:229,0,5	0/1:210,0,139	0/1:69,0,123	0/1:61,0,93	0/1:85,0,124	0/0:.	0/0:.	0/0:.	0/0:.	0/0:.	0/1:255,0,109	0/1:127,0,255	0/0:.	0/0:.	0/0:.	0/1:116,0,205	0/0:.	0/0:.	0/0:.	0/0:.
Pbr011612.1	2603	A	G	0/1:166,0,114	1/1:151,24,0	0/0:.	0/0:.	0/1:158,0,31	0/0:.	1/1:218,36,0	1/1:136,6,0	0/1:66,0,101	0/1:65,0,160	0/0:.	0/0:.	0/0:.	1/1:124,24,0	1/1:133,1,0	./.:.	0/1:111,0,255	0/1:108,0,113	1/1:172,30,0	0/1:54,0,144	1/1:139,12,0	./.:.	1/1:212,17,0	0/0:.	0/1:149,0,220	1/1:98,0,2	1/1:176,30,0	0/0:.	0/0:.	0/0:.	0/1:82,0,127	0/1:140,0,49	0/0:.	0/0:.	0/0:.	0/0:.	./.:.	0/0:.	0/0:.	0/0:.	./.:.	0/1:82,0,96	0/1:100,0,94	0/0:.	0/0:.	0/0:.
Pbr011612.1	3378	A	G	0/1:255,0,30	1/1:255,45,0	0/0:.	0/0:.	0/1:255,0,204	0/0:.	1/1:255,36,0	1/1:255,48,0	0/1:229,0,169	0/1:116,0,255	0/0:.	0/0:.	0/0:.	0/1:138,0,216	1/1:255,36,0	0/1:199,0,255	0/1:153,0,145	0/1:235,0,192	1/1:255,10,0	0/1:206,0,88	1/1:249,18,0	0/1:105,0,255	1/1:255,27,0	0/0:.	1/1:255,24,0	0/1:255,0,163	1/1:255,21,0	0/0:.	0/0:.	0/0:.	0/1:246,0,207	0/0:.	0/0:.	0/0:.	0/0:.	0/0:.	0/0:.	0/0:.	0/0:.	./.:.	0/0:.	0/0:.	0/1:182,0,144	0/0:.	0/0:.	0/0:.
Pbr011612.1	2612	C	T	0/1:183,0,64	1/1:201,36,0	0/0:.	0/0:.	0/1:164,0,51	0/0:.	1/1:183,11,0	1/1:199,21,0	0/1:121,0,101	0/1:107,0,178	0/0:.	0/0:.	0/0:.	0/1:64,0,103	0/1:188,0,32	./.:.	0/1:114,0,255	0/1:108,0,131	1/1:172,30,0	./.:.	1/1:158,14,0	0/1:106,0,239	1/1:216,20,0	./.:.	0/1:165,0,217	1/1:140,1,0	1/1:165,30,0	0/0:.	0/0:.	0/0:.	0/1:90,0,134	0/1:145,0,49	0/0:.	0/0:.	0/0:.	./.:.	0/0:.	0/0:.	0/1:65,0,87	0/0:.	./.:.	0/1:71,0,176	0/1:131,0,114	0/0:.	0/0:.	0/0:.
Pbr011612.1	3397	C	T	0/1:255,0,21	1/1:255,33,0	0/0:.	0/0:.	0/1:255,0,207	0/0:.	1/1:255,39,0	1/1:255,57,0	0/1:242,0,231	0/1:70,0,255	0/0:.	0/0:.	0/0:.	./.:.	1/1:255,39,0	0/1:239,0,255	0/1:179,0,203	0/1:173,0,102	1/1:255,13,0	0/1:156,0,179	1/1:255,30,0	0/1:129,0,254	1/1:255,27,0	0/0:.	0/1:255,0,50	0/1:197,0,153	1/1:255,27,0	0/0:.	0/0:.	0/0:.	0/1:177,0,221	0/0:.	0/0:.	0/0:.	0/0:.	0/0:.	0/0:.	0/0:.	0/0:.	0/0:.	0/0:.	0/0:.	0/1:251,0,186	0/0:.	0/0:.	0/0:.
Pbr011612.1	2825	A	G	0/1:243,0,11	0/1:241,0,6	0/0:.	0/0:.	0/1:176,0,255	0/0:.	1/1:209,18,0	1/1:255,8,0	0/1:169,0,70	0/1:206,0,168	0/0:.	0/0:.	0/0:.	1/1:90,6,0	1/1:255,29,0	0/1:65,0,93	0/1:142,0,129	0/1:62,0,48	1/1:231,21,0	./.:.	1/1:255,23,0	./.:.	1/1:255,25,0	0/0:.	0/1:205,0,22	0/1:255,0,89	1/1:196,18,0	0/0:.	0/0:.	0/0:.	0/1:69,0,255	0/1:175,0,94	0/0:.	0/0:.	0/0:.	0/0:.	0/0:.	0/0:.	0/0:.	0/0:.	0/0:.	0/1:234,0,198	0/1:71,0,219	0/0:.	0/0:.	0/0:.
Pbr011612.1	2832	G	A	1/1:255,18,0	0/1:183,0,130	0/0:.	0/0:.	0/1:189,0,255	0/0:.	1/1:168,15,0	1/1:255,17,0	0/1:174,0,45	0/1:199,0,179	0/0:.	0/0:.	0/0:.	1/1:90,6,0	0/1:246,0,63	0/0:.	0/1:146,0,136	0/1:55,0,101	1/1:255,21,0	0/0:.	0/1:255,0,202	./.:.	1/1:255,39,0	0/0:.	0/1:200,0,121	0/1:255,0,94	1/1:210,21,0	0/0:.	0/0:.	0/0:.	0/1:78,0,255	0/0:.	./.:.	0/0:.	0/0:.	0/0:.	0/0:.	0/0:.	0/0:.	0/0:.	0/0:.	0/0:.	0/0:.	0/0:.	0/0:.	0/0:.
Pbr011612.1	3162	T	C	0/1:255,0,126	1/1:237,0,5	0/0:.	0/0:.	0/1:255,0,147	0/0:.	1/1:255,33,0	1/1:255,4,0	0/1:144,0,143	0/1:183,0,159	0/0:.	0/0:.	0/0:.	0/1:255,0,132	0/1:255,0,18	0/1:158,0,241	0/1:69,0,255	0/1:90,0,113	1/1:255,33,0	0/1:104,0,255	1/1:255,35,0	0/1:144,0,255	1/1:255,33,0	0/0:.	0/1:255,0,48	0/1:234,0,105	1/1:255,21,0	0/0:.	0/0:.	0/0:.	./.:.	0/0:.	0/0:.	0/0:.	0/0:.	0/0:.	0/0:.	0/0:.	0/0:.	0/0:.	0/0:.	./.:.	./.:.	0/0:.	0/0:.	0/0:.
Pbr011612.1	3564	A	G	0/1:88,0,133	1/1:99,0,2	0/0:.	0/0:.	0/1:196,0,90	0/0:.	0/1:153,0,14	1/1:243,21,0	0/1:140,0,37	0/1:90,0,180	0/0:.	0/0:.	0/0:.	0/1:168,0,121	1/1:140,0,5	0/1:84,0,202	0/0:.	0/1:79,0,20	1/1:156,12,0	0/1:129,0,255	1/1:249,21,0	0/1:163,0,180	1/1:199,15,0	0/0:.	0/1:198,0,37	0/1:115,0,48	1/1:192,15,0	0/0:.	0/0:.	0/0:.	0/0:.	0/0:.	0/0:.	0/0:.	0/0:.	0/0:.	0/0:.	0/0:.	0/0:.	0/0:.	0/0:.	0/0:.	0/0:.	0/0:.	0/0:.	0/0:.
Pbr011612.1	2613	A	G	0/0:.	0/0:.	0/1:116,0,120	0/0:.	./.:.	0/0:.	0/0:.	0/0:.	0/0:.	0/0:.	./.:.	0/0:.	0/0:.	0/0:.	0/0:.	0/0:.	0/0:.	0/1:119,0,114	0/0:.	0/0:.	0/0:.	0/0:.	0/0:.	0/0:.	0/0:.	0/0:.	0/0:.	0/1:198,0,250	0/1:209,0,41	0/0:.	0/1:119,0,125	0/0:.	0/0:.	0/0:.	0/0:.	./.:.	0/0:.	0/0:.	1/1:170,18,0	1/1:255,51,0	./.:.	0/0:.	0/0:.	1/1:249,36,0	0/0:.	0/1:131,0,55
Pbr011612.1	2946	G	A	0/1:199,0,55	0/1:255,0,59	0/0:.	0/0:.	0/1:135,0,219	0/0:.	1/1:250,24,0	1/1:174,9,0	0/1:192,0,226	0/1:89,0,255	0/0:.	0/0:.	0/0:.	0/1:148,0,30	0/1:95,0,113	0/0:.	0/1:65,0,240	0/1:61,0,207	1/1:255,30,0	./.:.	0/1:255,0,138	0/1:201,0,125	1/1:255,45,0	0/0:.	0/1:133,0,249	1/1:255,21,0	1/1:255,30,0	0/0:.	0/0:.	0/0:.	0/1:132,0,168	0/0:.	0/0:.	0/0:.	0/0:.	0/0:.	0/0:.	0/0:.	0/0:.	0/0:.	0/0:.	0/0:.	0/0:.	0/0:.	0/0:.	0/0:.
Pbr011612.1	3721	T	C	0/1:165,0,18	1/1:184,12,0	0/0:.	0/0:.	0/1:147,0,42	0/0:.	1/1:212,15,0	1/1:255,27,0	0/1:131,0,60	./.:.	0/0:.	0/0:.	0/0:.	0/1:188,0,174	0/1:98,0,89	0/0:.	./.:.	0/1:112,0,96	./.:.	0/0:.	0/1:96,0,116	0/1:93,0,170	1/1:145,12,0	0/0:.	0/1:113,0,17	1/1:140,9,0	1/1:212,15,0	0/0:.	0/0:.	0/0:.	0/1:132,0,167	0/0:.	0/0:.	0/0:.	0/0:.	0/0:.	0/0:.	0/0:.	0/0:.	0/0:.	0/0:.	0/0:.	0/0:.	0/0:.	0/0:.	0/0:.
Pbr011612.1	609	G	A	0/1:213,0,90	0/1:137,0,255	0/0:.	0/0:.	0/1:131,0,255	0/0:.	1/1:255,25,0	1/1:255,45,0	0/1:137,0,31	0/1:130,0,255	0/0:.	0/0:.	0/0:.	0/1:255,0,255	0/1:200,0,179	0/0:.	0/1:77,0,243	0/1:100,0,255	1/1:255,21,0	0/0:.	0/1:198,0,246	0/1:107,0,255	1/1:255,30,0	0/0:.	0/1:124,0,223	1/1:255,24,0	1/1:218,21,0	0/0:.	0/0:.	0/0:.	./.:.	0/0:.	0/0:.	0/0:.	0/0:.	0/0:.	./.:.	0/0:.	0/0:.	0/0:.	./.:.	0/0:.	0/0:.	0/0:.	0/0:.	0/0:.
Pbr012793.1	2322	A	G	1/1:255,24,0	1/1:255,36,0	1/1:193,12,0	0/0:.	0/1:255,0,200	1/1:112,9,0	1/1:255,33,0	1/1:104,9,0	1/1:255,27,0	1/1:220,12,0	0/1:255,0,255	0/1:255,0,255	1/1:255,24,0	0/1:186,0,255	1/1:208,15,0	1/1:255,39,0	1/1:255,21,0	./.:.	1/1:181,12,0	1/1:255,21,0	1/1:255,27,0	1/1:255,39,0	1/1:255,27,0	1/1:255,27,0	1/1:231,15,0	1/1:255,15,0	1/1:255,24,0	1/1:255,42,0	0/1:207,0,228	0/1:169,0,155	1/1:255,33,0	1/1:255,36,0	0/1:85,0,255	0/1:255,0,255	0/0:.	0/1:251,0,255	0/1:246,0,124	0/1:146,0,255	0/0:.	0/0:.	0/0:.	1/1:255,36,0	0/0:.	0/0:.	0/0:.	0/0:.
Pbr012793.1	2345	G	A	1/1:255,18,0	1/1:255,39,0	1/1:139,9,0	0/0:.	0/1:211,0,210	1/1:139,9,0	1/1:255,24,0	0/1:247,0,8	1/1:255,21,0	1/1:220,12,0	0/1:255,0,255	0/1:255,0,255	1/1:255,24,0	0/1:255,0,255	1/1:255,24,0	1/1:255,0,2	1/1:137,12,0	./.:.	1/1:143,9,0	1/1:255,30,0	1/1:255,18,0	0/1:210,0,8	1/1:180,21,0	1/1:255,35,11	1/1:255,18,0	0/1:156,0,45	1/1:131,12,0	1/1:255,36,0	0/1:91,0,255	0/1:101,0,203	1/1:255,45,0	1/1:222,18,0	./.:.	0/1:255,0,255	0/0:.	0/1:246,0,197	0/1:115,0,170	0/1:181,0,255	0/0:.	0/0:.	0/0:.	1/1:255,45,0	0/0:.	0/0:.	0/0:.	0/0:.
Pbr012793.1	2708	A	T	0/1:124,0,70	1/1:255,21,0	1/1:188,12,0	0/0:.	0/1:179,0,246	1/1:255,18,0	0/1:186,0,255	1/1:238,18,0	0/1:178,0,235	1/1:255,18,0	0/0:.	0/0:.	0/0:.	0/0:.	1/1:255,27,0	0/0:.	1/1:255,18,0	./.:.	1/1:236,15,0	0/0:.	1/1:255,30,0	0/1:255,0,185	1/1:255,36,0	0/0:.	0/1:168,0,217	0/0:.	1/1:127,9,0	0/1:255,0,255	0/0:.	0/1:162,0,203	0/1:192,0,241	0/1:255,0,82	0/0:.	0/0:.	0/0:.	0/0:.	0/0:.	0/0:.	0/0:.	0/0:.	0/0:.	0/0:.	0/0:.	0/0:.	0/0:.	0/0:.
Pbr012793.1	2049	A	G	1/1:178,15,0	1/1:255,39,0	1/1:255,18,0	0/0:.	0/1:179,0,146	1/1:87,6,0	1/1:255,30,0	1/1:176,15,0	1/1:255,21,0	1/1:255,21,0	0/0:.	0/1:255,0,255	1/1:252,27,0	0/1:186,0,255	1/1:255,39,0	1/1:255,33,0	1/1:54,9,0	./.:.	1/1:234,15,0	1/1:255,33,0	1/1:255,30,0	0/1:130,0,197	1/1:89,6,0	1/1:196,15,0	1/1:133,9,0	0/1:115,0,48	1/1:234,15,0	1/1:255,24,0	0/1:155,0,39	0/1:93,0,165	1/1:255,21,0	1/1:255,24,0	0/0:.	0/1:255,0,255	0/0:.	0/1:132,0,141	./.:.	0/0:.	0/1:255,0,90	0/0:.	0/0:.	1/1:214,15,0	./.:.	0/0:.	./.:.	0/0:.
Pbr012793.1	2154	A	G	1/1:255,33,0	1/1:255,36,0	1/1:255,18,0	0/0:.	0/1:255,0,69	1/1:212,15,0	1/1:255,39,0	1/1:188,12,0	1/1:221,15,0	1/1:212,12,0	0/1:139,0,221	0/1:255,0,255	0/1:255,0,36	0/1:255,0,255	1/1:255,21,0	1/1:255,39,0	1/1:255,24,0	./.:.	1/1:246,15,0	1/1:255,21,0	1/1:255,33,0	0/1:96,0,233	1/1:255,21,0	1/1:255,33,0	1/1:110,6,0	1/1:255,21,0	./.:.	1/1:255,24,0	0/1:255,0,255	0/1:183,0,192	1/1:255,30,0	1/1:255,27,0	0/1:177,0,255	0/1:255,0,255	./.:.	0/1:255,0,255	0/1:236,0,251	0/1:96,0,255	0/1:236,0,105	0/0:.	0/0:.	1/1:255,21,0	0/0:.	0/0:.	0/0:.	0/0:.
Pbr012793.1	2107	G	C	0/1:255,0,36	1/1:255,24,0	1/1:255,18,0	0/0:.	0/1:125,0,96	1/1:255,18,0	1/1:176,15,0	1/1:255,24,0	1/1:255,27,0	1/1:220,12,0	0/1:147,0,171	0/1:255,0,255	0/1:145,0,45	0/1:255,0,255	1/1:255,30,0	1/1:255,21,0	1/1:211,15,0	./.:.	1/1:163,9,0	1/1:255,36,0	1/1:255,27,0	0/1:102,0,192	1/1:196,15,0	1/1:255,30,0	1/1:120,6,0	1/1:193,12,0	1/1:170,9,0	1/1:255,27,0	0/1:106,0,255	0/1:119,0,170	1/1:255,18,0	1/1:255,33,0	0/1:250,0,255	0/1:255,0,255	0/0:.	0/1:129,0,217	0/1:105,0,255	0/1:102,0,160	0/1:255,0,158	0/0:.	0/0:.	1/1:210,12,0	0/0:.	0/0:.	0/0:.	0/0:.
Pbr013119.1	1300	T	A	0/0:.	0/0:.	0/1:95,0,130	0/1:255,0,169	0/0:.	0/1:146,0,255	0/0:.	0/1:94,0,255	0/0:.	0/1:158,0,48	1/1:255,60,0	0/0:.	1/1:255,27,0	0/0:.	0/0:.	0/0:.	0/1:138,0,255	0/1:151,0,210	0/1:161,0,178	0/0:.	0/0:.	0/1:187,0,255	0/1:147,0,255	0/0:.	./.:.	0/1:255,0,105	0/1:101,0,172	1/1:135,9,0	1/1:166,24,0	./.:.	1/1:174,12,0	1/1:255,36,0	0/1:181,0,255	1/1:255,39,0	0/1:156,0,96	1/1:255,30,0	1/1:255,30,0	1/1:189,21,0	./.:.	1/1:255,33,0	0/1:236,0,189	0/0:.	1/1:235,21,0	0/1:163,0,255	1/1:228,21,0	1/1:90,15,0
Pbr014063.15	819	C	T	0/1:61,0,36	1/1:188,0,3	0/1:169,0,24	0/0:.	0/1:158,0,67	0/1:67,0,76	0/1:84,0,8	1/1:151,18,0	1/1:131,0,4	1/1:149,15,0	0/1:113,0,84	0/1:128,0,117	0/0:.	0/1:198,0,55	1/1:201,24,0	1/1:187,27,0	1/1:215,18,0	0/1:120,0,88	1/1:138,24,0	1/1:255,39,0	1/1:218,21,0	1/1:143,0,5	1/1:229,21,0	0/0:.	0/1:148,0,41	1/1:162,0,2	1/1:204,21,0	./.:.	0/0:.	0/0:.	0/1:102,0,32	0/0:.	0/0:.	1/1:130,1,0	0/1:106,0,57	0/0:.	0/0:.	./.:.	0/0:.	0/0:.	0/0:.	0/0:.	0/0:.	0/0:.	0/0:.	0/0:.
Pbr014265.1	4035	C	T	0/0:.	./.:.	0/1:62,0,16	0/0:.	./.:.	0/1:106,0,76	0/0:.	./.:.	0/0:.	0/0:.	0/0:.	0/1:108,0,43	1/1:132,24,0	0/0:.	0/1:100,0,15	0/1:61,0,24	0/0:.	0/0:.	0/1:64,0,89	0/0:.	./.:.	0/0:.	0/0:.	0/0:.	0/0:.	0/0:.	0/0:.	./.:.	0/1:84,0,14	0/0:.	0/0:.	0/0:.	1/1:157,30,0	1/1:117,18,0	1/1:117,18,0	1/1:74,9,0	0/1:125,0,12	0/1:105,0,33	0/0:.	1/1:109,18,0	1/1:137,27,0	1/1:111,18,0	0/0:.	0/1:132,0,53	1/1:180,27,0	1/1:63,9,0
Pbr014268.1	689	A	G	0/0:.	0/1:117,0,255	0/1:101,0,51	0/1:255,0,178	0/1:218,0,255	1/1:255,24,0	0/0:.	0/0:.	0/1:245,0,255	./.:.	0/0:.	0/1:112,0,255	0/1:174,0,255	./.:.	0/1:203,0,255	1/1:255,36,0	0/1:194,0,251	0/0:.	0/1:255,0,255	1/1:255,66,0	0/1:206,0,214	0/1:255,0,155	0/0:.	0/0:.	0/1:190,0,219	0/0:.	0/0:.	1/1:234,15,0	1/1:150,9,0	0/1:179,0,179	0/0:.	1/1:255,36,0	1/1:255,36,0	1/1:255,51,0	1/1:255,21,0	1/1:243,38,20	1/1:255,21,0	1/1:255,36,0	1/1:255,54,0	1/1:255,33,0	1/1:255,18,0	1/1:103,30,24	1/1:255,21,0	1/1:255,57,0	1/1:255,45,0	1/1:255,33,0
Pbr014268.1	352	C	T	0/0:.	0/1:113,0,113	0/1:66,0,51	0/1:187,0,125	0/1:90,0,170	1/1:134,9,0	0/0:.	0/0:.	0/1:76,0,174	0/0:.	0/0:.	0/1:105,0,67	0/1:64,0,98	./.:.	0/1:70,0,137	1/1:149,12,0	1/1:129,9,0	0/0:.	0/1:162,0,140	1/1:255,36,0	0/1:76,0,121	0/1:132,0,67	0/0:.	0/0:.	0/1:83,0,145	0/0:.	0/0:.	1/1:78,6,0	1/1:90,6,0	./.:.	./.:.	1/1:204,18,0	1/1:161,15,0	1/1:207,18,0	1/1:76,12,0	1/1:139,15,0	1/1:203,24,0	1/1:169,18,0	1/1:230,24,0	1/1:90,6,0	1/1:60,3,0	1/1:183,18,0	1/1:148,9,0	1/1:199,12,0	1/1:251,18,0	1/1:222,18,0
Pbr014268.1	795	A	G	0/0:.	0/1:205,0,182	0/0:.	0/0:.	./.:.	0/0:.	0/0:.	0/0:.	0/1:86,0,164	0/1:110,0,235	./.:.	./.:.	0/1:79,0,124	0/0:.	0/1:197,0,203	1/1:183,12,0	0/1:171,0,207	0/0:.	0/1:174,0,121	1/1:255,2,0	0/1:233,0,66	0/1:162,0,244	0/0:.	0/0:.	0/1:168,0,213	./.:.	0/0:.	./.:.	1/1:212,15,0	0/1:53,0,78	0/0:.	1/1:219,21,0	1/1:227,21,0	1/1:255,36,0	1/1:255,30,0	0/1:182,0,213	1/1:255,33,0	0/1:81,0,21	1/1:255,27,0	0/1:215,0,173	1/1:255,39,0	1/1:127,9,0	1/1:255,27,0	1/1:255,48,0	0/1:177,0,248	0/1:255,0,174
Pbr014268.1	1535	C	G	0/0:.	0/1:255,0,132	1/1:255,27,0	0/1:152,0,135	0/1:255,0,255	1/1:255,27,0	./.:.	0/0:.	0/1:191,0,72	0/1:166,0,90	./.:.	0/1:255,0,255	0/1:255,0,72	0/0:.	0/1:255,0,148	1/1:255,42,0	0/1:185,0,183	./.:.	0/1:255,0,169	1/1:255,39,0	./.:.	0/1:116,0,255	./.:.	0/0:.	0/1:255,0,150	0/0:.	0/0:.	1/1:255,33,0	1/1:255,36,18	0/0:.	0/1:80,0,255	1/1:255,39,0	1/1:255,72,0	1/1:255,57,0	1/1:255,39,0	1/1:255,78,0	1/1:255,72,0	1/1:255,39,0	1/1:255,42,0	1/1:255,21,0	1/1:255,42,0	1/1:220,12,0	1/1:255,33,0	1/1:255,66,0	1/1:180,24,0	1/1:255,24,0
Pbr016325.1	2223	T	C	0/0:.	0/0:.	0/0:.	0/0:.	0/0:.	1/1:255,24,0	0/0:.	0/0:.	0/0:.	0/0:.	1/1:255,24,0	0/0:.	0/1:255,0,190	./.:.	0/0:.	0/0:.	0/0:.	0/0:.	0/0:.	0/0:.	0/0:.	0/0:.	0/0:.	0/0:.	0/0:.	0/0:.	0/0:.	1/1:255,27,0	1/1:255,16,0	1/1:255,33,0	0/1:255,0,255	0/1:255,0,122	1/1:255,27,0	0/1:183,0,255	1/1:255,33,0	./.:.	0/1:255,0,255	1/1:255,21,0	1/1:255,39,0	1/1:255,30,0	1/1:255,21,0	0/1:255,0,189	0/1:240,0,225	1/1:255,36,0	1/1:255,27,0	1/1:255,24,0
Pbr016325.1	2256	A	G	0/0:.	0/0:.	0/0:.	0/0:.	./.:.	1/1:255,45,0	0/0:.	0/0:.	0/0:.	0/0:.	0/1:142,0,214	0/0:.	0/0:.	0/0:.	0/0:.	0/0:.	0/0:.	0/0:.	0/0:.	0/0:.	0/0:.	0/0:.	0/0:.	0/0:.	0/0:.	0/0:.	0/0:.	0/1:232,0,255	1/1:255,10,0	1/1:255,36,0	0/1:255,0,255	0/1:255,0,229	1/1:255,27,0	0/1:175,0,250	1/1:255,30,0	0/1:125,0,94	0/1:255,0,141	1/1:255,33,0	1/1:255,6,0	1/1:255,36,0	1/1:255,27,0	0/1:152,0,153	0/1:186,0,255	0/1:147,0,204	1/1:255,30,0	1/1:255,18,0
Pbr016325.1	1913	A	G	./.:.	0/0:.	0/0:.	0/0:.	0/1:84,0,255	1/1:255,39,0	0/0:.	./.:.	0/0:.	0/0:.	0/0:.	0/0:.	0/0:.	./.:.	0/0:.	0/0:.	0/0:.	0/0:.	0/0:.	0/0:.	0/0:.	0/0:.	0/0:.	0/0:.	0/0:.	0/0:.	0/0:.	0/1:232,0,255	1/1:255,33,0	0/1:197,0,197	0/1:255,0,187	0/1:167,0,132	0/1:130,0,238	0/0:.	0/1:255,0,202	0/1:81,0,255	0/1:255,0,81	0/1:255,0,189	1/1:255,27,0	0/1:152,0,152	1/1:255,24,0	0/0:.	0/1:255,0,255	0/1:93,0,194	0/1:248,0,192	0/1:255,0,30
Pbr016327.1	1998	C	G	0/1:255,0,240	1/1:255,21,0	0/1:210,0,255	0/1:255,0,241	1/1:255,36,0	0/0:.	0/1:191,0,147	1/1:255,30,0	1/1:255,42,0	1/1:255,1,0	0/1:255,0,232	0/1:247,0,255	0/1:237,0,163	1/1:255,36,0	1/1:255,24,0	0/1:255,0,129	1/1:255,27,0	1/1:255,24,0	1/1:255,36,0	0/1:255,0,225	1/1:255,24,0	1/1:255,18,0	1/1:220,12,0	0/0:.	1/1:255,39,0	1/1:255,33,0	1/1:255,27,0	0/1:234,0,207	0/0:.	0/1:166,0,255	0/1:255,0,226	0/1:216,0,255	1/1:255,36,0	1/1:255,48,0	0/0:.	1/1:255,36,0	0/1:234,0,255	0/1:218,0,255	0/1:129,0,255	0/1:118,0,96	0/0:.	1/1:255,27,0	1/1:255,39,0	0/0:.	0/0:.	0/0:.
Pbr016327.1	2058	C	T	1/1:255,39,0	1/1:255,48,0	1/1:255,60,0	0/1:215,0,255	1/1:255,36,0	0/1:255,0,108	1/1:255,18,0	1/1:255,33,0	1/1:255,33,0	1/1:255,24,0	1/1:243,15,0	./.:.	1/1:255,27,0	1/1:255,51,0	1/1:255,33,0	1/1:255,21,0	1/1:255,30,0	1/1:255,30,0	1/1:255,33,0	1/1:255,30,0	1/1:255,30,0	1/1:255,27,0	1/1:255,24,0	1/1:255,45,0	1/1:255,24,0	1/1:255,24,0	1/1:255,33,0	0/1:255,0,255	0/0:.	0/1:84,0,255	0/1:236,0,243	0/1:116,0,255	1/1:255,39,0	1/1:255,36,0	1/1:255,27,0	1/1:255,36,0	0/1:255,0,113	1/1:255,42,0	1/1:255,33,0	0/1:255,0,96	1/1:255,42,0	1/1:255,48,0	1/1:255,21,0	0/1:255,0,207	0/0:.	0/1:220,0,228
Pbr016329.1	171	A	G	1/1:151,9,0	1/1:241,21,0	0/1:208,0,87	0/1:96,0,119	1/1:255,39,0	0/1:145,0,231	0/1:234,0,58	1/1:255,27,0	1/1:222,18,0	1/1:255,27,0	0/0:.	./.:.	0/1:70,0,116	0/1:185,0,213	1/1:184,12,0	0/1:194,0,130	1/1:196,18,0	1/1:217,21,0	1/1:254,21,0	1/1:184,12,0	1/1:235,18,0	1/1:221,18,0	1/1:255,24,0	0/0:.	1/1:151,9,0	1/1:224,18,0	1/1:235,18,0	0/1:190,0,190	0/0:.	./.:.	0/1:132,0,152	0/1:98,0,70	1/1:243,21,0	1/1:151,9,0	0/1:96,0,121	1/1:255,24,0	0/1:177,0,158	0/1:243,0,53	0/0:.	0/0:.	0/0:.	0/1:105,0,198	0/0:.	0/1:116,0,132	0/1:54,0,54	./.:.
Pbr016329.1	538	C	T	1/1:158,9,0	1/1:235,18,0	1/1:255,24,0	./.:.	1/1:255,36,0	1/1:255,36,0	1/1:255,33,0	1/1:255,33,0	1/1:255,24,0	1/1:255,24,0	0/1:246,0,200	./.:.	1/1:145,12,0	1/1:255,39,0	1/1:245,21,0	1/1:255,27,0	1/1:176,15,0	1/1:171,15,0	1/1:255,24,0	1/1:186,12,0	1/1:255,27,0	1/1:211,15,0	1/1:255,27,0	1/1:148,9,0	1/1:110,6,0	1/1:205,18,0	1/1:255,21,0	1/1:255,33,0	1/1:255,24,0	./.:.	1/1:255,24,0	1/1:246,15,0	1/1:255,24,0	1/1:170,12,0	0/1:159,0,165	1/1:204,15,0	1/1:255,33,0	0/1:216,0,78	1/1:255,24,0	0/1:238,0,89	0/0:.	1/1:255,42,0	./.:.	0/1:132,0,148	1/1:112,9,0	1/1:154,12,0
Pbr016329.1	41	G	C	0/1:85,0,144	1/1:103,9,0	0/1:101,0,8	0/1:167,0,93	1/1:202,18,0	1/1:140,12,0	0/1:161,0,130	1/1:110,6,0	1/1:129,9,0	1/1:207,18,0	0/0:.	0/1:70,0,137	./.:.	0/1:181,0,90	1/1:72,9,0	./.:.	1/1:222,24,0	1/1:129,9,0	1/1:84,6,0	0/1:87,0,135	1/1:75,6,0	1/1:60,3,0	1/1:151,9,0	0/0:.	1/1:129,9,0	./.:.	1/1:121,9,0	1/1:197,15,0	1/1:110,6,0	1/1:145,12,0	1/1:129,9,0	1/1:84,6,0	1/1:166,18,0	1/1:112,12,0	0/1:54,0,54	1/1:157,15,0	0/1:123,0,45	0/1:121,0,67	0/1:98,0,72	0/1:151,0,67	0/0:.	1/1:184,12,0	0/0:.	0/1:137,0,70	./.:.	0/1:54,0,54
Pbr016344.1	1270	A	G	0/0:.	0/0:.	0/0:.	1/1:212,15,0	./.:.	0/0:.	0/0:.	0/0:.	0/0:.	0/0:.	./.:.	0/0:.	./.:.	0/1:140,0,48	0/0:.	0/0:.	0/0:.	0/0:.	0/0:.	0/0:.	0/0:.	0/0:.	0/0:.	1/1:181,12,0	0/0:.	0/1:55,0,238	0/0:.	0/1:104,0,88	1/1:129,9,0	0/1:137,0,74	1/1:255,33,0	1/1:153,12,0	0/0:.	0/0:.	0/0:.	0/0:.	1/1:221,18,0	0/1:87,0,144	1/1:255,27,0	1/1:255,24,0	1/1:243,21,0	0/1:254,0,59	1/1:60,3,0	0/1:166,0,45	0/1:255,0,75	1/1:255,27,0
Pbr016344.1	2613	C	G	1/1:230,15,0	0/1:170,0,93	0/1:137,0,96	0/0:.	0/1:203,0,93	0/1:230,0,42	1/1:246,15,0	1/1:255,24,0	1/1:246,15,0	1/1:151,9,0	0/1:160,0,205	0/1:255,0,121	0/0:.	1/1:255,18,0	0/1:130,0,96	0/1:187,0,147	1/1:255,30,0	1/1:193,12,0	0/1:255,0,75	0/1:255,0,39	0/1:153,0,152	1/1:255,18,0	1/1:255,27,0	0/0:.	0/1:205,0,45	0/1:196,0,45	1/1:255,18,0	0/0:.	0/0:.	0/1:167,0,165	0/0:.	0/0:.	1/1:255,18,0	1/1:255,21,0	1/1:110,6,0	0/0:.	0/0:.	0/0:.	0/0:.	0/0:.	0/0:.	0/0:.	./.:.	0/0:.	0/0:.	0/0:.
Pbr016344.1	2876	C	T	0/1:245,0,140	0/1:179,0,255	0/1:138,0,215	0/0:.	0/1:91,0,255	0/1:203,0,192	0/1:175,0,184	1/1:252,21,0	1/1:255,33,0	1/1:143,9,0	0/1:189,0,127	0/1:246,0,255	0/0:.	0/1:204,0,137	0/1:101,0,48	0/1:70,0,129	1/1:255,42,0	1/1:168,21,0	0/1:76,0,89	1/1:236,15,0	0/1:164,0,92	1/1:204,15,0	1/1:255,30,0	0/0:.	0/1:58,0,195	0/1:190,0,113	1/1:255,39,0	0/1:119,0,191	0/0:.	0/1:80,0,255	0/0:.	0/0:.	0/1:213,0,255	0/1:254,0,203	0/1:150,0,116	0/1:250,0,135	0/0:.	0/0:.	0/0:.	0/0:.	0/0:.	0/0:.	0/0:.	0/0:.	0/0:.	0/0:.
Pbr016344.1	2344	C	T	0/1:163,0,71	0/1:224,0,255	./.:.	0/0:.	0/1:110,0,194	0/1:190,0,102	0/1:216,0,79	1/1:255,30,0	1/1:234,24,0	1/1:255,30,0	0/1:187,0,192	0/1:187,0,203	0/0:.	0/0:.	0/1:255,0,96	0/1:233,0,133	1/1:255,21,0	1/1:255,36,0	0/1:190,0,180	0/1:120,0,167	0/1:226,0,252	1/1:252,15,0	1/1:255,26,2	0/0:.	1/1:100,6,0	0/1:174,0,127	1/1:244,18,0	0/1:81,0,255	0/0:.	0/1:149,0,200	0/0:.	0/0:.	1/1:213,15,0	1/1:110,6,0	1/1:113,9,0	./.:.	0/0:.	0/0:.	0/0:.	0/0:.	0/0:.	0/0:.	0/0:.	0/0:.	0/0:.	0/0:.
Pbr016344.1	2308	A	G	./.:.	0/0:.	0/0:.	1/1:205,15,0	0/1:242,0,36	0/0:.	0/1:84,0,255	0/0:.	0/0:.	0/0:.	0/1:255,0,233	0/0:.	0/1:78,0,255	0/0:.	0/0:.	0/0:.	0/0:.	0/0:.	0/1:78,0,255	0/0:.	0/0:.	0/0:.	0/0:.	1/1:255,33,0	0/0:.	./.:.	0/0:.	0/1:255,0,129	1/1:255,24,0	0/1:255,0,82	1/1:255,42,0	1/1:255,30,0	0/0:.	0/0:.	0/0:.	0/1:192,0,116	1/1:255,27,0	1/1:255,33,0	1/1:227,26,14	1/1:255,30,0	1/1:232,15,0	0/1:255,0,255	0/1:255,0,109	0/0:.	0/1:231,0,72	1/1:255,39,0
Pbr016344.1	1733	G	A	0/1:84,0,65	./.:.	0/1:84,0,239	0/0:.	0/0:.	0/1:82,0,120	./.:.	1/1:112,9,0	0/1:180,0,8	1/1:86,9,0	0/0:.	0/0:.	0/0:.	0/1:83,0,62	0/1:79,0,70	./.:.	1/1:131,15,0	1/1:116,15,0	0/1:89,0,135	./.:.	0/1:96,0,248	1/1:195,21,0	1/1:231,27,0	0/0:.	0/1:123,0,176	0/1:154,0,148	1/1:255,33,0	0/1:140,0,11	0/0:.	0/0:.	0/0:.	0/0:.	1/1:53,6,0	1/1:147,12,0	0/1:80,0,8	./.:.	0/0:.	0/0:.	0/0:.	0/0:.	0/0:.	0/0:.	0/0:.	0/0:.	0/0:.	0/0:.
Pbr016344.1	1344	G	A	0/0:.	0/0:.	0/0:.	1/1:251,1,0	0/1:60,0,121	0/0:.	0/0:.	0/0:.	0/0:.	0/0:.	0/1:80,0,194	0/0:.	0/1:128,0,93	0/1:174,0,185	0/0:.	0/0:.	0/0:.	0/0:.	0/0:.	0/0:.	0/0:.	0/0:.	0/0:.	1/1:178,15,0	0/0:.	0/0:.	0/0:.	0/1:99,0,138	1/1:168,15,0	0/1:202,0,132	1/1:255,24,0	1/1:255,21,0	0/0:.	0/0:.	./.:.	1/1:220,12,0	1/1:113,12,0	./.:.	1/1:212,12,0	1/1:252,24,0	1/1:115,12,0	0/1:155,0,211	0/1:208,0,112	0/1:122,0,192	0/1:255,0,62	1/1:202,21,0
Pbr017278.1	2836	A	G	1/1:255,13,0	0/1:255,0,255	0/0:.	0/0:.	0/1:222,0,11	0/0:.	1/1:255,0,3	1/1:250,0,2	0/1:255,0,35	1/1:169,9,0	0/0:.	0/0:.	0/1:191,0,124	0/1:144,0,221	0/1:220,0,255	0/0:.	1/1:255,27,0	1/1:255,27,0	0/1:254,0,17	0/0:.	0/1:255,0,255	1/1:255,18,0	1/1:255,13,14	0/0:.	1/1:255,24,0	0/1:255,0,78	1/1:255,1,0	0/0:.	0/0:.	0/0:.	0/1:242,0,183	0/1:199,0,145	0/0:.	0/0:.	0/0:.	0/0:.	0/0:.	0/1:131,0,255	0/0:.	0/0:.	0/0:.	0/0:.	0/0:.	0/0:.	0/0:.	0/0:.
Pbr017278.1	2541	A	G	1/1:255,30,0	0/1:255,0,255	0/0:.	0/0:.	0/1:192,0,243	0/0:.	1/1:255,36,0	0/1:255,0,209	1/1:255,27,0	1/1:255,39,0	0/0:.	0/0:.	0/0:.	0/1:192,0,99	0/1:175,0,199	./.:.	1/1:255,36,0	0/1:217,0,229	1/1:255,51,0	0/0:.	0/1:186,0,255	1/1:255,30,0	0/1:255,0,114	0/0:.	0/1:255,0,73	0/1:255,0,18	1/1:210,12,0	0/0:.	0/0:.	0/0:.	0/1:255,0,255	0/0:.	0/0:.	0/0:.	0/0:.	0/0:.	0/0:.	0/0:.	0/0:.	0/0:.	./.:.	0/0:.	0/0:.	0/0:.	0/0:.	0/0:.
Pbr017278.1	1418	T	C	1/1:110,6,0	0/1:163,0,179	0/0:.	0/0:.	./.:.	0/0:.	1/1:254,21,0	0/1:202,0,145	1/1:151,9,0	./.:.	0/0:.	0/0:.	0/0:.	0/1:98,0,98	0/1:101,0,51	0/0:.	1/1:255,27,0	0/1:90,0,194	1/1:211,15,0	0/0:.	0/1:93,0,170	1/1:166,12,0	./.:.	0/0:.	0/1:197,0,42	1/1:118,9,0	1/1:255,24,0	0/0:.	0/0:.	0/0:.	0/0:.	0/0:.	0/0:.	0/0:.	0/0:.	./.:.	0/0:.	0/0:.	0/0:.	0/0:.	0/0:.	0/0:.	0/0:.	0/0:.	0/0:.	0/0:.
Pbr017278.1	3317	G	A	1/1:255,21,0	0/1:188,0,175	0/0:.	./.:.	0/1:115,0,93	0/0:.	1/1:255,33,0	0/1:90,0,126	1/1:235,21,0	1/1:255,30,0	0/0:.	0/0:.	0/0:.	0/1:148,0,108	0/1:116,0,134	0/0:.	1/1:255,30,0	0/1:101,0,8	1/1:251,24,0	0/0:.	0/1:187,0,193	1/1:141,9,0	./.:.	0/0:.	0/0:.	0/1:208,0,110	1/1:228,18,0	0/0:.	0/0:.	0/0:.	0/1:134,0,171	0/0:.	0/0:.	0/0:.	0/0:.	0/0:.	0/0:.	0/0:.	0/0:.	0/0:.	0/0:.	0/0:.	0/0:.	0/0:.	0/0:.	0/0:.
Pbr017278.1	260	A	T	1/1:60,6,0	0/1:93,0,170	0/0:.	0/0:.	0/1:96,0,135	0/0:.	1/1:255,30,0	0/1:142,0,214	1/1:212,15,0	1/1:212,15,0	0/0:.	0/0:.	0/0:.	0/1:162,0,192	0/1:118,0,48	0/0:.	0/1:182,0,42	0/1:71,0,121	1/1:219,18,0	0/0:.	0/1:140,0,21	1/1:252,21,0	./.:.	0/0:.	1/1:161,12,0	1/1:255,24,0	0/1:54,0,27	0/0:.	0/0:.	0/0:.	0/1:171,0,45	0/0:.	0/0:.	0/0:.	0/0:.	0/0:.	0/0:.	0/0:.	0/0:.	0/0:.	0/0:.	0/0:.	0/0:.	0/0:.	0/0:.	0/0:.
Pbr017278.1	3000	C	A	1/1:255,24,0	0/1:154,0,237	0/0:.	0/0:.	0/1:255,0,218	0/0:.	1/1:255,21,0	0/1:132,0,255	1/1:255,30,0	1/1:255,27,0	0/0:.	0/0:.	0/0:.	0/1:255,0,255	0/1:255,0,157	0/0:.	1/1:255,39,0	0/1:218,0,131	1/1:255,33,0	0/0:.	0/1:178,0,255	1/1:220,12,0	0/1:255,0,210	0/0:.	0/1:247,0,126	0/1:255,0,150	1/1:238,15,0	0/0:.	0/0:.	0/0:.	0/1:199,0,141	0/0:.	0/0:.	0/0:.	0/0:.	0/0:.	0/0:.	0/0:.	0/0:.	0/0:.	0/0:.	0/0:.	0/0:.	./.:.	0/0:.	0/0:.
Pbr017278.1	2574	T	A	1/1:255,18,0	0/1:206,0,255	0/0:.	0/0:.	0/1:223,0,213	0/0:.	1/1:255,48,0	0/1:234,0,255	1/1:255,26,2	1/1:255,42,0	0/0:.	0/0:.	0/0:.	0/1:224,0,187	0/1:151,0,255	0/0:.	1/1:255,33,0	0/1:227,0,255	1/1:255,39,0	0/0:.	0/1:157,0,255	1/1:255,34,7	0/1:255,0,92	0/0:.	0/1:255,0,117	0/1:255,0,36	1/1:255,24,0	0/0:.	0/0:.	./.:.	0/1:207,0,255	0/0:.	0/0:.	./.:.	0/0:.	0/0:.	0/0:.	0/0:.	0/0:.	0/0:.	0/1:255,0,255	0/0:.	0/0:.	0/0:.	./.:.	0/0:.
Pbr017301.1	3543	T	G	1/1:94,9,0	0/1:162,0,110	0/0:.	0/0:.	0/1:104,0,109	0/0:.	1/1:196,18,0	0/1:191,0,95	1/1:162,12,0	1/1:187,18,0	./.:.	0/0:.	0/0:.	0/1:72,0,37	1/1:176,0,5	./.:.	1/1:100,15,0	0/0:.	1/1:133,12,0	0/1:101,0,91	./.:.	1/1:72,9,0	0/1:73,0,70	0/0:.	1/1:157,15,0	0/1:95,0,93	0/1:66,0,5	0/0:.	0/0:.	0/0:.	0/1:102,0,64	0/0:.	0/0:.	0/0:.	0/0:.	0/0:.	0/0:.	0/0:.	0/0:.	0/0:.	0/0:.	0/0:.	0/0:.	0/0:.	./.:.	0/0:.
Pbr017334.1	1598	C	G	0/0:.	1/1:255,45,0	1/1:168,18,0	1/1:222,21,0	0/1:157,0,255	1/1:208,21,0	0/0:.	./.:.	0/0:.	./.:.	0/1:193,0,101	0/1:191,0,255	1/1:186,24,0	0/0:.	0/1:176,0,118	1/1:189,12,0	0/0:.	0/1:74,0,164	0/0:.	0/1:255,0,18	0/1:111,0,151	0/0:.	./.:.	0/1:144,0,248	0/1:81,0,255	0/0:.	0/0:.	1/1:255,36,0	1/1:255,24,0	1/1:110,6,0	0/1:255,0,187	1/1:255,30,0	1/1:225,27,0	1/1:234,36,0	1/1:186,18,0	1/1:211,24,0	1/1:129,12,0	1/1:54,6,0	1/1:193,15,0	1/1:241,24,0	1/1:159,12,0	1/1:88,12,0	1/1:100,15,0	1/1:176,18,0	1/1:152,24,0	1/1:147,18,0
Pbr017334.1	1594	A	G	0/0:.	1/1:255,45,0	1/1:181,21,0	1/1:222,21,0	0/1:157,0,255	1/1:208,21,0	0/0:.	./.:.	0/0:.	./.:.	0/0:.	0/1:191,0,255	1/1:189,24,0	0/0:.	0/1:191,0,112	./.:.	0/0:.	0/1:74,0,164	0/0:.	0/1:140,0,232	0/1:113,0,119	0/0:.	./.:.	0/1:146,0,183	0/1:79,0,255	./.:.	0/0:.	0/1:139,0,222	0/1:59,0,223	0/0:.	0/0:.	1/1:255,33,0	1/1:225,27,0	1/1:234,36,0	1/1:189,21,0	1/1:211,24,0	1/1:129,12,0	1/1:54,6,0	1/1:193,15,0	./.:.	1/1:155,12,0	1/1:88,12,0	1/1:100,15,0	1/1:167,18,0	1/1:152,24,0	1/1:147,18,0
Pbr017334.1	2519	A	T	0/0:.	0/1:160,0,255	1/1:255,24,0	1/1:255,36,0	0/1:223,0,186	0/1:255,0,18	./.:.	0/1:255,0,255	0/0:.	0/0:.	0/1:255,0,255	0/1:171,0,198	1/1:255,45,0	0/1:255,0,255	0/1:217,0,236	1/1:255,36,0	0/0:.	0/1:255,0,212	0/0:.	1/1:255,42,0	0/1:151,0,255	0/0:.	0/1:255,0,201	0/1:255,0,255	0/1:91,0,255	0/0:.	0/0:.	1/1:255,24,0	1/1:255,42,0	1/1:198,21,0	0/1:72,0,249	1/1:156,24,0	1/1:255,33,0	1/1:255,90,0	1/1:255,39,0	1/1:255,36,0	1/1:255,42,0	1/1:140,15,0	1/1:255,30,0	0/1:255,0,113	./.:.	1/1:255,66,0	1/1:249,46,19	1/1:255,24,0	1/1:255,21,0	1/1:145,12,0
Pbr017334.1	2847	G	A	0/0:.	0/1:108,0,48	0/1:62,0,123	0/1:172,0,196	0/1:72,0,255	1/1:151,12,0	0/0:.	0/1:61,0,242	0/0:.	0/0:.	0/1:206,0,240	0/1:103,0,135	1/1:98,9,0	0/1:120,0,205	0/1:141,0,255	1/1:102,9,0	0/0:.	0/1:65,0,226	0/0:.	1/1:172,21,0	0/1:172,0,255	0/0:.	0/1:56,0,238	0/1:84,0,190	0/0:.	0/0:.	0/0:.	1/1:127,21,0	0/0:.	0/0:.	0/0:.	./.:.	1/1:188,21,0	1/1:249,27,0	1/1:102,15,0	1/1:167,21,0	1/1:192,27,0	1/1:131,21,0	1/1:58,9,0	./.:.	./.:.	0/1:166,0,10	1/1:149,12,0	1/1:131,15,0	./.:.	1/1:79,12,0
Pbr017334.1	1548	G	A	0/0:.	0/0:.	0/0:.	0/0:.	0/0:.	0/0:.	0/0:.	0/0:.	0/0:.	0/0:.	0/0:.	0/0:.	0/0:.	0/1:70,0,90	0/0:.	0/0:.	0/0:.	0/0:.	0/0:.	0/0:.	0/0:.	0/0:.	0/0:.	0/0:.	0/0:.	0/0:.	0/0:.	0/0:.	0/0:.	0/0:.	0/0:.	0/0:.	0/0:.	0/0:.	0/0:.	0/0:.	0/0:.	0/1:111,0,90	0/0:.	0/0:.	0/0:.	0/0:.	0/0:.	0/0:.	1/1:199,27,0	./.:.
Pbr019092.1	2453	T	C	1/1:84,6,0	1/1:195,15,0	0/0:.	0/0:.	0/0:.	0/0:.	1/1:255,27,0	1/1:245,21,0	1/1:100,9,0	1/1:139,9,0	0/0:.	0/0:.	0/0:.	0/0:.	1/1:235,18,0	0/1:195,0,90	1/1:174,12,0	1/1:255,36,0	1/1:212,15,0	0/1:87,0,217	1/1:181,12,0	0/1:111,0,33	1/1:155,15,0	0/0:.	1/1:151,9,0	0/1:180,0,42	1/1:221,18,0	0/0:.	0/0:.	0/0:.	./.:.	0/0:.	0/0:.	0/0:.	0/0:.	0/0:.	0/0:.	0/0:.	0/0:.	0/0:.	0/0:.	0/1:161,0,127	0/0:.	0/0:.	0/0:.	0/0:.
Pbr019092.1	1052	C	A	0/0:.	0/0:.	0/0:.	1/1:255,51,0	0/1:129,0,255	1/1:255,33,0	0/0:.	0/0:.	0/0:.	0/0:.	0/1:255,0,255	0/0:.	1/1:255,48,0	0/1:255,0,239	0/0:.	0/1:105,0,156	./.:.	0/0:.	0/0:.	0/1:217,0,147	0/0:.	./.:.	0/0:.	0/1:255,0,255	0/0:.	0/0:.	0/0:.	1/1:255,42,0	1/1:255,48,0	1/1:202,12,0	0/1:194,0,130	1/1:255,30,0	1/1:255,24,0	0/1:127,0,160	1/1:255,48,0	0/1:255,0,141	1/1:255,42,0	0/1:187,0,208	1/1:255,0,0	1/1:255,27,0	0/0:.	0/1:246,0,184	0/1:255,0,255	1/1:255,48,0	1/1:255,21,0	1/1:255,21,0
Pbr019092.1	3148	T	G	0/0:.	0/0:.	0/0:.	1/1:136,12,0	0/1:147,0,133	1/1:197,15,0	0/0:.	0/0:.	0/0:.	0/0:.	0/1:153,0,132	0/0:.	1/1:179,15,0	0/1:159,0,186	0/0:.	0/1:190,0,186	0/0:.	0/0:.	0/0:.	0/1:181,0,33	0/0:.	0/0:.	0/0:.	./.:.	./.:.	0/0:.	0/0:.	0/1:250,0,27	1/1:255,27,0	1/1:241,24,0	0/0:.	1/1:189,15,0	1/1:255,33,0	0/1:90,0,130	1/1:255,24,0	./.:.	1/1:219,21,0	0/1:183,0,115	1/1:255,24,0	1/1:184,12,0	0/0:.	0/1:96,0,96	0/1:127,0,184	1/1:145,12,0	1/1:140,18,0	./.:.
Pbr019092.1	1408	A	T	0/0:.	0/0:.	0/0:.	1/1:255,39,0	0/1:173,0,252	1/1:255,42,0	0/0:.	0/0:.	0/0:.	0/0:.	0/1:226,0,255	0/0:.	1/1:255,48,0	0/1:227,0,172	0/0:.	0/1:158,0,255	0/0:.	0/0:.	0/0:.	0/1:255,0,255	0/0:.	./.:.	0/0:.	0/1:222,0,255	0/0:.	0/0:.	0/0:.	1/1:255,45,0	1/1:255,42,0	1/1:188,12,0	0/1:255,0,198	1/1:255,27,0	1/1:255,18,0	0/1:165,0,255	1/1:255,36,0	0/1:250,0,255	1/1:255,48,0	0/1:186,0,236	1/1:255,48,0	1/1:255,27,0	0/0:.	0/1:255,0,255	0/1:188,0,255	1/1:255,48,0	1/1:255,24,0	1/1:255,21,0
Pbr019092.1	2361	A	G	0/0:.	0/0:.	0/0:.	1/1:234,18,0	0/1:125,0,96	1/1:213,15,0	0/0:.	0/0:.	./.:.	0/0:.	./.:.	0/0:.	1/1:217,18,0	0/1:132,0,167	0/0:.	0/1:140,0,119	0/0:.	0/0:.	0/0:.	0/1:119,0,143	0/0:.	0/0:.	0/0:.	0/1:111,0,161	0/0:.	0/0:.	0/0:.	1/1:222,24,0	1/1:139,9,0	1/1:255,27,0	0/1:174,0,113	1/1:255,33,0	1/1:209,18,0	0/1:170,0,71	1/1:255,33,0	0/1:161,0,93	1/1:171,18,0	0/1:164,0,70	1/1:124,12,0	1/1:255,27,0	0/0:.	0/1:81,0,255	0/1:245,0,62	1/1:255,27,0	1/1:255,39,0	1/1:255,33,0
Pbr019092.1	2308	G	A	1/1:254,18,0	1/1:255,42,0	0/0:.	0/0:.	0/1:134,0,119	0/0:.	1/1:255,30,0	1/1:255,33,0	1/1:255,18,0	0/1:193,0,27	0/0:.	0/0:.	0/0:.	0/1:255,0,135	1/1:255,21,0	0/1:236,0,210	1/1:255,27,0	1/1:255,21,0	1/1:255,36,0	0/1:134,0,181	1/1:252,27,0	1/1:255,27,0	1/1:255,36,0	0/0:.	1/1:212,18,0	0/1:255,0,89	1/1:255,24,0	0/0:.	0/0:.	0/0:.	0/1:146,0,221	0/0:.	0/0:.	0/0:.	0/0:.	0/0:.	0/0:.	0/0:.	0/0:.	0/0:.	1/1:255,42,0	0/1:255,0,255	0/1:199,0,255	0/0:.	0/0:.	0/0:.
Pbr019751.2	358	T	G	0/0:.	0/0:.	0/1:91,0,255	0/0:.	0/1:255,0,99	./.:.	./.:.	0/0:.	0/0:.	0/0:.	0/1:205,0,132	0/0:.	./.:.	1/1:72,9,0	0/0:.	0/0:.	0/0:.	0/0:.	0/0:.	0/1:93,0,110	0/0:.	0/0:.	0/0:.	1/1:125,24,0	0/0:.	0/1:140,0,255	0/0:.	0/1:255,0,195	0/1:176,0,228	0/0:.	0/0:.	0/1:103,0,195	0/1:218,0,221	./.:.	0/1:197,0,216	1/1:179,15,0	0/1:255,0,120	1/1:255,36,0	1/1:255,48,0	1/1:255,33,0	1/1:255,30,0	1/1:191,21,0	0/1:255,0,255	1/1:255,51,0	1/1:255,42,0	1/1:255,36,0
Pbr019751.2	3160	A	T	./.:.	1/1:181,12,0	0/0:.	0/0:.	./.:.	0/0:.	0/1:135,0,45	0/1:132,0,143	0/1:74,0,125	0/0:.	0/0:.	0/0:.	./.:.	0/0:.	1/1:181,15,0	0/1:183,0,26	0/0:.	0/1:186,0,211	0/0:.	1/1:244,18,0	1/1:255,27,0	1/1:90,9,0	0/1:200,0,87	0/0:.	1/1:205,15,0	0/1:93,0,146	./.:.	0/0:.	0/1:127,0,38	0/1:74,0,137	0/0:.	1/1:110,6,0	./.:.	0/1:153,0,107	./.:.	0/0:.	0/0:.	0/0:.	0/0:.	0/0:.	0/0:.	0/0:.	0/0:.	0/0:.	0/0:.	0/0:.
Pbr019876.1	152	G	A	0/0:.	0/0:.	0/1:160,0,214	0/0:.	0/1:124,0,234	0/1:191,0,124	0/0:.	0/0:.	0/0:.	0/0:.	1/1:255,24,0	0/0:.	0/1:209,0,230	0/0:.	0/0:.	./.:.	0/0:.	0/0:.	0/0:.	0/1:137,0,96	0/0:.	0/0:.	0/0:.	0/1:183,0,214	0/0:.	0/0:.	0/0:.	1/1:255,36,0	0/1:195,0,188	0/1:157,0,192	0/1:253,0,178	1/1:255,45,0	1/1:255,48,0	1/1:255,48,0	1/1:255,24,0	0/1:158,0,213	0/1:214,0,33	1/1:255,42,0	1/1:203,21,0	1/1:240,21,0	1/1:255,33,0	1/1:255,24,0	0/1:191,0,230	1/1:255,45,0	1/1:215,21,0	1/1:222,18,0
Pbr019876.1	224	G	A	0/0:.	0/0:.	0/1:54,0,54	0/0:.	0/1:194,0,172	0/1:70,0,95	0/0:.	./.:.	0/0:.	0/0:.	1/1:240,21,0	0/0:.	0/1:142,0,200	0/0:.	0/0:.	0/1:75,0,51	0/0:.	0/0:.	0/0:.	0/1:151,0,45	0/0:.	0/0:.	0/0:.	0/1:96,0,116	0/0:.	0/0:.	0/0:.	1/1:219,24,0	0/1:127,0,203	0/1:123,0,160	0/1:188,0,127	1/1:139,12,0	1/1:255,24,0	1/1:177,18,0	1/1:212,15,0	0/0:.	0/1:186,0,124	1/1:255,30,0	1/1:222,18,0	1/1:110,6,0	1/1:237,21,0	1/1:214,21,0	0/1:122,0,182	1/1:185,15,0	1/1:145,12,0	1/1:184,12,0
Pbr019876.1	270	A	G	0/0:.	0/0:.	1/1:110,6,0	0/0:.	0/1:74,0,217	./.:.	0/0:.	0/0:.	0/0:.	0/0:.	1/1:255,36,0	0/0:.	0/1:186,0,199	0/0:.	0/0:.	0/1:75,0,37	0/0:.	0/0:.	0/0:.	0/1:70,0,137	0/0:.	0/0:.	0/0:.	0/1:170,0,93	0/0:.	0/0:.	0/0:.	1/1:197,15,0	0/1:172,0,130	0/1:90,0,77	0/1:175,0,163	1/1:182,24,0	1/1:255,36,0	1/1:189,18,0	1/1:151,9,0	0/1:91,0,166	0/1:199,0,155	1/1:224,18,0	1/1:212,15,0	1/1:250,21,0	1/1:255,24,0	1/1:107,9,0	./.:.	1/1:184,12,0	1/1:151,9,0	1/1:184,12,0
Pbr019876.1	641	A	G	0/0:.	0/0:.	1/1:110,6,0	0/0:.	0/1:166,0,213	./.:.	0/0:.	0/0:.	0/0:.	0/0:.	1/1:255,36,0	0/0:.	0/1:201,0,211	0/0:.	0/0:.	0/1:72,0,98	0/0:.	0/0:.	0/0:.	0/1:72,0,98	0/0:.	0/0:.	0/0:.	0/1:170,0,93	0/0:.	0/0:.	0/0:.	1/1:187,18,0	0/1:122,0,132	0/1:79,0,48	0/1:157,0,160	1/1:182,24,0	1/1:255,33,0	1/1:203,21,0	1/1:110,6,0	0/1:87,0,194	0/1:216,0,127	1/1:255,24,0	1/1:204,18,0	1/1:250,21,0	1/1:254,21,0	1/1:116,9,0	0/1:98,0,98	1/1:151,9,0	1/1:231,21,0	1/1:243,21,0
Pbr019876.1	661	T	C	0/0:.	0/0:.	1/1:83,6,0	0/0:.	./.:.	./.:.	0/0:.	0/0:.	0/0:.	0/0:.	1/1:255,39,0	0/0:.	0/1:202,0,172	0/0:.	0/0:.	0/1:93,0,96	0/0:.	0/0:.	0/0:.	0/1:72,0,98	0/0:.	./.:.	0/0:.	0/1:194,0,130	0/0:.	0/0:.	0/0:.	1/1:210,18,0	0/1:130,0,132	0/1:75,0,51	0/1:147,0,165	1/1:176,21,0	1/1:255,27,0	1/1:197,15,0	1/1:151,9,0	0/1:108,0,153	0/1:210,0,145	1/1:240,21,0	1/1:235,18,0	1/1:255,24,0	1/1:248,21,0	1/1:197,15,0	0/1:54,0,54	1/1:197,15,0	1/1:179,15,0	1/1:242,21,0
Pbr019876.1	66	T	C	0/0:.	0/0:.	0/1:72,0,98	0/0:.	0/1:158,0,229	0/1:67,0,157	0/0:.	0/0:.	0/0:.	0/0:.	1/1:222,24,0	0/0:.	0/0:.	0/0:.	0/0:.	0/0:.	0/0:.	0/0:.	0/0:.	0/1:122,0,135	0/0:.	0/0:.	./.:.	0/1:194,0,130	0/0:.	0/0:.	0/0:.	1/1:166,12,0	0/1:94,0,132	0/1:70,0,121	0/1:130,0,158	1/1:194,15,0	1/1:173,12,0	1/1:231,21,0	0/1:135,0,113	0/0:.	./.:.	0/1:93,0,137	1/1:197,21,0	1/1:129,9,0	1/1:129,9,0	1/1:255,33,0	0/1:84,0,89	1/1:212,15,0	1/1:129,9,0	1/1:84,6,0
Pbr019876.1	782	T	C	0/0:.	0/0:.	./.:.	0/0:.	0/0:.	0/1:160,0,191	0/0:.	0/0:.	0/0:.	0/0:.	0/0:.	0/0:.	0/0:.	0/0:.	0/0:.	1/1:60,3,0	0/0:.	0/0:.	0/0:.	0/1:153,0,214	0/0:.	0/0:.	0/0:.	0/1:207,0,125	0/0:.	./.:.	0/0:.	1/1:255,30,0	0/1:185,0,87	0/1:93,0,138	0/1:162,0,124	0/1:60,0,170	1/1:255,27,0	1/1:255,33,0	./.:.	0/0:.	0/1:186,0,204	0/1:90,0,141	0/0:.	0/1:160,0,207	1/1:255,27,0	1/1:255,33,0	0/1:140,0,48	1/1:255,24,0	1/1:189,18,0	1/1:129,9,0
Pbr019876.1	746	A	T	0/0:.	0/0:.	0/1:54,0,54	0/0:.	0/0:.	0/0:.	0/0:.	0/0:.	0/0:.	0/0:.	0/0:.	0/0:.	0/0:.	0/0:.	./.:.	0/0:.	0/0:.	0/0:.	0/0:.	0/0:.	0/0:.	0/0:.	0/0:.	0/1:150,0,132	0/0:.	./.:.	0/0:.	0/1:119,0,132	0/1:175,0,130	0/0:.	0/0:.	0/0:.	0/1:76,0,137	0/0:.	0/0:.	0/0:.	0/1:163,0,159	./.:.	0/0:.	0/1:227,0,36	1/1:255,30,0	0/1:207,0,244	0/1:101,0,40	1/1:238,21,0	0/0:.	0/0:.
Pbr019924.1	926	A	C	0/0:.	0/0:.	0/1:243,0,87	0/0:.	0/1:208,0,99	0/1:219,0,181	0/0:.	0/0:.	0/0:.	0/0:.	0/1:117,0,200	0/1:122,0,234	0/1:216,0,255	0/0:.	0/0:.	0/1:222,0,255	0/0:.	0/0:.	0/0:.	0/1:159,0,255	0/0:.	0/0:.	0/0:.	0/1:150,0,192	0/0:.	0/1:81,0,255	0/0:.	1/1:255,30,0	0/1:145,0,242	0/0:.	0/1:197,0,175	1/1:255,42,0	1/1:255,36,0	1/1:255,39,0	1/1:255,27,0	1/1:255,30,0	0/1:203,0,144	1/1:255,36,0	1/1:255,45,0	1/1:255,27,0	1/1:255,24,0	1/1:255,51,0	0/1:208,0,132	1/1:255,57,0	1/1:255,36,0	1/1:255,42,0
Pbr019924.1	821	T	C	0/0:.	0/1:255,0,229	0/1:150,0,189	0/0:.	0/1:255,0,224	0/1:255,0,255	0/0:.	0/0:.	0/0:.	0/0:.	0/1:246,0,216	0/1:255,0,255	0/1:215,0,255	0/0:.	0/1:125,0,237	1/1:255,45,0	0/0:.	0/0:.	0/0:.	1/1:255,39,0	0/1:203,0,102	0/0:.	0/0:.	0/1:255,0,79	./.:.	0/1:90,0,239	0/1:255,0,142	1/1:255,33,0	0/1:144,0,255	0/1:181,0,170	0/1:191,0,149	1/1:255,39,0	1/1:255,51,0	1/1:255,57,0	1/1:255,21,0	1/1:255,27,0	1/1:255,39,0	1/1:255,36,0	1/1:196,15,0	1/1:255,36,0	1/1:255,33,0	1/1:255,57,0	0/1:209,0,255	1/1:255,48,0	1/1:255,27,0	1/1:255,27,0
Pbr019924.1	2191	G	A	0/0:.	0/0:.	0/0:.	0/0:.	0/0:.	0/0:.	0/0:.	0/0:.	0/0:.	0/0:.	0/1:113,0,66	0/0:.	0/0:.	0/0:.	0/0:.	0/0:.	0/0:.	0/0:.	0/0:.	0/0:.	0/0:.	0/0:.	0/0:.	0/0:.	0/0:.	0/0:.	0/0:.	0/0:.	0/0:.	0/0:.	0/0:.	0/0:.	0/0:.	0/0:.	0/0:.	0/0:.	0/0:.	./.:.	0/0:.	0/1:121,0,193	0/0:.	0/0:.	0/1:105,0,68	1/1:255,8,0	0/0:.	0/0:.
Pbr019924.1	1711	T	A	0/0:.	0/0:.	0/0:.	0/0:.	0/1:255,0,180	0/1:56,0,255	0/0:.	0/0:.	0/0:.	0/0:.	0/0:.	./.:.	0/0:.	0/0:.	0/0:.	0/1:114,0,231	0/0:.	0/0:.	0/0:.	0/1:167,0,173	0/0:.	0/0:.	0/0:.	0/1:135,0,221	0/0:.	0/1:149,0,102	0/0:.	0/1:119,0,8	0/1:138,0,255	0/0:.	0/0:.	0/0:.	0/0:.	0/0:.	0/0:.	0/1:64,0,254	./.:.	0/1:135,0,125	1/1:244,24,0	0/1:143,0,96	1/1:128,15,0	0/1:78,0,114	0/0:.	0/0:.	1/1:212,12,0	1/1:255,36,0
Pbr019924.1	1854	G	C	0/0:.	0/0:.	0/0:.	0/0:.	0/1:78,0,255	0/0:.	0/0:.	0/0:.	0/0:.	0/0:.	0/0:.	0/0:.	0/0:.	0/0:.	0/0:.	0/0:.	0/0:.	0/0:.	0/0:.	0/0:.	0/0:.	0/0:.	0/0:.	0/0:.	0/0:.	./.:.	0/0:.	0/0:.	0/0:.	0/0:.	0/0:.	0/0:.	0/0:.	0/0:.	0/0:.	0/0:.	0/0:.	0/0:.	0/1:255,0,77	1/1:255,33,0	1/1:255,24,0	0/0:.	0/1:216,0,232	1/1:255,27,0	0/1:255,0,253	1/1:255,30,0
Pbr020988.1	2807	C	T	0/1:98,0,16	0/1:83,0,25	0/1:109,0,70	1/1:167,33,0	0/1:69,0,8	0/0:.	0/1:77,0,39	1/1:135,24,0	1/1:77,12,0	0/1:76,0,5	0/1:64,0,81	0/0:.	./.:.	0/1:89,0,33	0/1:88,0,63	./.:.	1/1:64,9,0	1/1:92,21,0	0/1:79,0,55	0/1:64,0,108	0/1:60,0,83	1/1:59,9,0	1/1:98,15,0	./.:.	1/1:94,15,0	1/1:151,27,0	1/1:134,24,0	0/0:.	0/0:.	0/0:.	0/0:.	0/0:.	0/0:.	0/0:.	0/0:.	0/0:.	0/1:92,0,67	./.:.	0/0:.	./.:.	0/0:.	1/1:94,15,0	0/0:.	0/0:.	0/0:.	0/0:.
Pbr023003.1	2164	C	G	0/0:.	0/0:.	0/0:.	0/0:.	0/0:.	0/0:.	0/0:.	0/0:.	0/0:.	./.:.	0/0:.	0/0:.	0/0:.	0/0:.	0/0:.	0/0:.	0/1:255,0,255	0/1:237,0,186	./.:.	0/0:.	0/0:.	0/1:255,0,251	0/0:.	0/1:255,0,255	0/0:.	0/0:.	0/0:.	0/0:.	0/1:218,0,212	0/0:.	0/0:.	0/1:255,0,255	0/1:255,0,255	0/0:.	0/1:187,0,255	0/1:139,0,166	0/1:69,0,255	1/1:255,57,0	1/1:255,36,0	0/1:189,0,165	1/1:255,33,0	0/1:179,0,255	0/1:127,0,255	0/0:.	0/1:147,0,255	0/1:189,0,255
Pbr023003.1	3930	T	A	0/1:255,0,255	1/1:255,51,0	1/1:255,45,0	0/0:.	0/1:210,0,255	0/1:255,0,233	0/1:103,0,255	1/1:255,33,0	0/1:187,0,234	0/1:124,0,223	1/1:255,51,0	0/0:.	0/1:255,0,176	./.:.	1/1:169,9,0	0/0:.	0/1:177,0,255	0/1:130,0,226	1/1:255,36,0	0/0:.	1/1:255,48,0	0/1:203,0,102	1/1:255,27,0	0/1:255,0,255	0/1:255,0,75	0/1:81,0,255	1/1:255,30,0	0/1:89,0,255	0/0:.	0/1:255,0,237	0/1:255,0,255	0/1:255,0,203	0/1:255,0,189	0/1:237,0,171	0/0:.	1/1:255,36,0	0/1:208,0,255	0/1:255,0,205	0/0:.	0/0:.	1/1:255,33,0	0/0:.	0/0:.	0/1:210,0,255	0/0:.	0/0:.
Pbr023003.1	3136	A	C	0/1:255,0,96	0/1:87,0,255	0/1:211,0,248	0/1:255,0,255	0/0:.	0/1:141,0,214	1/1:255,51,0	0/0:.	0/1:255,0,207	0/1:246,0,101	0/1:192,0,132	0/0:.	0/0:.	0/1:255,0,255	0/1:191,0,150	1/1:255,36,0	0/1:255,0,255	0/1:93,0,255	0/0:.	1/1:255,39,0	0/1:255,0,255	0/1:190,0,197	0/0:.	0/1:210,0,211	0/1:138,0,255	0/1:83,0,254	0/1:197,0,189	1/1:255,39,0	1/1:255,33,0	1/1:210,12,0	1/1:255,39,0	1/1:255,39,0	1/1:255,51,0	0/1:81,0,255	1/1:255,48,0	0/1:220,0,192	1/1:255,42,0	1/1:255,45,0	1/1:255,30,0	1/1:255,33,0	1/1:255,27,0	1/1:255,45,0	0/1:183,0,255	1/1:255,30,0	1/1:255,48,0	1/1:255,36,0
Pbr023184.1	909	T	C	./.:.	1/1:255,42,0	0/1:238,0,187	0/1:255,0,255	0/1:186,0,255	1/1:255,51,0	./.:.	0/1:255,0,24	0/1:237,0,243	1/1:255,36,0	0/1:157,0,255	0/1:131,0,191	0/1:195,0,255	0/1:255,0,247	1/1:255,27,0	1/1:255,39,0	1/1:255,36,0	1/1:255,24,0	1/1:255,27,0	1/1:255,21,0	1/1:255,21,0	0/1:255,0,186	1/1:255,45,0	0/0:.	1/1:255,24,0	1/1:255,39,0	1/1:255,18,0	./.:.	0/0:.	./.:.	0/0:.	0/0:.	0/0:.	0/0:.	0/0:.	0/1:149,0,93	0/1:255,0,255	0/0:.	0/0:.	0/1:197,0,255	0/0:.	0/0:.	./.:.	0/0:.	0/0:.	0/0:.
Pbr023184.1	635	T	C	./.:.	1/1:255,27,0	0/1:255,0,181	0/1:189,0,255	0/1:108,0,167	1/1:255,7,0	0/0:.	0/1:255,0,22	0/1:172,0,255	1/1:255,24,0	0/1:229,0,190	0/1:54,0,54	0/1:210,0,255	0/1:197,0,45	1/1:255,30,0	1/1:255,42,0	1/1:255,48,0	1/1:246,18,0	1/1:255,21,0	1/1:255,24,0	1/1:255,30,0	0/1:255,0,189	1/1:255,33,0	0/0:.	1/1:255,27,0	1/1:255,27,0	1/1:255,39,0	0/0:.	0/0:.	0/1:133,0,255	0/0:.	0/0:.	0/0:.	0/0:.	0/0:.	0/1:93,0,244	0/1:240,0,131	0/0:.	0/0:.	0/1:176,0,255	0/0:.	0/0:.	./.:.	0/0:.	0/0:.	0/0:.
Pbr023184.1	1408	A	G	./.:.	0/0:.	0/0:.	0/1:216,0,127	0/0:.	0/0:.	./.:.	./.:.	0/0:.	0/0:.	0/1:71,0,255	0/0:.	0/0:.	0/1:170,0,93	0/0:.	0/0:.	0/0:.	0/0:.	0/0:.	0/0:.	0/0:.	0/0:.	0/0:.	0/0:.	0/0:.	0/0:.	0/0:.	0/1:128,0,235	0/0:.	0/1:130,0,110	0/1:255,0,47	0/0:.	0/1:70,0,98	0/0:.	0/1:207,0,124	0/1:131,0,45	0/0:.	0/0:.	1/1:196,33,0	1/1:255,27,0	1/1:255,33,0	0/1:120,0,39	0/0:.	1/1:255,51,0	1/1:255,48,0	1/1:255,48,0
Pbr023184.1	1434	A	G	0/0:.	0/0:.	0/0:.	0/1:255,0,176	0/0:.	0/0:.	./.:.	./.:.	0/0:.	0/0:.	./.:.	0/0:.	0/0:.	0/1:171,0,161	0/0:.	0/0:.	0/0:.	0/0:.	./.:.	0/0:.	0/0:.	0/0:.	0/0:.	0/0:.	0/0:.	0/0:.	0/0:.	0/1:171,0,224	0/0:.	0/1:98,0,77	0/1:230,0,91	0/0:.	./.:.	./.:.	0/1:227,0,126	0/1:116,0,93	0/0:.	0/0:.	1/1:210,48,0	1/1:255,33,0	1/1:255,30,0	0/1:122,0,120	0/0:.	1/1:255,51,0	1/1:255,48,0	1/1:255,48,0
Pbr023184.1	1026	T	C	0/1:226,0,255	0/0:.	0/0:.	0/1:139,0,255	0/0:.	./.:.	0/1:255,0,255	./.:.	0/0:.	0/0:.	0/1:240,0,232	0/0:.	0/0:.	0/0:.	0/0:.	0/0:.	0/0:.	0/0:.	0/0:.	0/0:.	0/0:.	0/0:.	0/0:.	0/0:.	0/0:.	0/0:.	0/0:.	0/1:178,0,255	0/1:141,0,243	0/1:126,0,255	0/1:255,0,224	0/1:255,0,255	0/1:128,0,187	0/1:222,0,255	1/1:255,45,0	0/1:173,0,142	0/0:.	0/1:255,0,255	1/1:255,93,0	./.:.	0/0:.	0/1:255,0,69	0/0:.	1/1:255,57,0	1/1:255,60,0	1/1:255,72,0
Pbr023185.1	1781	T	C	0/0:.	0/0:.	0/0:.	0/0:.	0/0:.	0/0:.	0/0:.	0/0:.	0/0:.	0/0:.	./.:.	0/0:.	0/0:.	0/0:.	0/0:.	./.:.	0/0:.	0/0:.	0/0:.	0/0:.	0/0:.	0/0:.	0/0:.	0/0:.	0/0:.	0/0:.	0/0:.	0/0:.	./.:.	0/1:131,0,14	1/1:149,21,0	0/1:67,0,70	0/0:.	0/0:.	1/1:233,24,0	0/1:83,0,86	0/0:.	1/1:58,6,0	1/1:102,12,0	0/1:134,0,33	1/1:227,24,0	1/1:82,9,0	0/0:.	0/1:65,0,96	0/1:70,0,17	1/1:82,9,0
Pbr023185.1	1582	G	T	0/1:118,0,143	0/0:.	0/0:.	0/0:.	0/0:.	0/0:.	./.:.	0/0:.	0/0:.	0/0:.	./.:.	0/0:.	0/0:.	0/0:.	0/0:.	0/0:.	0/0:.	0/0:.	0/0:.	0/0:.	0/0:.	0/0:.	0/0:.	0/0:.	0/0:.	0/0:.	0/0:.	./.:.	0/1:90,0,139	0/1:147,0,114	1/1:255,30,0	0/1:207,0,96	0/0:.	0/1:130,0,133	0/1:189,0,106	0/1:135,0,87	0/0:.	1/1:193,24,0	1/1:119,12,0	0/1:177,0,35	1/1:197,15,0	1/1:195,27,0	0/0:.	0/1:93,0,144	0/1:83,0,62	1/1:172,24,0
Pbr023185.1	1714	T	C	0/1:90,0,39	0/0:.	0/0:.	0/0:.	0/0:.	0/0:.	./.:.	0/0:.	0/0:.	0/0:.	0/1:133,0,119	0/0:.	0/0:.	0/0:.	0/0:.	0/0:.	0/0:.	./.:.	0/0:.	0/0:.	0/0:.	0/0:.	0/0:.	0/0:.	0/0:.	./.:.	0/0:.	0/1:162,0,64	0/1:158,0,90	0/0:.	1/1:179,15,0	1/1:53,6,0	0/0:.	0/1:153,0,131	./.:.	0/1:54,0,102	0/0:.	1/1:142,15,0	1/1:131,15,0	0/1:72,0,98	1/1:236,27,0	1/1:106,9,0	0/0:.	0/1:147,0,61	0/1:85,0,36	1/1:81,9,0
Pbr023226.1	10837	G	C	1/1:60,3,0	1/1:212,15,0	0/0:.	0/0:.	0/1:87,0,217	0/0:.	1/1:155,0,2	1/1:101,9,0	1/1:184,12,0	1/1:151,9,0	0/0:.	0/0:.	./.:.	0/1:101,0,51	1/1:248,21,0	0/1:167,0,132	1/1:147,9,0	1/1:167,12,0	1/1:235,18,0	./.:.	1/1:151,9,0	1/1:239,21,0	1/1:101,9,0	0/0:.	1/1:161,12,0	1/1:212,15,0	1/1:255,24,0	0/0:.	0/0:.	0/0:.	0/1:192,0,163	0/0:.	0/0:.	0/0:.	0/0:.	0/0:.	0/0:.	0/0:.	0/0:.	0/0:.	0/0:.	0/0:.	0/0:.	0/0:.	0/0:.	0/0:.
Pbr023278.1	1755	A	G	0/1:148,0,149	./.:.	0/1:85,0,255	1/1:255,33,0	0/1:64,0,199	0/0:.	0/1:83,0,255	0/0:.	0/0:.	0/0:.	1/1:255,27,0	0/0:.	0/1:79,0,203	1/1:95,9,0	0/1:150,0,207	1/1:166,12,0	0/0:.	0/0:.	0/1:105,0,195	1/1:255,30,0	0/1:80,0,255	0/0:.	0/0:.	1/1:255,33,0	0/1:76,0,255	0/0:.	0/0:.	./.:.	1/1:206,24,0	1/1:236,24,0	1/1:122,9,0	0/1:160,0,164	1/1:252,34,13	0/1:111,0,250	1/1:183,21,0	0/1:161,0,255	1/1:255,36,0	1/1:132,15,0	./.:.	1/1:129,12,0	1/1:240,21,0	./.:.	0/1:79,0,96	1/1:255,30,0	1/1:205,15,0	1/1:215,15,0
Pbr023741.1	602	A	G	1/1:255,18,0	1/1:255,30,0	0/0:.	1/1:255,27,0	0/1:255,0,33	0/1:180,0,254	1/1:255,33,0	1/1:255,24,0	1/1:255,33,0	1/1:255,27,0	./.:.	0/1:255,0,255	1/1:255,33,0	0/0:.	1/1:255,51,0	0/1:237,0,187	1/1:255,45,0	1/1:255,36,0	1/1:255,66,0	0/1:234,0,179	1/1:255,33,0	1/1:255,21,0	1/1:255,57,0	0/1:234,0,153	1/1:255,18,0	1/1:255,36,0	1/1:255,30,0	1/1:188,21,0	0/1:255,0,255	0/1:183,0,143	0/1:137,0,105	0/1:187,0,223	0/1:203,0,67	0/1:159,0,216	0/0:.	0/1:192,0,255	0/1:100,0,255	0/0:.	0/0:.	0/1:255,0,255	0/0:.	0/1:255,0,65	0/1:162,0,238	1/1:255,21,0	0/1:177,0,145	0/0:.
Pbr023741.1	3911	A	T	1/1:189,0,1	1/1:222,30,0	0/1:75,0,255	1/1:190,24,0	0/1:78,0,70	0/1:84,0,198	1/1:255,33,0	1/1:156,18,0	1/1:164,18,0	1/1:255,7,0	1/1:255,27,0	0/1:67,0,255	1/1:255,36,0	0/0:.	1/1:202,18,0	./.:.	1/1:255,36,0	1/1:176,18,0	1/1:255,39,0	0/1:92,0,174	1/1:223,30,0	1/1:255,27,0	1/1:254,33,0	0/1:157,0,255	1/1:179,21,0	0/1:179,0,65	1/1:135,15,0	0/1:181,0,201	0/1:109,0,79	0/0:.	0/0:.	0/1:90,0,86	0/1:171,0,134	0/1:200,0,148	0/0:.	0/1:193,0,159	0/1:128,0,33	0/0:.	0/0:.	0/1:88,0,191	./.:.	1/1:167,8,0	1/1:189,21,0	1/1:110,12,0	0/0:.	0/0:.
Pbr023741.1	4768	G	A	1/1:151,9,0	1/1:211,18,0	0/1:182,0,42	1/1:189,18,0	0/1:87,0,113	1/1:183,18,0	1/1:89,12,0	1/1:184,12,0	1/1:129,9,0	1/1:129,9,0	0/1:56,0,135	0/0:.	1/1:103,9,0	0/0:.	1/1:218,18,0	./.:.	1/1:138,12,0	1/1:84,6,0	1/1:229,24,0	0/1:92,0,36	1/1:233,24,0	./.:.	1/1:212,15,0	0/0:.	1/1:119,12,0	1/1:166,12,0	1/1:151,9,0	./.:.	0/1:90,0,150	0/0:.	0/0:.	0/1:135,0,56	0/0:.	0/0:.	1/1:144,9,0	0/0:.	1/1:145,12,0	0/0:.	0/0:.	0/1:54,0,23	0/0:.	0/1:54,0,30	0/0:.	1/1:151,9,0	./.:.	0/0:.
Pbr023741.1	3905	T	A	0/1:172,0,7	1/1:206,24,0	0/1:64,0,255	1/1:177,18,0	0/1:74,0,73	0/1:59,0,170	1/1:254,27,0	1/1:114,12,0	1/1:164,18,0	1/1:255,39,0	1/1:247,21,0	./.:.	1/1:255,30,0	0/0:.	1/1:210,21,0	./.:.	1/1:255,30,0	1/1:166,15,0	1/1:255,39,0	0/1:70,0,159	1/1:200,24,0	1/1:251,24,0	1/1:250,30,0	0/1:160,0,255	1/1:158,15,0	0/1:186,0,26	1/1:124,15,0	0/1:189,0,175	0/1:109,0,79	./.:.	0/0:.	0/1:73,0,83	0/1:176,0,131	1/1:255,27,0	0/1:175,0,238	0/1:148,0,170	0/1:104,0,56	0/1:155,0,231	0/0:.	0/1:90,0,143	./.:.	1/1:149,2,0	1/1:183,18,0	1/1:101,9,0	0/0:.	1/1:255,54,0
Pbr023741.1	1172	G	A	1/1:255,27,0	1/1:255,27,0	0/0:.	1/1:255,24,0	0/1:176,0,93	0/1:94,0,255	1/1:255,33,0	1/1:255,18,0	1/1:255,27,0	1/1:255,30,0	1/1:196,12,0	0/0:.	1/1:255,30,0	0/0:.	1/1:255,18,0	0/1:157,0,135	1/1:199,18,0	1/1:255,27,0	1/1:255,27,0	0/1:255,0,194	1/1:255,21,0	1/1:255,30,0	1/1:255,27,0	0/0:.	1/1:255,33,0	1/1:255,30,0	1/1:255,24,0	0/1:255,0,246	0/1:98,0,77	0/0:.	0/0:.	0/1:255,0,148	0/1:255,0,138	0/0:.	0/0:.	0/1:248,0,199	0/1:255,0,255	0/0:.	0/0:.	0/1:127,0,250	0/1:210,0,157	0/1:255,0,77	0/0:.	1/1:255,36,0	0/1:166,0,255	0/0:.
Pbr023741.1	1033	G	A	1/1:217,21,0	1/1:191,21,0	0/0:.	1/1:201,36,0	0/1:169,0,78	0/1:141,0,183	1/1:221,33,0	1/1:249,27,0	1/1:172,18,0	1/1:58,6,0	0/1:95,0,93	0/0:.	1/1:145,18,0	0/0:.	1/1:183,21,0	0/1:184,0,109	1/1:184,27,0	1/1:206,30,0	1/1:254,42,0	0/1:128,0,233	1/1:255,36,0	1/1:255,33,0	1/1:241,42,0	0/0:.	1/1:92,12,0	0/1:229,0,24	1/1:247,30,0	0/1:64,0,135	./.:.	0/0:.	0/0:.	0/1:94,0,240	0/0:.	0/0:.	0/0:.	0/0:.	0/0:.	0/0:.	0/0:.	./.:.	./.:.	./.:.	0/0:.	1/1:216,33,0	./.:.	0/0:.
Pbr023741.1	736	T	C	1/1:255,36,0	1/1:255,57,0	0/0:.	1/1:255,30,0	0/1:230,0,11	0/1:255,0,252	1/1:255,21,0	1/1:255,39,0	1/1:255,24,0	1/1:255,24,0	0/1:200,0,243	0/0:.	1/1:255,45,0	0/0:.	1/1:255,33,0	0/1:151,0,64	1/1:255,33,0	1/1:255,18,0	1/1:255,30,0	./.:.	1/1:255,33,0	1/1:255,18,0	1/1:255,24,0	0/0:.	1/1:255,45,0	0/1:227,0,11	1/1:255,30,0	1/1:255,51,0	0/1:162,0,150	0/1:140,0,48	0/1:217,0,144	0/1:203,0,144	0/0:.	0/0:.	0/0:.	0/0:.	0/1:234,0,255	0/0:.	0/0:.	0/1:255,0,55	0/1:191,0,67	0/1:223,0,184	0/0:.	1/1:255,45,0	./.:.	0/0:.
Pbr023926.1	738	C	T	0/0:.	0/0:.	0/0:.	0/0:.	0/0:.	0/0:.	0/0:.	0/0:.	0/0:.	0/0:.	0/0:.	0/0:.	./.:.	0/0:.	0/0:.	0/0:.	0/0:.	0/0:.	0/0:.	0/0:.	0/0:.	0/0:.	0/0:.	0/0:.	0/0:.	0/0:.	0/0:.	0/0:.	0/1:135,0,135	0/0:.	0/1:151,0,14	0/1:96,0,60	0/1:167,0,24	0/1:138,0,192	0/1:74,0,163	0/0:.	0/0:.	0/0:.	0/0:.	0/0:.	0/0:.	0/0:.	0/0:.	0/0:.	1/1:184,12,0	1/1:151,9,0
Pbr023984.1	2375	G	A	0/0:.	0/0:.	0/0:.	0/0:.	0/0:.	0/1:83,0,255	0/0:.	0/0:.	0/0:.	0/0:.	0/0:.	0/0:.	0/0:.	./.:.	0/0:.	0/0:.	0/0:.	0/0:.	0/0:.	0/0:.	0/0:.	0/0:.	0/0:.	0/0:.	0/0:.	0/0:.	0/0:.	0/1:114,0,202	0/1:116,0,255	0/1:56,0,185	0/1:98,0,74	0/1:95,0,116	0/0:.	0/0:.	0/1:195,0,255	0/0:.	0/0:.	0/0:.	0/1:87,0,216	0/1:116,0,39	0/0:.	0/0:.	0/0:.	1/1:238,21,0	1/1:170,18,0	1/1:211,27,0
Pbr023984.1	2385	G	A	0/0:.	0/0:.	0/0:.	./.:.	0/0:.	0/1:81,0,255	0/0:.	0/0:.	0/0:.	0/0:.	0/0:.	0/0:.	0/0:.	./.:.	0/0:.	0/0:.	0/0:.	0/0:.	0/0:.	0/0:.	0/0:.	0/0:.	0/0:.	0/0:.	0/0:.	0/0:.	0/0:.	0/1:93,0,255	0/1:113,0,255	0/1:59,0,164	0/1:98,0,74	./.:.	0/0:.	0/0:.	0/1:161,0,255	0/0:.	0/0:.	0/0:.	0/1:111,0,158	0/1:116,0,39	0/0:.	0/0:.	0/0:.	1/1:227,18,0	1/1:182,21,0	1/1:225,30,0
Pbr023984.1	2438	G	A	0/0:.	0/0:.	0/0:.	0/0:.	0/0:.	0/1:75,0,255	0/0:.	0/0:.	0/0:.	0/0:.	./.:.	0/0:.	0/0:.	0/1:72,0,108	0/0:.	0/0:.	0/0:.	0/0:.	0/0:.	0/0:.	0/0:.	0/0:.	0/0:.	0/0:.	0/0:.	0/0:.	0/0:.	0/1:255,0,255	0/1:131,0,255	0/1:98,0,255	./.:.	0/1:160,0,147	./.:.	0/0:.	0/0:.	0/0:.	0/1:239,0,90	0/0:.	0/1:83,0,140	0/1:158,0,108	0/0:.	0/0:.	0/0:.	1/1:234,27,0	1/1:125,15,0	1/1:202,30,0
Pbr023984.1	1124	G	T	0/1:84,0,93	0/1:94,0,234	0/1:66,0,255	1/1:157,21,0	1/1:203,24,0	0/0:.	./.:.	1/1:172,18,0	1/1:188,24,0	1/1:179,15,0	0/1:149,0,185	0/0:.	1/1:245,24,0	./.:.	0/1:104,0,142	0/1:67,0,223	1/1:230,39,0	1/1:159,18,0	./.:.	0/1:77,0,207	0/1:102,0,243	1/1:112,9,0	1/1:255,42,0	0/1:106,0,255	0/1:133,0,139	1/1:159,27,0	1/1:173,15,0	0/0:.	0/1:179,0,67	0/0:.	0/0:.	0/0:.	0/0:.	0/0:.	0/0:.	0/0:.	1/1:119,15,0	./.:.	0/0:.	0/1:136,0,109	1/1:112,9,0	0/1:82,0,112	0/0:.	0/0:.	./.:.	0/0:.
Pbr023984.1	702	C	T	0/1:191,0,255	0/1:255,0,148	0/1:110,0,255	1/1:255,24,0	./.:.	0/0:.	./.:.	1/1:255,27,0	1/1:255,18,0	1/1:255,39,0	0/1:116,0,175	0/0:.	1/1:255,24,0	0/1:255,0,20	0/1:132,0,144	0/1:108,0,236	1/1:255,45,0	1/1:255,24,0	0/1:124,0,144	0/1:93,0,156	0/1:152,0,209	1/1:255,27,0	1/1:255,30,0	0/1:180,0,255	0/1:191,0,147	1/1:255,24,0	1/1:255,33,0	0/0:.	0/1:109,0,233	0/0:.	0/0:.	0/0:.	0/1:135,0,255	0/0:.	0/0:.	./.:.	./.:.	0/1:107,0,255	0/0:.	0/0:.	1/1:170,9,0	0/1:68,0,185	0/1:137,0,201	0/0:.	0/1:75,0,8	0/1:114,0,47
Pbr023984.1	1156	G	A	./.:.	0/1:150,0,192	./.:.	1/1:218,24,0	1/1:255,30,0	0/0:.	0/1:136,0,167	1/1:255,21,0	1/1:116,15,0	1/1:255,21,0	0/1:62,0,234	0/0:.	1/1:255,27,0	0/1:128,0,157	0/1:207,0,115	0/1:87,0,255	1/1:255,33,0	1/1:82,9,0	0/1:58,0,255	0/1:179,0,127	0/1:143,0,255	1/1:255,18,0	1/1:255,39,0	0/1:62,0,240	0/1:147,0,90	1/1:252,30,0	1/1:218,18,0	0/0:.	0/1:208,0,43	0/0:.	0/0:.	0/0:.	0/0:.	0/0:.	0/0:.	0/0:.	0/1:133,0,11	0/1:123,0,223	0/0:.	0/1:140,0,144	1/1:113,9,0	0/1:91,0,153	0/1:177,0,183	0/0:.	0/0:.	0/0:.
Pbr023984.1	2569	A	C	0/1:167,0,153	0/1:163,0,110	./.:.	1/1:255,36,0	0/1:255,0,59	0/0:.	0/1:249,0,193	1/1:255,45,0	1/1:255,36,0	1/1:255,36,0	0/0:.	0/0:.	0/1:112,0,209	0/1:127,0,135	./.:.	0/1:215,0,110	1/1:246,30,0	1/1:255,39,0	0/1:118,0,149	0/1:106,0,255	0/0:.	1/1:255,33,0	1/1:255,36,0	0/1:255,0,255	0/1:192,0,189	1/1:255,33,0	1/1:139,9,0	./.:.	0/1:119,0,217	0/0:.	0/0:.	0/0:.	0/0:.	0/0:.	0/0:.	0/0:.	0/0:.	0/1:167,0,253	0/0:.	0/1:167,0,255	1/1:83,6,0	0/1:155,0,156	0/0:.	0/0:.	0/0:.	0/0:.
Pbr024648.1	2368	G	A	0/1:151,0,93	0/0:.	0/0:.	0/1:213,0,158	0/0:.	0/1:165,0,93	0/1:108,0,179	0/0:.	0/1:165,0,177	0/0:.	0/0:.	0/0:.	0/1:79,0,199	0/0:.	0/0:.	0/0:.	0/0:.	0/0:.	0/1:112,0,149	0/0:.	0/0:.	0/1:116,0,96	0/0:.	0/0:.	./.:.	0/0:.	0/0:.	0/0:.	0/0:.	0/0:.	0/1:218,0,158	0/0:.	0/1:111,0,149	0/0:.	0/1:203,0,127	0/1:158,0,233	0/0:.	1/1:255,27,0	0/0:.	0/0:.	0/0:.	0/1:213,0,184	1/1:255,30,0	0/0:.	1/1:157,15,0	0/1:72,0,98
Pbr024648.1	664	A	T	0/0:.	0/0:.	0/0:.	0/0:.	0/0:.	0/0:.	0/0:.	0/0:.	0/0:.	0/0:.	0/0:.	0/0:.	0/0:.	0/0:.	0/0:.	0/0:.	0/0:.	0/0:.	0/0:.	0/0:.	0/0:.	0/0:.	0/0:.	0/0:.	0/0:.	0/0:.	0/0:.	0/0:.	0/1:185,0,169	0/0:.	0/0:.	0/1:144,0,255	0/0:.	0/0:.	0/0:.	0/0:.	0/0:.	0/1:145,0,245	0/1:204,0,255	0/1:206,0,118	0/0:.	./.:.	1/1:255,24,0	1/1:255,51,0	1/1:255,27,0	0/0:.
Pbr024648.1	2397	C	T	0/1:93,0,135	0/0:.	0/0:.	0/1:201,0,142	0/0:.	0/0:.	0/1:95,0,137	0/0:.	0/1:78,0,129	0/0:.	0/0:.	0/0:.	./.:.	0/0:.	0/0:.	0/0:.	0/0:.	0/0:.	0/0:.	0/0:.	0/0:.	0/1:137,0,48	0/0:.	0/0:.	./.:.	0/0:.	0/0:.	0/0:.	0/0:.	0/0:.	0/1:244,0,220	0/0:.	0/0:.	0/0:.	0/0:.	0/0:.	0/0:.	0/0:.	0/0:.	0/0:.	0/0:.	0/1:214,0,160	1/1:254,21,0	0/0:.	1/1:119,12,0	./.:.
Pbr024648.1	392	G	A	0/1:184,0,255	0/0:.	0/0:.	0/1:255,0,181	0/0:.	0/0:.	0/1:254,0,255	0/0:.	0/1:251,0,65	0/0:.	0/1:179,0,255	0/0:.	0/1:153,0,217	0/0:.	0/0:.	0/0:.	0/0:.	0/0:.	0/0:.	0/0:.	0/0:.	0/1:192,0,42	0/0:.	0/0:.	0/1:167,0,228	0/0:.	0/0:.	0/0:.	0/1:255,0,137	0/0:.	0/1:183,0,146	0/0:.	0/0:.	0/0:.	0/0:.	0/0:.	0/1:100,0,255	0/0:.	1/1:255,42,0	0/0:.	1/1:255,33,0	0/1:231,0,202	0/0:.	./.:.	1/1:255,24,0	1/1:240,18,0
Pbr025083.1	1899	T	C	0/0:.	0/0:.	./.:.	0/0:.	0/0:.	./.:.	0/0:.	0/1:123,0,192	0/0:.	0/0:.	0/1:165,0,144	0/0:.	0/1:135,0,93	./.:.	0/0:.	0/0:.	0/0:.	0/0:.	0/0:.	0/0:.	0/0:.	0/0:.	0/1:89,0,146	0/0:.	0/0:.	0/0:.	0/0:.	0/0:.	0/0:.	1/1:60,3,0	0/1:181,0,130	0/1:174,0,163	./.:.	0/1:112,0,96	0/0:.	0/0:.	./.:.	0/1:182,0,129	1/1:234,18,0	0/0:.	0/1:140,0,17	0/0:.	1/1:138,12,0	0/1:84,0,255	1/1:255,22,0	1/1:255,51,0
Pbr025086.1	453	A	G	0/0:.	0/0:.	0/0:.	0/0:.	0/0:.	0/1:255,0,191	0/0:.	0/0:.	0/0:.	0/0:.	0/0:.	0/0:.	0/0:.	0/0:.	0/0:.	0/0:.	0/0:.	0/0:.	0/0:.	0/0:.	0/0:.	0/0:.	0/0:.	0/0:.	0/0:.	0/0:.	0/0:.	0/0:.	0/0:.	0/1:147,0,203	0/1:70,0,128	0/0:.	0/0:.	0/0:.	0/0:.	0/0:.	0/0:.	0/0:.	0/0:.	0/0:.	0/0:.	0/1:108,0,108	1/1:253,24,0	1/1:255,0,2	0/1:80,0,20	1/1:187,15,0
Pbr025086.1	179	G	A	1/1:167,12,0	0/0:.	1/1:255,27,0	0/0:.	0/0:.	0/1:98,0,98	1/1:255,27,0	1/1:227,21,0	0/1:72,0,98	0/1:188,0,130	./.:.	0/1:135,0,96	0/1:90,0,181	0/1:158,0,165	0/0:.	0/1:116,0,70	0/0:.	1/1:242,21,0	0/1:130,0,179	0/1:170,0,93	0/0:.	0/0:.	1/1:243,21,0	0/1:149,0,93	0/1:135,0,119	0/1:171,0,45	0/1:113,0,99	0/1:171,0,14	./.:.	1/1:199,18,0	1/1:255,24,0	1/1:167,12,0	0/0:.	0/1:96,0,121	0/0:.	0/0:.	0/1:120,0,45	0/1:71,0,167	1/1:149,9,0	1/1:130,9,0	1/1:165,12,0	1/1:172,12,0	1/1:197,15,0	0/1:135,0,135	1/1:119,12,0	1/1:141,18,0
Pbr025096.1	97	C	G	./.:.	0/0:.	0/0:.	0/1:132,0,167	0/0:.	0/1:98,0,98	0/0:.	0/0:.	0/0:.	0/0:.	0/0:.	0/0:.	0/0:.	0/0:.	0/0:.	0/0:.	0/0:.	0/0:.	0/0:.	0/0:.	0/0:.	0/0:.	0/0:.	0/0:.	0/0:.	0/0:.	0/0:.	0/1:98,0,98	0/0:.	0/1:125,0,116	0/1:93,0,170	0/1:54,0,54	0/1:94,0,98	0/0:.	0/1:88,0,40	0/1:54,0,54	0/0:.	0/1:171,0,45	1/1:184,12,0	./.:.	0/1:101,0,51	0/0:.	1/1:184,12,0	0/0:.	1/1:215,21,0	1/1:95,9,0
Pbr025269.1	2348	A	G	0/0:.	0/0:.	0/0:.	0/1:78,0,255	0/1:111,0,255	0/1:99,0,148	0/0:.	0/0:.	./.:.	0/0:.	./.:.	0/0:.	0/0:.	0/0:.	0/0:.	0/0:.	0/0:.	0/0:.	0/0:.	0/0:.	0/0:.	0/0:.	0/0:.	0/1:229,0,100	0/0:.	0/0:.	0/0:.	0/1:129,0,225	0/0:.	0/0:.	0/0:.	0/1:113,0,123	0/1:133,0,247	0/1:151,0,255	0/1:216,0,255	0/0:.	0/0:.	0/1:127,0,255	1/1:255,36,0	1/1:255,36,0	0/0:.	1/1:255,36,0	0/1:190,0,204	1/1:255,45,0	1/1:225,24,0	./.:.
Pbr025269.1	2282	G	A	0/0:.	0/0:.	0/0:.	0/1:255,0,240	0/1:233,0,194	0/1:233,0,237	0/0:.	0/0:.	0/0:.	0/0:.	0/1:233,0,87	0/0:.	0/0:.	0/0:.	0/0:.	0/0:.	0/0:.	0/0:.	0/0:.	0/0:.	0/0:.	0/0:.	0/0:.	1/1:255,30,0	0/0:.	./.:.	0/0:.	0/1:255,0,30	1/1:255,24,0	0/1:249,0,215	0/1:255,0,238	0/1:129,0,255	0/1:254,0,164	0/1:255,0,239	0/1:212,0,255	0/0:.	0/0:.	0/1:78,0,255	1/1:255,36,0	1/1:255,36,0	1/1:228,15,0	1/1:255,33,0	0/1:167,0,197	1/1:255,42,0	1/1:255,24,0	./.:.
Pbr025269.1	1235	T	G	0/0:.	0/0:.	0/0:.	0/1:119,0,96	0/1:131,0,255	0/1:139,0,234	0/0:.	0/0:.	0/0:.	0/0:.	./.:.	0/0:.	0/0:.	0/0:.	0/0:.	0/0:.	0/0:.	0/0:.	0/0:.	0/0:.	0/0:.	0/0:.	0/0:.	1/1:232,24,0	0/0:.	0/0:.	0/0:.	1/1:217,39,0	1/1:162,21,0	0/1:95,0,151	0/1:101,0,243	0/1:255,0,106	1/1:236,33,0	1/1:255,48,0	1/1:255,48,0	0/1:138,0,183	0/1:235,0,255	1/1:255,36,0	1/1:250,30,0	1/1:255,42,0	1/1:255,30,0	1/1:255,45,0	0/1:53,0,8	1/1:255,27,0	1/1:206,18,0	./.:.
Pbr025269.1	61	C	A	0/0:.	0/0:.	0/0:.	0/1:59,0,96	0/0:.	0/1:167,0,93	0/0:.	0/0:.	0/0:.	0/0:.	0/1:75,0,51	0/0:.	0/0:.	0/0:.	0/0:.	0/0:.	0/0:.	0/0:.	0/0:.	0/0:.	0/0:.	0/0:.	0/0:.	1/1:119,12,0	0/0:.	0/0:.	0/0:.	1/1:171,12,0	./.:.	./.:.	0/1:73,0,89	0/0:.	1/1:178,12,0	./.:.	1/1:222,18,0	0/1:101,0,51	1/1:167,12,0	1/1:61,9,0	1/1:254,21,0	1/1:231,21,0	1/1:145,12,0	1/1:112,12,0	0/1:125,0,165	1/1:88,12,0	1/1:53,6,0	./.:.
Pbr025269.1	240	C	T	0/0:.	./.:.	0/0:.	0/1:93,0,170	0/1:92,0,234	./.:.	0/0:.	0/0:.	0/0:.	0/0:.	0/1:97,0,255	0/0:.	0/0:.	0/0:.	0/0:.	0/0:.	0/0:.	0/0:.	0/0:.	0/0:.	0/0:.	0/0:.	0/0:.	1/1:197,15,0	0/0:.	./.:.	0/0:.	1/1:184,12,0	1/1:161,12,0	0/1:140,0,48	0/1:170,0,93	0/1:137,0,96	1/1:222,18,0	1/1:184,12,0	1/1:212,15,0	0/0:.	0/1:190,0,184	1/1:212,15,0	1/1:60,3,0	1/1:186,15,0	1/1:195,15,0	1/1:232,18,0	0/1:210,0,84	1/1:216,18,0	1/1:189,18,0	1/1:129,9,0
Pbr025269.1	750	A	T	0/0:.	0/0:.	0/0:.	0/1:131,0,255	0/1:155,0,255	0/1:111,0,237	0/0:.	0/0:.	0/0:.	0/0:.	0/1:156,0,255	0/0:.	0/0:.	0/0:.	0/0:.	0/0:.	0/0:.	0/0:.	0/0:.	./.:.	0/0:.	0/0:.	0/0:.	1/1:255,24,0	0/0:.	0/0:.	0/0:.	1/1:255,36,0	1/1:126,15,0	./.:.	0/1:123,0,174	./.:.	1/1:255,36,0	1/1:255,39,0	1/1:255,24,0	0/1:72,0,167	0/1:133,0,182	1/1:255,24,0	1/1:255,30,0	1/1:255,54,0	1/1:252,24,0	1/1:254,24,0	0/1:142,0,192	1/1:255,36,0	1/1:255,27,0	./.:.
Pbr025269.1	1137	C	T	0/0:.	0/0:.	./.:.	0/1:65,0,255	0/1:65,0,255	0/1:191,0,147	0/0:.	0/0:.	0/0:.	0/0:.	0/0:.	0/0:.	0/0:.	0/0:.	0/0:.	0/0:.	0/0:.	0/0:.	0/0:.	0/0:.	0/0:.	0/0:.	0/0:.	1/1:255,30,0	0/0:.	0/0:.	0/0:.	1/1:255,45,0	1/1:255,39,0	0/1:62,0,51	0/1:214,0,223	0/1:187,0,255	0/1:255,0,109	0/1:179,0,217	0/1:173,0,96	0/0:.	0/0:.	0/1:255,0,156	1/1:255,24,0	1/1:255,39,0	1/1:199,15,0	1/1:255,30,0	0/1:126,0,135	1/1:255,33,0	1/1:255,42,0	./.:.
Pbr025269.1	1199	G	A	0/0:.	0/0:.	0/0:.	0/1:58,0,194	0/1:122,0,228	0/1:167,0,99	0/0:.	0/0:.	0/0:.	0/0:.	0/1:67,0,191	0/0:.	0/0:.	0/0:.	0/0:.	0/0:.	0/0:.	0/0:.	0/0:.	0/0:.	0/0:.	0/0:.	0/0:.	1/1:255,42,0	0/0:.	0/0:.	0/0:.	1/1:255,51,0	1/1:143,21,0	0/1:108,0,20	0/1:107,0,205	0/1:255,0,102	0/1:175,0,128	0/1:153,0,255	0/1:136,0,255	0/0:.	0/0:.	0/1:157,0,68	1/1:255,36,0	1/1:255,30,0	1/1:173,15,0	1/1:255,27,0	0/1:72,0,62	1/1:255,33,0	1/1:255,27,0	./.:.
Pbr025269.1	1665	T	G	0/0:.	0/0:.	0/0:.	0/1:203,0,165	0/1:255,0,255	0/1:65,0,255	0/0:.	0/0:.	0/0:.	0/0:.	0/1:72,0,255	0/0:.	0/0:.	0/0:.	0/0:.	0/0:.	0/0:.	0/0:.	0/0:.	0/0:.	0/0:.	0/0:.	0/0:.	1/1:255,51,0	0/0:.	0/0:.	0/0:.	0/0:.	0/0:.	0/0:.	0/0:.	0/1:85,0,192	0/1:197,0,232	0/0:.	0/1:75,0,255	0/0:.	0/0:.	0/1:117,0,129	1/1:255,39,0	1/1:255,30,0	1/1:255,18,0	1/1:236,18,0	0/1:172,0,39	1/1:255,24,0	1/1:221,18,0	./.:.
Pbr025269.1	1248	T	C	0/0:.	0/0:.	0/0:.	0/1:117,0,144	0/1:70,0,255	./.:.	0/0:.	0/0:.	0/0:.	0/0:.	0/0:.	0/0:.	0/0:.	0/0:.	0/0:.	0/0:.	0/0:.	0/0:.	0/0:.	0/0:.	0/0:.	0/0:.	0/0:.	1/1:222,21,0	0/0:.	0/0:.	0/0:.	1/1:211,36,0	1/1:247,30,0	0/1:63,0,216	0/1:89,0,246	0/1:255,0,168	0/1:165,0,121	0/1:119,0,255	0/1:169,0,255	0/0:.	0/0:.	0/1:106,0,255	1/1:169,24,0	1/1:255,45,0	0/0:.	1/1:255,45,0	./.:.	1/1:255,33,0	1/1:130,15,0	./.:.
Pbr025269.1	2184	T	C	./.:.	0/0:.	0/0:.	0/1:255,0,254	./.:.	0/1:84,0,255	0/0:.	0/0:.	0/0:.	0/0:.	0/1:255,0,160	0/0:.	./.:.	0/0:.	0/0:.	0/0:.	0/0:.	0/0:.	0/0:.	0/0:.	0/0:.	0/0:.	0/0:.	1/1:255,36,0	0/0:.	0/0:.	0/0:.	1/1:255,27,0	1/1:255,33,0	0/1:252,0,144	0/1:255,0,255	0/1:141,0,255	1/1:255,33,0	1/1:255,36,0	1/1:255,0,7	0/1:255,0,87	0/1:87,0,233	1/1:255,42,0	1/1:255,21,0	1/1:225,24,0	1/1:255,21,0	1/1:208,21,0	0/1:175,0,99	1/1:210,33,0	1/1:255,39,0	./.:.
Pbr025269.1	2023	G	A	0/0:.	0/0:.	0/0:.	0/1:89,0,255	0/1:255,0,231	./.:.	0/0:.	0/0:.	0/0:.	0/0:.	0/1:65,0,255	0/0:.	0/0:.	0/0:.	0/0:.	0/0:.	0/0:.	0/0:.	0/0:.	0/0:.	0/0:.	0/0:.	0/0:.	1/1:255,48,0	0/0:.	./.:.	0/0:.	1/1:255,24,0	1/1:255,36,0	./.:.	0/1:187,0,255	0/1:152,0,186	1/1:255,36,0	1/1:255,24,0	1/1:255,27,0	0/1:255,0,106	0/1:166,0,255	0/1:190,0,39	1/1:255,30,0	1/1:155,15,0	1/1:183,15,0	1/1:249,24,0	0/1:186,0,189	1/1:255,33,0	1/1:244,27,0	./.:.
Pbr025269.1	1254	C	A	0/0:.	0/0:.	0/0:.	0/1:132,0,81	./.:.	./.:.	0/0:.	0/0:.	0/0:.	0/0:.	0/0:.	0/0:.	0/0:.	0/0:.	0/0:.	0/0:.	0/0:.	0/0:.	0/0:.	0/0:.	0/0:.	0/0:.	0/0:.	1/1:222,21,0	0/0:.	0/0:.	0/0:.	1/1:233,39,0	1/1:226,24,0	./.:.	0/1:101,0,243	0/1:255,0,177	0/1:146,0,160	0/1:120,0,255	0/1:165,0,255	0/0:.	0/0:.	0/1:106,0,255	1/1:207,24,0	1/1:255,36,0	0/0:.	1/1:255,42,0	./.:.	1/1:255,36,0	1/1:148,15,0	./.:.
Pbr025269.1	1278	T	C	0/0:.	0/0:.	0/0:.	0/1:255,0,55	./.:.	0/1:198,0,255	0/0:.	0/0:.	0/0:.	0/0:.	0/0:.	0/0:.	0/0:.	0/0:.	0/0:.	0/0:.	0/0:.	0/0:.	0/0:.	0/0:.	0/0:.	0/0:.	0/0:.	1/1:255,33,0	0/0:.	0/0:.	0/0:.	1/1:213,21,0	1/1:228,24,0	0/1:60,0,255	0/1:162,0,183	0/1:255,0,207	0/1:139,0,244	0/1:77,0,159	0/1:148,0,255	0/0:.	0/0:.	0/1:166,0,255	1/1:255,27,0	1/1:255,36,0	0/0:.	1/1:255,39,0	0/0:.	1/1:255,24,0	1/1:190,18,0	./.:.
Pbr025269.1	2680	A	G	0/0:.	0/0:.	0/0:.	0/1:110,0,159	0/1:67,0,195	./.:.	0/0:.	0/0:.	0/0:.	0/0:.	0/1:124,0,41	0/0:.	0/0:.	0/0:.	0/0:.	0/0:.	0/0:.	0/0:.	0/0:.	0/0:.	0/0:.	0/0:.	0/0:.	0/1:182,0,130	0/0:.	./.:.	0/0:.	0/1:72,0,98	0/0:.	0/0:.	0/0:.	./.:.	./.:.	0/1:183,0,187	0/1:162,0,90	0/0:.	0/0:.	0/0:.	1/1:255,27,0	1/1:255,21,0	0/0:.	1/1:255,30,0	0/1:99,0,89	1/1:255,30,0	1/1:255,27,0	./.:.
Pbr025269.1	2690	C	A	0/0:.	0/0:.	0/0:.	0/1:110,0,165	0/1:67,0,168	./.:.	0/0:.	0/0:.	0/0:.	0/0:.	0/0:.	0/0:.	0/0:.	0/0:.	0/0:.	0/0:.	0/0:.	0/0:.	0/0:.	0/0:.	0/0:.	0/0:.	0/0:.	0/1:170,0,92	0/0:.	./.:.	0/0:.	0/1:72,0,98	0/0:.	0/0:.	0/0:.	0/1:90,0,74	0/0:.	0/1:188,0,148	0/1:162,0,90	0/0:.	0/0:.	0/0:.	1/1:251,27,0	1/1:229,21,0	0/0:.	1/1:220,27,0	0/1:99,0,89	1/1:255,36,0	1/1:255,27,0	./.:.
Pbr025269.1	1932	T	A	0/0:.	0/0:.	0/0:.	0/1:102,0,194	0/1:87,0,116	0/1:94,0,255	0/0:.	0/0:.	0/0:.	0/0:.	0/1:149,0,200	0/0:.	0/0:.	0/0:.	0/0:.	0/0:.	0/0:.	0/0:.	0/0:.	0/0:.	0/0:.	0/0:.	0/0:.	1/1:255,24,0	0/0:.	./.:.	0/0:.	1/1:255,24,0	1/1:235,15,0	0/1:202,0,130	0/1:188,0,197	0/1:161,0,102	1/1:255,21,0	1/1:255,18,0	1/1:255,27,0	0/1:255,0,255	0/1:102,0,195	1/1:255,30,0	1/1:255,33,0	1/1:242,18,0	1/1:255,21,0	1/1:255,24,0	0/1:150,0,96	1/1:255,45,0	1/1:255,33,0	./.:.
Pbr025269.1	1396	A	G	0/0:.	0/0:.	0/0:.	0/1:219,0,255	./.:.	0/1:253,0,184	0/0:.	0/0:.	0/0:.	0/0:.	0/0:.	0/0:.	0/0:.	0/0:.	0/0:.	0/0:.	0/0:.	0/0:.	0/0:.	0/0:.	0/0:.	0/0:.	0/0:.	1/1:255,30,0	0/0:.	./.:.	0/0:.	1/1:255,21,0	1/1:139,9,0	0/1:74,0,239	0/1:59,0,204	0/1:255,0,207	1/1:255,39,0	1/1:255,39,0	1/1:255,33,0	0/1:219,0,207	0/1:147,0,255	1/1:255,33,0	1/1:255,33,0	1/1:149,12,0	0/0:.	1/1:255,24,0	./.:.	1/1:255,30,0	1/1:255,18,0	./.:.
Pbr025269.1	2646	C	A	0/0:.	0/0:.	0/0:.	0/1:142,0,255	0/1:170,0,93	0/1:198,0,133	0/0:.	0/0:.	0/0:.	0/0:.	0/1:148,0,79	0/0:.	0/0:.	0/0:.	0/0:.	0/0:.	0/0:.	0/0:.	0/0:.	0/0:.	0/0:.	0/0:.	0/0:.	1/1:255,24,0	0/0:.	0/0:.	0/0:.	1/1:255,21,0	1/1:253,21,0	0/1:130,0,97	0/1:255,0,205	0/0:.	1/1:255,24,0	1/1:255,0,3	1/1:184,12,0	0/1:144,0,231	0/1:218,0,8	1/1:252,24,0	1/1:231,18,0	1/1:255,33,0	1/1:214,15,0	1/1:255,33,0	./.:.	1/1:255,39,0	1/1:255,27,0	./.:.
Pbr025269.1	261	C	T	0/0:.	0/0:.	0/0:.	0/1:84,0,231	0/0:.	0/0:.	0/0:.	0/0:.	0/0:.	0/0:.	0/1:121,0,214	0/0:.	0/0:.	0/0:.	0/0:.	0/0:.	0/0:.	./.:.	0/0:.	0/0:.	0/0:.	0/0:.	0/0:.	1/1:166,12,0	0/0:.	0/0:.	0/0:.	0/1:67,0,96	./.:.	0/0:.	0/0:.	0/1:170,0,73	0/1:118,0,48	0/0:.	0/0:.	0/0:.	0/0:.	0/0:.	./.:.	1/1:60,3,0	1/1:254,21,0	0/0:.	0/1:93,0,155	0/0:.	1/1:189,18,0	./.:.
Pbr025269.1	1737	T	G	0/0:.	0/0:.	0/0:.	0/1:255,0,228	0/1:135,0,255	0/1:213,0,130	0/0:.	0/0:.	0/0:.	0/0:.	0/0:.	0/0:.	0/0:.	0/0:.	0/0:.	0/0:.	0/0:.	0/0:.	0/0:.	0/0:.	0/0:.	0/0:.	0/0:.	1/1:255,30,0	0/0:.	./.:.	0/0:.	0/1:110,0,152	0/0:.	0/0:.	0/0:.	0/1:226,0,255	0/1:223,0,185	0/1:206,0,130	0/1:255,0,172	0/0:.	0/0:.	0/1:138,0,255	1/1:255,21,0	0/1:186,0,86	1/1:255,24,0	0/0:.	0/1:188,0,42	0/0:.	1/1:205,15,0	./.:.
Pbr025269.1	550	A	G	0/0:.	0/0:.	0/0:.	0/1:255,0,24	0/1:143,0,255	0/1:215,0,183	0/0:.	0/0:.	0/0:.	0/0:.	0/1:187,0,255	0/0:.	0/0:.	0/0:.	0/0:.	0/0:.	0/0:.	0/0:.	0/0:.	0/0:.	0/0:.	0/0:.	0/0:.	1/1:255,33,0	0/0:.	0/1:78,0,255	0/0:.	0/1:243,0,39	1/1:204,18,0	0/1:255,0,25	0/1:129,0,153	0/0:.	0/1:96,0,148	./.:.	./.:.	0/0:.	0/0:.	0/0:.	0/0:.	0/1:147,0,217	1/1:255,27,0	1/1:255,21,0	0/1:162,0,45	1/1:255,30,0	1/1:255,24,0	1/1:197,15,0
Pbr025269.1	1485	C	T	0/0:.	0/0:.	./.:.	0/1:141,0,255	0/0:.	0/1:152,0,234	0/0:.	0/0:.	0/0:.	0/0:.	0/1:165,0,130	0/0:.	0/0:.	0/0:.	0/0:.	0/0:.	0/0:.	0/0:.	0/0:.	0/0:.	0/0:.	0/0:.	0/0:.	1/1:255,39,0	0/0:.	0/0:.	0/0:.	1/1:255,33,0	1/1:255,45,0	0/1:214,0,84	0/1:255,0,244	0/1:255,0,221	1/1:255,21,0	1/1:255,30,0	1/1:255,27,0	0/1:142,0,214	0/1:153,0,135	1/1:255,27,0	1/1:255,33,0	0/1:144,0,198	1/1:255,21,0	0/0:.	0/1:125,0,96	0/0:.	1/1:244,21,0	./.:.
Pbr025269.1	393	G	A	0/0:.	0/0:.	0/0:.	0/1:198,0,155	./.:.	0/1:255,0,78	0/0:.	0/0:.	0/0:.	0/0:.	0/1:190,0,187	0/0:.	0/0:.	0/0:.	0/0:.	0/0:.	0/0:.	0/0:.	0/0:.	0/0:.	0/0:.	0/0:.	0/0:.	1/1:255,36,0	0/0:.	0/0:.	0/0:.	0/1:148,0,77	0/1:116,0,103	0/0:.	0/0:.	0/0:.	1/1:248,27,0	1/1:255,33,0	1/1:255,39,0	0/1:109,0,213	./.:.	1/1:119,21,0	1/1:255,39,0	0/1:255,0,150	1/1:249,27,0	0/0:.	0/1:71,0,255	0/0:.	1/1:153,12,0	./.:.
Pbr025269.1	767	A	G	0/0:.	0/0:.	0/0:.	./.:.	0/0:.	0/1:148,0,144	0/0:.	0/0:.	0/0:.	0/0:.	0/0:.	0/0:.	0/0:.	0/0:.	0/0:.	0/0:.	0/0:.	0/0:.	0/0:.	0/0:.	0/0:.	0/0:.	0/0:.	1/1:255,27,0	0/0:.	0/0:.	0/0:.	1/1:206,24,0	1/1:176,24,0	0/1:59,0,96	0/1:184,0,193	0/0:.	0/1:142,0,255	0/1:235,0,255	0/1:152,0,166	0/0:.	0/0:.	0/1:85,0,176	0/0:.	0/1:221,0,255	1/1:189,18,0	1/1:195,21,0	0/0:.	1/1:251,24,0	1/1:227,18,0	./.:.
Pbr025269.1	770	A	G	0/0:.	0/0:.	0/0:.	./.:.	0/0:.	0/1:146,0,179	0/0:.	0/0:.	0/0:.	0/0:.	0/0:.	0/0:.	0/0:.	0/0:.	0/0:.	0/0:.	0/0:.	0/0:.	0/0:.	0/0:.	0/0:.	0/0:.	0/0:.	1/1:255,27,0	0/0:.	0/0:.	0/0:.	1/1:211,27,0	1/1:176,24,0	0/1:59,0,96	0/1:157,0,193	0/0:.	0/1:142,0,255	0/1:245,0,255	0/1:154,0,166	0/0:.	0/0:.	0/1:85,0,191	0/0:.	0/1:221,0,255	1/1:189,18,0	1/1:195,21,0	0/0:.	1/1:251,24,0	1/1:227,18,0	./.:.
Pbr025269.1	1080	T	G	0/0:.	0/0:.	0/0:.	0/0:.	0/0:.	0/0:.	0/0:.	0/0:.	0/0:.	0/0:.	0/0:.	0/0:.	0/0:.	0/0:.	0/0:.	0/0:.	0/0:.	0/0:.	0/0:.	0/0:.	0/0:.	0/0:.	0/0:.	0/1:210,0,209	0/0:.	0/0:.	0/0:.	1/1:255,36,0	1/1:244,24,0	./.:.	0/1:158,0,206	0/0:.	0/1:255,0,255	0/1:233,0,255	0/1:189,0,174	./.:.	0/1:200,0,149	./.:.	0/0:.	0/1:255,0,207	1/1:253,21,0	1/1:255,51,0	0/1:176,0,93	1/1:255,36,0	0/1:135,0,255	./.:.
Pbr025269.1	793	A	G	0/0:.	0/0:.	0/0:.	0/1:70,0,155	./.:.	0/1:127,0,114	0/0:.	0/0:.	0/0:.	0/0:.	0/0:.	0/0:.	0/0:.	0/0:.	0/0:.	0/0:.	0/0:.	0/0:.	0/0:.	0/0:.	0/0:.	0/0:.	0/0:.	1/1:255,30,0	0/0:.	0/0:.	0/0:.	1/1:162,12,0	1/1:162,21,0	0/1:61,0,48	0/1:133,0,255	0/0:.	0/1:149,0,166	1/1:255,33,0	0/1:138,0,166	0/0:.	0/0:.	1/1:233,21,0	0/0:.	0/1:233,0,255	1/1:177,18,0	1/1:235,18,0	0/0:.	1/1:255,30,0	1/1:228,18,0	./.:.
Pbr025269.1	2502	G	C	0/0:.	0/0:.	0/0:.	0/0:.	0/0:.	0/0:.	0/0:.	0/0:.	0/0:.	0/0:.	0/1:68,0,129	0/0:.	0/0:.	0/0:.	0/0:.	0/0:.	0/0:.	0/0:.	0/0:.	0/0:.	0/0:.	0/0:.	0/0:.	0/0:.	0/0:.	0/0:.	0/0:.	./.:.	0/0:.	./.:.	0/0:.	0/1:70,0,137	0/0:.	0/0:.	0/0:.	0/0:.	0/0:.	0/0:.	1/1:255,30,0	1/1:179,18,0	0/0:.	1/1:201,18,0	0/1:126,0,255	1/1:162,21,0	0/0:.	./.:.
Pbr025269.1	465	C	G	0/0:.	0/0:.	0/0:.	./.:.	0/0:.	0/0:.	0/0:.	0/0:.	0/0:.	0/0:.	0/0:.	0/0:.	0/0:.	0/0:.	0/0:.	0/0:.	0/0:.	0/0:.	0/0:.	0/0:.	0/0:.	0/0:.	0/0:.	./.:.	0/0:.	0/0:.	0/0:.	0/1:130,0,255	0/1:58,0,164	0/1:143,0,80	0/1:133,0,255	0/1:221,0,255	0/0:.	0/0:.	0/0:.	0/0:.	0/0:.	0/0:.	1/1:255,45,0	1/1:255,33,0	0/0:.	0/1:255,0,24	0/0:.	1/1:243,15,0	0/0:.	./.:.
Pbr025269.1	1077	G	A	0/0:.	0/0:.	0/0:.	0/0:.	0/0:.	0/0:.	0/0:.	0/0:.	0/0:.	0/0:.	0/0:.	0/0:.	0/0:.	0/0:.	0/0:.	0/0:.	0/0:.	0/0:.	0/0:.	0/0:.	0/0:.	0/0:.	0/0:.	0/1:212,0,192	0/0:.	0/0:.	0/0:.	1/1:255,36,0	1/1:244,24,0	./.:.	0/1:160,0,178	0/0:.	0/0:.	0/0:.	0/0:.	0/0:.	0/1:87,0,200	0/0:.	0/0:.	0/1:255,0,226	1/1:251,21,0	1/1:255,51,0	0/1:176,0,93	1/1:255,54,0	0/1:83,0,255	./.:.
Pbr025269.1	2439	G	A	0/0:.	0/1:167,0,212	0/0:.	0/1:96,0,68	0/0:.	0/0:.	0/0:.	1/1:110,6,0	1/1:113,9,0	1/1:255,21,0	0/0:.	0/1:132,0,136	0/0:.	./.:.	0/1:160,0,130	0/1:159,0,110	1/1:255,24,0	1/1:146,30,21	1/1:255,30,0	0/1:110,0,223	0/1:242,0,107	1/1:163,12,0	1/1:229,18,0	0/0:.	1/1:255,1,0	0/1:217,0,64	1/1:255,27,0	0/0:.	0/0:.	0/0:.	0/0:.	0/0:.	0/0:.	0/0:.	0/0:.	0/1:132,0,146	0/0:.	0/0:.	0/0:.	0/0:.	0/0:.	0/0:.	0/0:.	0/0:.	0/0:.	./.:.
Pbr025269.1	1582	A	T	0/0:.	0/0:.	0/0:.	0/1:98,0,242	0/0:.	0/1:100,0,176	0/0:.	0/0:.	0/0:.	0/0:.	0/0:.	0/0:.	0/0:.	0/0:.	0/0:.	0/0:.	0/0:.	0/0:.	0/0:.	0/0:.	0/0:.	0/0:.	0/0:.	1/1:255,27,0	0/0:.	./.:.	0/0:.	0/1:255,0,198	0/1:77,0,180	0/0:.	0/0:.	0/1:227,0,93	0/1:176,0,255	0/1:233,0,203	0/1:180,0,255	0/0:.	0/0:.	0/1:148,0,159	0/0:.	0/0:.	0/0:.	0/0:.	0/1:93,0,154	0/0:.	1/1:255,39,0	./.:.
Pbr025269.1	881	A	G	0/0:.	0/0:.	0/0:.	0/0:.	0/1:69,0,255	0/0:.	0/0:.	0/0:.	0/0:.	0/0:.	0/1:197,0,45	0/0:.	0/0:.	0/0:.	0/0:.	0/0:.	0/0:.	0/0:.	0/0:.	0/0:.	0/0:.	0/0:.	0/0:.	0/1:242,0,72	0/0:.	0/0:.	0/0:.	0/1:255,0,21	1/1:123,12,0	0/1:246,0,112	./.:.	0/0:.	0/0:.	0/0:.	0/0:.	0/0:.	0/1:147,0,255	0/0:.	0/0:.	0/1:255,0,129	1/1:255,54,0	1/1:255,36,0	0/1:131,0,149	1/1:255,30,0	0/0:.	./.:.
Pbr025269.1	1486	T	C	0/0:.	0/0:.	./.:.	0/1:141,0,255	0/0:.	0/1:156,0,229	0/0:.	0/0:.	0/0:.	0/0:.	0/0:.	0/0:.	0/0:.	0/0:.	0/0:.	0/0:.	0/0:.	0/0:.	0/0:.	0/0:.	0/0:.	0/0:.	0/0:.	1/1:255,39,0	0/0:.	0/0:.	0/0:.	0/0:.	./.:.	0/0:.	0/0:.	0/1:255,0,222	1/1:255,21,0	1/1:255,30,0	1/1:255,27,0	0/1:142,0,214	0/1:153,0,121	1/1:255,27,0	1/1:255,33,0	0/1:144,0,198	0/0:.	0/0:.	0/1:125,0,96	0/0:.	1/1:255,21,0	./.:.
Pbr025269.1	929	G	A	0/0:.	0/0:.	0/0:.	0/1:251,0,225	./.:.	0/1:220,0,224	0/0:.	0/0:.	0/0:.	0/0:.	0/0:.	0/0:.	0/0:.	0/0:.	0/0:.	0/0:.	0/0:.	0/0:.	0/0:.	0/0:.	0/0:.	0/0:.	0/0:.	0/1:141,0,239	0/0:.	0/1:141,0,255	0/0:.	./.:.	0/1:105,0,108	0/0:.	0/0:.	0/1:243,0,255	./.:.	0/1:132,0,206	0/1:140,0,255	0/1:213,0,202	0/1:144,0,184	0/1:61,0,255	1/1:236,15,0	0/1:93,0,255	0/0:.	0/0:.	0/0:.	0/0:.	0/1:173,0,30	./.:.
Pbr025371.1	677	C	T	0/0:.	0/1:103,0,255	0/0:.	1/1:240,27,0	1/1:134,18,0	1/1:252,27,0	0/1:69,0,148	0/1:147,0,101	0/1:91,0,255	./.:.	0/0:.	./.:.	0/1:59,0,255	./.:.	0/1:102,0,255	0/0:.	./.:.	0/1:147,0,255	0/0:.	0/0:.	./.:.	1/1:58,9,0	0/1:117,0,223	0/0:.	0/1:87,0,156	0/0:.	0/0:.	0/1:159,0,212	0/0:.	0/0:.	0/0:.	0/0:.	0/1:236,0,217	0/0:.	1/1:177,12,0	0/1:188,0,255	0/1:194,0,186	1/1:238,24,0	1/1:88,6,0	0/1:73,0,189	1/1:255,30,0	1/1:164,15,0	0/0:.	1/1:206,30,0	1/1:111,12,0	0/0:.
Pbr026126.1	425	C	G	0/0:.	0/1:248,0,235	0/0:.	0/0:.	0/1:140,0,255	0/0:.	0/0:.	0/1:169,0,193	0/0:.	0/0:.	0/0:.	0/0:.	0/0:.	1/1:255,39,0	0/1:121,0,131	0/1:90,0,223	0/0:.	0/0:.	0/0:.	0/1:85,0,167	0/0:.	0/0:.	0/1:167,0,123	0/0:.	0/0:.	0/0:.	0/1:70,0,153	0/0:.	0/1:131,0,255	0/0:.	0/0:.	0/1:156,0,108	0/1:116,0,255	0/0:.	./.:.	0/1:119,0,183	0/1:161,0,126	0/1:114,0,76	1/1:189,21,0	1/1:190,18,0	0/1:144,0,72	1/1:255,16,0	0/1:97,0,245	0/0:.	0/1:80,0,213	1/1:255,27,0
Pbr029290.1	981	A	G	0/0:.	1/1:255,24,0	0/1:131,0,150	0/1:154,0,97	0/1:168,0,194	0/0:.	0/0:.	0/1:184,0,112	1/1:255,30,0	0/0:.	0/0:.	0/0:.	1/1:209,21,0	1/1:255,45,0	1/1:255,24,0	0/0:.	0/0:.	0/0:.	0/1:142,0,65	0/0:.	1/1:136,12,0	1/1:183,21,0	0/1:140,0,241	0/1:93,0,187	0/1:207,0,93	0/1:206,0,33	0/1:113,0,59	0/0:.	0/0:.	0/0:.	0/1:255,0,220	0/0:.	1/1:249,24,0	0/1:166,0,193	0/1:127,0,255	0/0:.	./.:.	0/0:.	0/0:.	0/0:.	0/0:.	0/0:.	0/1:212,0,39	0/0:.	./.:.	0/0:.
Pbr029290.1	627	C	T	0/1:255,0,159	0/0:.	0/0:.	0/0:.	0/1:165,0,216	1/1:255,39,0	0/1:255,0,255	0/0:.	0/0:.	1/1:255,39,0	1/1:255,21,0	0/0:.	0/0:.	0/0:.	0/0:.	1/1:255,39,0	1/1:255,33,0	0/1:139,0,215	0/1:150,0,144	1/1:255,27,0	0/0:.	0/0:.	0/0:.	0/1:228,0,200	0/0:.	0/1:147,0,255	./.:.	0/0:.	0/1:137,0,238	./.:.	0/0:.	0/1:255,0,217	0/0:.	0/0:.	0/0:.	0/1:156,0,215	0/0:.	0/1:107,0,200	1/1:88,21,0	1/1:255,27,0	1/1:74,6,0	0/1:186,0,209	0/0:.	1/1:255,24,0	1/1:82,9,0	1/1:168,24,0
Pbr029290.1	615	T	C	0/1:254,0,159	0/0:.	0/0:.	0/0:.	0/1:173,0,206	1/1:255,39,0	0/1:255,0,255	0/0:.	0/0:.	1/1:255,33,0	1/1:255,24,0	0/0:.	0/0:.	0/0:.	0/0:.	1/1:255,42,0	1/1:255,33,0	0/1:151,0,219	0/1:196,0,179	1/1:255,27,0	0/0:.	0/0:.	0/0:.	0/1:212,0,201	0/0:.	0/1:167,0,255	0/1:70,0,155	0/0:.	0/1:164,0,236	./.:.	0/0:.	0/1:255,0,207	0/0:.	0/0:.	0/0:.	0/1:151,0,183	0/0:.	0/1:110,0,195	1/1:97,21,0	1/1:255,33,0	./.:.	0/1:191,0,140	0/0:.	1/1:255,21,0	1/1:82,9,0	1/1:133,18,0
Pbr029290.1	68	G	A	0/0:.	1/1:202,18,0	0/1:101,0,51	0/1:113,0,56	0/1:197,0,87	0/0:.	0/0:.	0/1:77,0,185	1/1:125,9,0	0/0:.	0/0:.	0/0:.	1/1:211,21,0	1/1:227,30,0	1/1:84,6,0	0/0:.	0/0:.	0/0:.	0/1:85,0,142	0/0:.	1/1:110,6,0	1/1:219,24,0	0/1:59,0,39	0/1:190,0,127	0/0:.	0/0:.	0/0:.	0/0:.	0/0:.	0/0:.	0/1:105,0,189	0/0:.	1/1:245,24,0	0/1:186,0,124	0/1:132,0,167	0/0:.	0/0:.	0/0:.	0/0:.	0/0:.	0/0:.	0/0:.	0/0:.	0/0:.	./.:.	0/0:.
Pbr029290.1	426	T	C	0/0:.	1/1:255,27,0	0/1:164,0,102	0/1:198,0,108	0/1:237,0,9	0/0:.	0/0:.	1/1:255,27,0	1/1:130,9,0	0/0:.	0/0:.	0/0:.	1/1:255,27,0	1/1:255,33,0	1/1:183,12,0	0/0:.	0/0:.	./.:.	0/1:59,0,249	0/0:.	1/1:202,18,0	1/1:240,24,0	1/1:203,21,0	0/1:255,0,141	1/1:171,15,0	0/1:180,0,186	0/1:90,0,196	0/1:238,0,217	0/1:169,0,45	0/0:.	0/1:121,0,198	0/1:129,0,234	1/1:255,30,0	0/1:241,0,255	0/1:242,0,188	0/0:.	0/1:210,0,87	0/1:87,0,213	0/0:.	0/0:.	0/0:.	0/0:.	0/1:93,0,155	0/0:.	0/0:.	0/0:.
Pbr031092.1	501	G	A	./.:.	0/1:196,0,135	1/1:180,21,0	0/0:.	0/1:80,0,67	0/0:.	0/0:.	1/1:225,30,0	0/1:100,0,108	1/1:60,6,0	1/1:134,9,0	0/0:.	1/1:96,15,0	1/1:130,9,0	0/1:137,0,111	0/0:.	1/1:225,27,0	1/1:116,18,0	0/1:137,0,118	0/0:.	0/1:148,0,143	1/1:170,24,0	1/1:255,33,0	0/0:.	1/1:255,45,0	1/1:102,6,0	1/1:166,24,0	0/1:170,0,201	0/0:.	0/0:.	1/1:143,0,4	0/0:.	0/1:104,0,90	0/1:152,0,133	./.:.	0/0:.	./.:.	0/0:.	./.:.	0/0:.	0/0:.	0/1:64,0,95	0/0:.	0/0:.	0/0:.	0/0:.
Pbr031092.1	405	G	A	0/1:97,0,6	0/1:155,0,34	1/1:184,15,0	0/0:.	0/1:193,0,16	0/0:.	0/0:.	1/1:255,17,0	0/1:82,0,31	1/1:255,27,0	1/1:153,12,0	0/0:.	1/1:83,9,0	1/1:207,18,0	0/1:88,0,133	0/0:.	1/1:227,24,0	1/1:203,21,0	0/1:206,0,209	0/0:.	0/1:186,0,93	1/1:84,15,0	1/1:145,18,0	0/0:.	1/1:170,0,5	1/1:234,21,0	1/1:184,15,0	0/1:189,0,90	0/1:113,0,38	0/0:.	0/1:193,0,138	0/0:.	0/1:104,0,79	0/1:199,0,90	0/1:71,0,124	0/0:.	0/0:.	0/0:.	./.:.	./.:.	./.:.	0/1:139,0,96	0/0:.	0/0:.	0/0:.	./.:.
Pbr031509.1	2795	C	T	0/1:255,0,127	0/0:.	1/1:255,45,0	1/1:255,33,0	0/1:160,0,233	0/0:.	0/1:195,0,168	0/0:.	0/0:.	0/1:139,0,184	0/1:243,0,153	0/1:255,0,67	1/1:255,36,0	0/0:.	0/0:.	0/0:.	0/1:105,0,255	0/1:108,0,64	0/0:.	0/0:.	0/0:.	0/0:.	0/0:.	1/1:174,12,0	0/1:112,0,255	0/1:57,0,23	0/0:.	0/1:160,0,121	0/1:78,0,255	0/1:225,0,255	1/1:255,24,0	1/1:255,27,0	0/1:118,0,227	0/1:70,0,129	1/1:238,15,0	1/1:159,18,0	1/1:255,27,0	1/1:255,33,0	0/1:211,0,226	1/1:255,24,0	1/1:255,84,0	1/1:255,42,0	0/0:.	1/1:255,54,0	0/1:198,0,137	1/1:255,57,0
Pbr031509.1	2259	A	G	0/0:.	0/0:.	0/1:120,0,255	0/1:255,0,255	./.:.	0/1:255,0,127	0/0:.	0/0:.	0/0:.	0/1:134,0,255	0/1:255,0,69	0/0:.	1/1:255,18,0	0/0:.	0/0:.	0/0:.	0/1:242,0,209	0/1:159,0,227	./.:.	0/0:.	0/0:.	0/0:.	0/0:.	0/0:.	0/1:225,0,255	0/0:.	0/0:.	0/1:255,0,166	0/1:255,0,141	0/1:189,0,194	0/1:194,0,255	1/1:255,30,0	0/1:255,0,255	0/0:.	1/1:255,21,0	0/1:223,0,255	0/1:132,0,255	0/1:222,0,87	1/1:255,54,0	0/1:250,0,182	1/1:255,60,0	0/0:.	0/0:.	0/1:255,0,255	1/1:255,27,0	1/1:255,45,0
Pbr033027.1	4031	T	C	1/1:178,24,0	0/1:114,0,255	0/1:247,0,255	0/1:198,0,255	0/1:139,0,255	1/1:255,10,0	1/1:218,36,0	0/0:.	0/0:.	0/0:.	1/1:133,15,0	0/0:.	0/1:119,0,56	0/1:117,0,64	0/1:229,0,255	0/1:158,0,66	0/0:.	0/0:.	1/1:185,0,2	0/1:193,0,8	0/1:88,0,255	0/0:.	0/0:.	0/1:151,0,255	0/1:93,0,255	0/0:.	0/0:.	1/1:255,45,0	1/1:255,48,0	1/1:181,24,0	1/1:101,15,0	1/1:253,45,0	1/1:255,36,0	0/1:156,0,255	1/1:255,48,0	1/1:187,27,0	0/1:99,0,237	0/1:255,0,42	0/1:134,0,255	1/1:229,33,0	1/1:255,36,0	1/1:255,8,0	1/1:138,12,0	1/1:255,45,0	1/1:183,21,0	1/1:71,9,0
Pbr033027.1	4318	A	G	1/1:165,15,0	0/1:250,0,215	0/1:104,0,129	0/1:238,0,255	0/1:72,0,255	1/1:255,33,0	0/1:138,0,64	0/0:.	./.:.	./.:.	1/1:236,30,0	0/0:.	1/1:223,18,0	./.:.	0/1:196,0,241	0/1:255,0,27	./.:.	0/0:.	1/1:72,12,0	1/1:182,15,0	0/1:201,0,211	./.:.	0/0:.	0/1:212,0,255	0/1:206,0,255	0/0:.	0/0:.	1/1:238,30,0	1/1:140,18,0	1/1:197,15,0	1/1:92,12,0	0/1:244,0,27	1/1:255,36,0	0/1:173,0,255	1/1:255,33,0	1/1:255,33,0	0/1:186,0,255	1/1:255,42,0	1/1:255,45,0	1/1:81,12,0	1/1:110,6,0	1/1:199,15,0	1/1:255,42,0	1/1:255,30,0	1/1:163,24,0	1/1:203,36,0
Pbr033027.1	4338	A	G	0/1:177,0,42	0/1:233,0,252	0/1:102,0,200	0/1:222,0,255	0/1:113,0,255	1/1:255,24,0	0/1:136,0,67	./.:.	./.:.	0/0:.	1/1:236,30,0	0/0:.	1/1:212,15,0	./.:.	0/1:196,0,255	0/1:255,0,30	0/0:.	0/0:.	1/1:103,12,0	0/1:165,0,15	0/1:182,0,147	./.:.	0/0:.	0/1:182,0,255	0/1:229,0,255	0/0:.	0/0:.	1/1:255,33,0	1/1:137,18,0	1/1:184,12,0	1/1:71,9,0	0/1:255,0,30	1/1:255,36,0	0/1:126,0,255	1/1:198,18,0	1/1:255,27,0	0/1:193,0,255	1/1:255,42,0	1/1:255,36,0	1/1:106,18,0	1/1:110,6,0	1/1:151,9,0	1/1:255,27,0	1/1:255,27,0	1/1:135,21,0	1/1:186,33,0
Pbr033274.1	2667	A	C	0/0:.	0/1:255,0,77	1/1:97,9,0	1/1:255,18,0	0/1:200,0,209	0/0:.	0/0:.	1/1:218,12,0	1/1:255,27,0	1/1:200,21,0	0/0:.	0/0:.	1/1:255,21,0	0/1:178,0,36	0/1:153,0,133	0/1:186,0,90	1/1:255,54,0	1/1:194,15,0	./.:.	0/1:156,0,174	0/1:255,0,84	1/1:255,15,0	1/1:255,48,0	0/1:137,0,96	0/1:129,0,36	1/1:255,42,0	1/1:255,30,0	./.:.	0/0:.	0/1:107,0,102	0/1:62,0,250	1/1:255,36,0	0/0:.	0/0:.	0/0:.	0/0:.	./.:.	0/1:105,0,115	0/0:.	0/0:.	0/0:.	./.:.	0/0:.	0/0:.	0/0:.	0/0:.
Pbr033274.1	1435	G	T	0/1:170,0,7	0/0:.	./.:.	./.:.	1/1:75,9,0	0/0:.	./.:.	1/1:144,21,0	1/1:90,9,0	1/1:143,18,0	0/1:93,0,95	0/0:.	1/1:149,18,0	0/1:80,0,127	0/1:71,0,66	0/1:116,0,82	1/1:234,24,0	1/1:113,12,0	0/1:130,0,16	0/1:74,0,96	0/1:114,0,109	1/1:193,18,0	1/1:244,30,0	0/1:79,0,56	0/1:79,0,56	1/1:177,21,0	1/1:129,15,0	0/0:.	1/1:132,18,0	0/0:.	0/0:.	0/0:.	0/0:.	0/0:.	0/0:.	0/0:.	./.:.	0/1:71,0,123	0/1:81,0,6	0/1:88,0,22	0/0:.	0/1:79,0,46	0/0:.	0/0:.	0/0:.	0/0:.
Pbr033296.1	1667	A	C	1/1:129,9,0	1/1:189,18,0	1/1:53,6,0	1/1:151,9,0	1/1:151,9,0	./.:.	1/1:141,18,0	1/1:145,12,0	1/1:129,9,0	1/1:184,12,0	1/1:110,6,0	0/1:145,0,39	1/1:255,27,0	1/1:223,18,0	1/1:184,18,0	1/1:145,12,0	1/1:131,15,0	1/1:84,6,0	./.:.	1/1:157,15,0	1/1:50,6,0	1/1:143,12,0	1/1:255,36,0	1/1:182,12,0	1/1:151,9,0	1/1:229,21,0	1/1:198,15,0	1/1:84,6,0	1/1:157,12,0	1/1:129,9,0	1/1:255,30,0	1/1:220,18,0	./.:.	0/1:73,0,93	1/1:145,12,0	0/1:69,0,165	0/1:168,0,43	0/0:.	0/0:.	0/0:.	0/0:.	0/0:.	1/1:60,3,0	1/1:164,15,0	0/1:130,0,67	0/0:.
Pbr033296.1	727	G	A	0/0:.	0/1:255,0,255	0/1:196,0,194	1/1:255,30,0	0/1:96,0,218	0/0:.	0/0:.	1/1:255,27,0	1/1:255,21,0	1/1:255,18,0	0/1:170,0,93	0/0:.	1/1:255,21,0	0/1:255,0,153	0/1:157,0,255	0/1:226,0,252	1/1:255,21,0	1/1:151,15,0	./.:.	0/1:163,0,255	0/1:190,0,60	1/1:212,15,0	1/1:255,33,0	0/0:.	0/1:253,0,8	0/1:216,0,39	1/1:255,33,0	0/0:.	0/0:.	0/0:.	0/0:.	0/0:.	./.:.	0/0:.	0/0:.	0/0:.	0/0:.	0/0:.	0/1:228,0,255	0/0:.	0/1:215,0,255	0/0:.	0/0:.	0/0:.	0/0:.	0/0:.
Pbr033296.1	943	C	A	0/1:237,0,15	0/1:149,0,159	1/1:220,12,0	0/0:.	0/1:67,0,223	0/1:255,0,192	1/1:255,27,0	0/1:111,0,223	0/0:.	0/1:145,0,184	0/1:155,0,162	0/1:231,0,226	./.:.	0/1:255,0,245	0/1:161,0,136	1/1:255,21,0	0/1:248,0,162	0/1:194,0,237	0/1:153,0,126	1/1:255,48,0	0/1:234,0,190	0/1:192,0,229	0/1:213,0,192	1/1:250,18,0	./.:.	0/0:.	0/0:.	1/1:255,24,0	0/0:.	1/1:167,12,0	0/1:174,0,93	0/0:.	0/1:179,0,14	0/1:121,0,151	0/1:172,0,93	1/1:110,6,0	0/0:.	0/1:255,0,132	0/0:.	0/0:.	0/0:.	0/0:.	0/0:.	0/0:.	0/0:.	0/0:.
Pbr033296.1	750	A	C	0/1:54,0,23	0/1:181,0,251	0/1:169,0,255	0/0:.	0/1:70,0,98	1/1:226,15,0	1/1:255,18,0	0/0:.	0/0:.	0/0:.	./.:.	0/1:109,0,255	0/0:.	0/1:154,0,176	0/1:220,0,155	0/1:171,0,125	0/0:.	0/0:.	0/1:54,0,23	0/1:195,0,171	0/1:61,0,205	0/0:.	0/0:.	1/1:143,9,0	0/0:.	0/1:84,0,196	0/0:.	1/1:255,48,0	1/1:255,30,0	1/1:98,9,0	1/1:191,12,0	1/1:255,30,0	1/1:102,9,0	1/1:209,12,0	1/1:255,27,0	./.:.	1/1:106,6,0	0/1:195,0,64	0/0:.	1/1:139,9,0	0/1:121,0,214	./.:.	1/1:255,36,0	1/1:255,39,0	1/1:163,18,0	1/1:131,15,0
Pbr033296.1	682	T	A	0/0:.	0/1:207,0,228	0/1:181,0,255	1/1:255,42,0	0/1:166,0,176	0/0:.	./.:.	1/1:255,42,0	1/1:255,30,0	1/1:255,24,0	0/1:221,0,127	0/0:.	1/1:143,9,0	0/1:255,0,110	0/1:109,0,158	0/1:236,0,255	1/1:255,21,0	1/1:236,10,0	0/1:179,0,255	0/1:239,0,255	0/1:68,0,84	1/1:255,36,0	1/1:255,36,0	0/0:.	1/1:255,24,0	0/1:255,0,21	1/1:255,36,0	0/0:.	0/0:.	0/0:.	0/0:.	0/0:.	0/0:.	0/0:.	0/0:.	0/0:.	0/0:.	./.:.	1/1:255,33,0	0/0:.	0/1:148,0,255	0/0:.	0/0:.	0/0:.	0/0:.	0/0:.
Pbr033296.1	1403	C	T	0/0:.	0/0:.	0/0:.	0/0:.	0/1:71,0,130	0/0:.	0/0:.	0/0:.	0/0:.	0/0:.	0/1:163,0,121	0/0:.	0/0:.	0/0:.	0/0:.	0/0:.	0/0:.	0/0:.	0/1:255,0,125	0/0:.	0/0:.	0/0:.	0/0:.	0/1:255,0,184	0/0:.	0/0:.	0/0:.	0/1:143,0,209	0/0:.	0/1:106,0,39	1/1:255,27,0	0/1:229,0,189	0/0:.	./.:.	0/0:.	0/1:220,0,190	0/1:255,0,56	0/1:255,0,104	0/0:.	0/1:172,0,65	0/0:.	0/1:255,0,255	1/1:255,39,0	0/1:255,0,181	1/1:255,33,0	1/1:255,33,0
Pbr033747.1	5693	C	T	0/0:.	0/0:.	0/1:255,0,244	0/1:209,0,255	0/0:.	0/1:183,0,255	0/0:.	0/0:.	0/0:.	0/0:.	0/1:160,0,246	0/0:.	1/1:255,57,0	0/0:.	0/0:.	0/0:.	0/0:.	0/1:182,0,255	0/0:.	0/0:.	0/0:.	0/0:.	0/0:.	0/0:.	0/0:.	0/0:.	0/0:.	0/0:.	1/1:255,30,0	./.:.	0/0:.	1/1:255,30,0	0/0:.	0/0:.	0/0:.	0/0:.	0/1:220,0,255	0/1:174,0,255	0/1:230,0,255	1/1:255,48,0	1/1:255,7,0	1/1:255,63,0	0/1:108,0,84	1/1:255,57,0	1/1:210,15,0	0/1:126,0,95
Pbr033747.1	5647	A	C	0/0:.	0/0:.	./.:.	0/1:232,0,255	0/0:.	0/1:254,0,255	0/0:.	0/0:.	0/0:.	0/0:.	0/1:226,0,255	0/0:.	1/1:255,57,0	0/0:.	0/0:.	0/0:.	0/0:.	0/0:.	0/0:.	0/0:.	0/0:.	0/0:.	0/0:.	0/0:.	0/0:.	0/0:.	0/0:.	0/0:.	0/1:255,0,255	0/1:96,0,155	0/0:.	1/1:255,45,0	0/0:.	0/0:.	0/0:.	0/0:.	0/1:255,0,255	0/1:87,0,255	0/1:139,0,215	1/1:255,24,0	1/1:255,51,0	1/1:255,48,0	0/1:65,0,251	1/1:255,42,0	1/1:255,24,0	0/0:.
Pbr033747.1	5298	G	A	1/1:246,21,0	./.:.	0/0:.	0/0:.	0/1:132,0,120	0/0:.	1/1:255,30,0	1/1:173,15,0	0/1:196,0,90	0/1:65,0,217	0/0:.	0/0:.	0/0:.	0/1:163,0,192	./.:.	0/0:.	0/1:130,0,185	0/1:96,0,137	1/1:255,27,0	0/0:.	0/1:135,0,135	0/1:209,0,158	1/1:255,27,0	0/0:.	0/1:157,0,93	1/1:207,15,0	./.:.	0/1:141,0,133	0/0:.	0/0:.	0/1:211,0,211	0/0:.	0/0:.	0/0:.	0/0:.	0/0:.	0/1:127,0,216	0/0:.	0/0:.	0/0:.	0/0:.	0/0:.	0/0:.	0/0:.	0/0:.	0/0:.
Pbr033747.1	5892	T	C	0/1:255,0,10	0/1:255,0,255	0/0:.	0/0:.	0/1:255,0,255	0/0:.	1/1:255,39,0	1/1:255,27,0	0/1:132,0,192	0/1:250,0,255	0/0:.	0/0:.	0/0:.	0/1:255,0,255	0/1:164,0,177	0/0:.	0/1:255,0,248	0/1:238,0,255	1/1:255,7,0	0/0:.	0/1:82,0,255	0/1:220,0,223	1/1:255,42,0	0/0:.	0/1:116,0,183	1/1:252,18,0	1/1:255,36,0	0/1:63,0,255	0/0:.	0/0:.	0/1:255,0,255	0/0:.	0/0:.	0/0:.	0/0:.	0/0:.	0/1:255,0,207	0/0:.	0/0:.	0/0:.	0/0:.	0/0:.	0/0:.	0/0:.	0/0:.	0/0:.
Pbr035562.1	1640	C	G	0/1:85,0,247	0/0:.	0/0:.	0/0:.	0/1:118,0,255	0/1:255,0,204	0/1:255,0,241	0/0:.	0/0:.	0/0:.	0/1:191,0,124	0/0:.	0/0:.	0/0:.	0/0:.	0/0:.	0/0:.	0/0:.	0/1:255,0,181	0/0:.	0/0:.	0/0:.	0/0:.	0/1:130,0,255	0/0:.	0/0:.	0/0:.	0/1:243,0,31	1/1:255,21,0	0/1:130,0,135	1/1:255,21,0	0/1:188,0,219	0/1:219,0,255	0/1:59,0,210	0/1:255,0,220	0/1:190,0,145	0/1:255,0,75	0/1:255,0,206	0/1:247,0,192	1/1:255,18,0	1/1:255,39,0	0/1:255,0,255	1/1:255,33,0	0/1:217,0,241	1/1:137,12,0	1/1:255,21,0
Pbr035562.1	1317	G	A	0/1:255,0,36	0/0:.	0/0:.	0/0:.	0/1:185,0,255	0/1:242,0,86	0/1:83,0,153	0/0:.	0/0:.	./.:.	0/1:193,0,234	0/1:248,0,178	0/0:.	0/1:252,0,255	0/0:.	0/0:.	0/0:.	0/0:.	./.:.	0/0:.	0/0:.	0/0:.	0/0:.	1/1:255,33,0	0/0:.	0/0:.	0/0:.	1/1:255,30,0	1/1:255,24,0	0/1:149,0,153	1/1:255,27,0	0/1:94,0,234	0/1:158,0,255	0/1:123,0,189	0/1:255,0,226	0/1:186,0,208	0/1:255,0,183	0/1:224,0,121	0/1:141,0,255	1/1:255,27,0	1/1:255,36,0	1/1:255,33,0	1/1:255,18,0	0/1:142,0,255	1/1:238,26,5	1/1:255,33,0
Pbr035562.1	1405	C	T	0/0:.	0/0:.	0/0:.	0/0:.	0/0:.	0/1:61,0,110	0/0:.	0/0:.	0/0:.	0/0:.	./.:.	0/0:.	0/0:.	0/0:.	0/0:.	0/0:.	0/0:.	0/0:.	0/0:.	0/0:.	0/0:.	0/0:.	0/0:.	0/0:.	0/0:.	0/0:.	0/0:.	1/1:92,15,0	1/1:112,18,0	0/1:202,0,190	1/1:179,21,0	0/1:59,0,214	0/1:99,0,236	./.:.	./.:.	0/1:80,0,166	0/0:.	./.:.	0/1:209,0,166	1/1:70,9,0	1/1:188,27,0	1/1:190,27,0	1/1:204,24,0	0/0:.	1/1:181,12,0	0/0:.
Pbr035562.1	1406	T	G	0/0:.	0/0:.	0/0:.	0/0:.	0/0:.	0/1:61,0,110	0/0:.	0/0:.	0/0:.	0/0:.	./.:.	0/0:.	0/0:.	0/0:.	0/0:.	0/0:.	0/0:.	0/0:.	0/0:.	0/0:.	0/0:.	0/0:.	0/0:.	0/0:.	0/0:.	0/0:.	0/0:.	1/1:92,15,0	1/1:112,18,0	0/1:202,0,207	1/1:179,21,0	0/1:59,0,192	0/1:102,0,224	./.:.	./.:.	0/1:80,0,166	0/0:.	./.:.	0/1:209,0,139	1/1:70,9,0	1/1:188,27,0	1/1:190,27,0	1/1:204,24,0	0/0:.	1/1:181,12,0	0/0:.
Pbr035562.1	1460	C	T	0/1:74,0,110	0/0:.	0/0:.	0/0:.	0/0:.	0/1:64,0,133	./.:.	0/0:.	0/0:.	0/0:.	./.:.	0/0:.	0/0:.	0/0:.	0/0:.	0/0:.	0/0:.	0/0:.	0/1:113,0,135	0/0:.	0/0:.	0/0:.	0/0:.	0/1:85,0,161	0/0:.	0/1:77,0,98	0/0:.	1/1:243,21,0	1/1:201,27,0	0/1:75,0,51	1/1:181,12,0	0/1:132,0,190	0/1:142,0,246	0/1:91,0,98	0/1:89,0,93	0/1:116,0,94	0/1:178,0,90	0/1:72,0,77	0/1:70,0,137	1/1:53,6,0	1/1:166,12,0	1/1:255,30,0	1/1:159,12,0	0/1:140,0,138	1/1:254,18,0	0/0:.
Pbr035562.1	1864	A	G	0/0:.	0/0:.	0/0:.	0/0:.	0/0:.	0/0:.	0/0:.	0/0:.	0/0:.	0/0:.	0/1:101,0,51	0/1:61,0,217	0/0:.	0/0:.	0/0:.	0/0:.	0/0:.	0/0:.	0/1:167,0,125	0/0:.	0/0:.	0/0:.	0/0:.	./.:.	0/0:.	0/0:.	0/0:.	./.:.	0/1:116,0,96	./.:.	0/0:.	0/1:159,0,163	0/0:.	0/0:.	0/0:.	0/0:.	0/1:140,0,164	0/0:.	0/0:.	1/1:235,18,0	1/1:255,27,0	0/1:177,0,205	1/1:151,9,0	0/0:.	0/0:.	0/0:.
Pbr035562.1	1870	G	C	0/0:.	0/0:.	0/0:.	0/0:.	0/0:.	0/0:.	0/0:.	0/0:.	0/0:.	0/0:.	0/1:101,0,51	0/1:64,0,196	0/0:.	0/0:.	0/0:.	0/0:.	0/0:.	0/0:.	0/1:162,0,132	0/0:.	0/0:.	./.:.	0/0:.	0/0:.	0/0:.	0/0:.	0/0:.	0/1:54,0,53	0/1:116,0,96	./.:.	0/0:.	0/1:161,0,130	0/0:.	0/0:.	0/0:.	0/0:.	0/0:.	0/0:.	0/0:.	1/1:247,21,0	1/1:255,27,0	0/1:167,0,188	1/1:166,15,0	0/0:.	0/0:.	0/0:.
Pbr035730.1	621	A	T	0/1:255,0,12	0/1:255,0,18	0/0:.	0/1:250,0,255	0/1:215,0,173	0/0:.	1/1:249,24,0	0/1:101,0,17	1/1:202,0,5	1/1:255,27,0	0/1:59,0,67	0/1:82,0,240	0/0:.	0/1:201,0,222	1/1:255,42,0	0/1:192,0,78	0/1:188,0,30	1/1:200,21,0	1/1:255,7,0	0/1:236,0,62	0/1:205,0,46	1/1:110,6,0	1/1:113,9,0	0/1:94,0,236	0/1:111,0,20	1/1:255,21,0	1/1:139,9,0	0/1:168,0,136	0/0:.	./.:.	0/1:114,0,82	0/0:.	0/0:.	0/0:.	0/0:.	0/0:.	0/0:.	1/1:113,9,0	0/0:.	0/0:.	0/0:.	0/1:190,0,255	0/0:.	0/0:.	0/0:.	0/0:.
Pbr035730.1	577	C	A	1/1:255,42,0	1/1:255,51,0	0/0:.	0/1:155,0,215	0/1:203,0,101	0/0:.	1/1:238,21,0	1/1:95,15,0	1/1:200,21,0	1/1:255,36,0	1/1:141,15,0	0/1:98,0,251	0/0:.	0/1:138,0,123	1/1:176,24,0	0/1:69,0,153	1/1:137,12,0	1/1:207,24,0	1/1:188,21,0	0/1:184,0,85	1/1:208,24,0	1/1:100,12,0	1/1:130,18,0	./.:.	1/1:82,12,0	1/1:195,33,0	1/1:119,12,0	1/1:201,24,0	0/0:.	0/1:102,0,108	1/1:140,18,0	0/0:.	./.:.	0/1:77,0,108	0/1:164,0,36	./.:.	0/0:.	1/1:163,18,0	0/1:108,0,93	0/0:.	0/0:.	0/1:209,0,69	1/1:100,15,0	0/1:116,0,40	0/0:.	0/0:.
Pbr036412.1	1284	G	A	0/0:.	0/0:.	0/0:.	0/0:.	0/0:.	./.:.	0/0:.	0/0:.	0/0:.	0/0:.	0/0:.	0/0:.	0/0:.	0/0:.	0/0:.	0/0:.	0/0:.	0/0:.	0/0:.	0/0:.	0/0:.	0/0:.	0/0:.	./.:.	0/0:.	0/0:.	0/0:.	0/1:110,0,237	0/1:134,0,130	./.:.	0/0:.	./.:.	0/0:.	0/0:.	1/1:115,9,0	0/1:99,0,96	0/0:.	0/1:88,0,84	0/0:.	0/0:.	0/0:.	0/0:.	0/0:.	0/0:.	0/1:124,0,139	1/1:190,21,0
Pbr036436.1	572	T	C	0/0:.	0/0:.	0/0:.	0/0:.	0/0:.	0/1:209,0,255	0/0:.	0/0:.	0/0:.	0/0:.	./.:.	0/0:.	0/0:.	0/0:.	0/0:.	0/0:.	0/0:.	0/0:.	0/0:.	0/0:.	0/0:.	0/0:.	0/0:.	0/0:.	0/0:.	0/0:.	0/0:.	0/1:66,0,255	0/1:238,0,255	./.:.	0/0:.	0/0:.	0/1:71,0,162	0/0:.	0/1:100,0,255	0/1:145,0,255	0/1:116,0,255	0/1:203,0,218	0/0:.	0/1:110,0,255	1/1:110,0,0	0/0:.	0/1:233,0,255	0/0:.	0/0:.	./.:.
Pbr037507.1	374	C	T	1/1:255,36,0	1/1:255,24,0	0/1:186,0,218	0/1:255,0,198	1/1:205,15,0	0/0:.	1/1:255,51,0	1/1:255,33,0	1/1:240,18,0	0/1:255,0,25	0/0:.	0/0:.	1/1:255,24,0	./.:.	1/1:100,15,0	0/1:80,0,29	./.:.	1/1:141,9,0	0/0:.	1/1:223,18,0	1/1:235,18,0	1/1:255,36,0	1/1:255,21,0	0/0:.	./.:.	1/1:234,21,0	1/1:112,9,0	0/1:210,0,167	0/0:.	0/0:.	1/1:255,54,0	0/1:153,0,209	0/0:.	0/0:.	0/0:.	0/0:.	0/0:.	./.:.	0/0:.	0/1:167,0,112	0/0:.	0/0:.	0/0:.	0/0:.	0/0:.	0/0:.
Pbr038047.1	2796	G	A	./.:.	0/0:.	0/1:255,0,255	0/1:208,0,233	0/0:.	0/0:.	0/0:.	0/1:240,0,221	0/0:.	0/1:144,0,255	0/0:.	0/0:.	0/0:.	0/1:255,0,204	0/0:.	0/0:.	0/1:255,0,255	0/1:242,0,90	0/0:.	0/0:.	0/0:.	0/0:.	0/1:255,0,255	0/0:.	0/1:69,0,192	0/0:.	0/0:.	0/1:127,0,239	0/0:.	0/1:220,0,124	0/1:125,0,255	0/1:205,0,45	0/0:.	0/1:127,0,255	0/0:.	0/0:.	0/1:255,0,180	1/1:238,15,0	0/0:.	0/0:.	1/1:255,39,0	0/1:228,0,255	0/0:.	0/1:255,0,220	1/1:194,15,0	1/1:255,33,0
Pbr038047.1	2307	G	A	0/0:.	0/0:.	0/0:.	0/1:246,0,87	0/0:.	0/0:.	0/0:.	0/0:.	0/0:.	0/0:.	0/0:.	0/0:.	0/1:255,0,255	0/0:.	0/0:.	0/0:.	0/0:.	0/0:.	0/0:.	0/0:.	0/0:.	0/0:.	0/0:.	0/0:.	0/0:.	0/0:.	0/0:.	0/0:.	0/0:.	0/0:.	0/0:.	0/0:.	0/0:.	0/0:.	0/0:.	0/0:.	0/1:135,0,255	1/1:217,18,0	0/1:134,0,130	0/0:.	0/0:.	0/0:.	0/0:.	0/0:.	1/1:131,15,0	1/1:255,30,0
Pbr038047.1	1933	T	C	0/1:246,0,255	0/0:.	0/0:.	0/1:126,0,109	0/0:.	0/0:.	0/1:255,0,30	0/0:.	0/0:.	0/0:.	0/0:.	0/0:.	./.:.	0/0:.	0/0:.	0/0:.	0/0:.	0/0:.	0/0:.	0/0:.	0/0:.	0/0:.	0/0:.	0/0:.	0/0:.	0/0:.	0/0:.	0/0:.	./.:.	0/0:.	0/0:.	0/0:.	0/0:.	0/0:.	0/0:.	0/0:.	0/0:.	1/1:100,6,0	0/1:99,0,255	0/0:.	0/0:.	0/0:.	0/0:.	0/0:.	1/1:255,27,0	1/1:255,42,0
Pbr038047.1	1060	A	G	0/0:.	0/0:.	0/0:.	0/0:.	0/0:.	0/0:.	0/0:.	0/0:.	0/0:.	0/0:.	0/0:.	0/0:.	0/1:119,0,189	0/0:.	0/0:.	0/0:.	0/0:.	0/0:.	0/0:.	0/0:.	0/0:.	0/0:.	0/0:.	0/0:.	0/0:.	0/0:.	0/0:.	./.:.	0/0:.	0/1:147,0,206	0/1:255,0,255	0/0:.	0/0:.	0/1:188,0,148	0/0:.	./.:.	0/0:.	1/1:110,6,0	0/1:241,0,249	0/0:.	0/0:.	0/0:.	0/0:.	0/0:.	0/0:.	0/0:.
Pbr038047.1	2277	G	T	0/0:.	0/0:.	0/0:.	0/1:125,0,96	0/0:.	0/0:.	0/0:.	0/0:.	0/0:.	0/0:.	0/0:.	0/0:.	0/1:216,0,199	0/0:.	0/0:.	0/0:.	0/0:.	0/0:.	0/0:.	0/0:.	0/0:.	0/0:.	0/0:.	0/0:.	0/0:.	0/0:.	0/0:.	0/0:.	0/0:.	0/0:.	0/0:.	0/0:.	0/0:.	0/0:.	0/0:.	0/0:.	./.:.	1/1:211,15,0	0/1:73,0,93	0/0:.	0/0:.	0/0:.	0/0:.	0/0:.	1/1:255,24,0	1/1:255,39,0
Pbr038047.1	2323	A	G	0/0:.	0/0:.	0/0:.	0/1:255,0,36	0/0:.	0/0:.	0/0:.	0/0:.	0/0:.	0/0:.	0/0:.	0/0:.	0/1:255,0,228	0/0:.	0/0:.	0/0:.	0/0:.	0/0:.	0/0:.	0/0:.	0/0:.	0/0:.	0/0:.	0/0:.	0/0:.	0/0:.	0/0:.	0/0:.	0/0:.	0/0:.	0/0:.	0/0:.	0/0:.	0/0:.	0/0:.	0/0:.	0/1:153,0,255	1/1:180,12,0	0/1:67,0,187	0/0:.	0/0:.	0/0:.	0/0:.	0/0:.	1/1:212,18,0	1/1:255,30,0
Pbr038352.1	3417	G	A	0/0:.	0/0:.	0/0:.	0/1:187,0,219	0/0:.	0/0:.	0/0:.	0/0:.	0/0:.	0/0:.	0/0:.	0/0:.	0/1:255,0,75	0/1:83,0,217	0/0:.	0/0:.	0/0:.	0/0:.	0/0:.	0/0:.	0/0:.	0/0:.	0/0:.	0/1:185,0,237	0/0:.	0/0:.	0/0:.	0/0:.	0/1:138,0,192	0/0:.	0/0:.	0/0:.	0/1:170,0,175	0/1:145,0,207	0/1:193,0,171	0/0:.	0/1:119,0,66	0/1:105,0,219	1/1:255,30,0	1/1:112,9,0	1/1:255,30,0	0/1:137,0,74	0/1:178,0,122	1/1:139,9,0	1/1:139,9,0	0/1:255,0,33
Pbr038352.1	3339	G	A	0/0:.	0/0:.	0/0:.	0/1:249,0,255	0/0:.	0/0:.	0/0:.	0/0:.	0/0:.	0/0:.	0/0:.	0/0:.	0/1:255,0,189	0/1:84,0,255	0/0:.	0/0:.	0/0:.	0/0:.	0/0:.	0/0:.	0/0:.	0/0:.	0/0:.	0/1:206,0,124	0/0:.	0/0:.	0/0:.	0/0:.	0/1:255,0,217	0/0:.	0/0:.	0/0:.	0/1:239,0,111	0/1:159,0,255	0/1:255,0,255	0/1:110,0,255	0/1:255,0,204	0/1:156,0,255	1/1:255,33,0	1/1:255,33,0	1/1:255,27,0	0/1:255,0,255	0/1:234,0,93	0/1:132,0,255	1/1:255,24,0	1/1:255,36,0
Pbr038352.1	3228	A	G	0/1:179,0,255	0/0:.	0/0:.	0/1:163,0,192	0/0:.	0/0:.	0/1:255,0,255	0/0:.	0/0:.	0/0:.	0/1:173,0,255	0/1:181,0,255	1/1:255,33,0	1/1:255,36,0	0/0:.	0/0:.	0/0:.	0/0:.	0/0:.	0/0:.	0/0:.	0/0:.	0/0:.	0/1:255,0,255	0/0:.	0/0:.	0/0:.	0/0:.	0/1:144,0,227	0/0:.	0/0:.	0/0:.	1/1:255,30,0	0/1:78,0,255	0/1:255,0,36	1/1:255,21,0	0/1:255,0,12	1/1:255,84,0	1/1:235,24,0	1/1:255,39,0	1/1:255,36,0	0/1:252,0,128	0/1:186,0,255	0/1:249,0,255	1/1:255,24,0	1/1:255,27,0
Pbr038352.1	3652	A	T	0/0:.	0/0:.	0/1:196,0,90	0/0:.	0/1:127,0,216	0/1:96,0,137	0/0:.	0/1:113,0,135	./.:.	0/0:.	0/0:.	0/0:.	./.:.	0/1:244,0,72	0/0:.	0/0:.	0/0:.	0/0:.	0/0:.	0/0:.	0/0:.	0/1:132,0,149	0/1:195,0,127	0/1:120,0,223	0/0:.	./.:.	0/0:.	0/1:165,0,142	0/0:.	./.:.	0/1:111,0,149	0/0:.	0/0:.	0/0:.	0/0:.	0/1:96,0,136	0/0:.	0/1:209,0,84	1/1:169,21,0	1/1:255,30,0	1/1:145,12,0	0/1:131,0,118	1/1:255,27,0	0/1:145,0,188	0/1:101,0,51	1/1:151,9,0
Pbr038352.1	3253	A	T	0/0:.	0/0:.	0/0:.	0/1:255,0,121	0/0:.	0/0:.	0/0:.	0/0:.	0/0:.	0/0:.	0/0:.	0/0:.	1/1:255,42,0	0/1:255,0,255	0/0:.	0/0:.	0/0:.	0/0:.	0/0:.	0/0:.	0/0:.	0/0:.	0/0:.	0/1:255,0,255	0/0:.	0/0:.	0/0:.	0/0:.	0/1:255,0,255	0/0:.	0/0:.	0/0:.	0/1:236,0,255	0/1:135,0,255	0/1:209,0,255	0/1:175,0,42	0/1:255,0,69	0/1:232,0,255	1/1:255,30,0	1/1:255,42,0	1/1:208,24,0	0/1:255,0,146	0/1:255,0,255	0/1:162,0,255	1/1:255,24,0	1/1:255,21,0
Pbr038352.1	3278	G	A	./.:.	1/1:255,33,0	0/1:255,0,255	0/1:126,0,255	0/1:255,0,111	0/1:229,0,255	0/0:.	1/1:255,30,0	1/1:255,33,0	0/1:255,0,255	0/1:255,0,255	0/0:.	0/0:.	0/0:.	1/1:255,39,0	1/1:255,48,0	0/1:201,0,255	1/1:255,18,0	0/1:81,0,255	1/1:255,33,0	1/1:255,33,0	1/1:255,48,0	1/1:255,36,0	0/0:.	1/1:255,30,0	0/1:255,0,18	1/1:255,33,0	0/1:255,0,255	./.:.	0/1:137,0,201	0/1:170,0,255	0/0:.	0/0:.	0/0:.	./.:.	0/0:.	0/0:.	./.:.	0/0:.	0/0:.	0/0:.	0/1:146,0,255	0/1:218,0,255	0/1:255,0,167	0/0:.	0/0:.
Pbr038352.1	3672	C	A	0/0:.	0/0:.	0/1:170,0,93	0/0:.	0/1:127,0,215	0/1:93,0,170	0/0:.	0/1:179,0,130	0/1:58,0,223	0/0:.	0/0:.	0/0:.	0/1:130,0,180	0/1:241,0,19	0/0:.	0/0:.	0/0:.	0/0:.	0/0:.	0/0:.	0/0:.	0/1:167,0,132	0/1:137,0,96	0/1:87,0,217	0/0:.	./.:.	0/0:.	./.:.	0/0:.	./.:.	0/1:116,0,96	0/0:.	0/0:.	0/0:.	0/0:.	0/1:96,0,137	0/0:.	0/1:190,0,12	1/1:248,30,0	1/1:255,27,0	1/1:193,15,0	0/1:133,0,135	1/1:255,30,0	0/1:133,0,202	0/1:54,0,54	1/1:110,6,0
Pbr038352.1	2091	C	T	0/1:156,0,223	1/1:255,33,0	0/0:.	0/0:.	0/0:.	0/0:.	0/1:121,0,255	0/1:171,0,120	1/1:255,48,0	0/1:234,0,192	1/1:255,51,0	0/1:177,0,42	0/0:.	./.:.	1/1:255,48,0	1/1:255,27,0	0/1:208,0,159	1/1:254,18,0	0/0:.	1/1:255,27,0	1/1:255,30,0	0/1:255,0,206	0/1:255,0,235	0/0:.	1/1:255,45,0	0/1:255,0,36	1/1:255,24,0	./.:.	0/0:.	0/0:.	0/0:.	0/0:.	0/0:.	0/0:.	0/0:.	0/0:.	0/0:.	0/0:.	0/0:.	0/0:.	0/0:.	0/0:.	0/0:.	0/0:.	0/0:.	0/0:.
Pbr038352.1	489	A	G	0/0:.	1/1:255,27,0	0/0:.	./.:.	0/0:.	0/0:.	./.:.	0/1:224,0,255	1/1:255,39,0	0/1:201,0,255	0/0:.	0/0:.	0/0:.	0/0:.	1/1:227,18,0	1/1:255,39,0	0/1:244,0,255	1/1:255,54,0	0/0:.	1/1:255,27,0	1/1:255,48,0	0/1:239,0,241	0/1:195,0,93	0/0:.	1/1:255,27,0	0/1:255,0,175	1/1:255,33,0	0/0:.	0/0:.	0/0:.	0/0:.	0/0:.	0/0:.	0/0:.	0/0:.	0/0:.	0/0:.	0/0:.	0/0:.	0/0:.	0/0:.	0/0:.	0/0:.	0/0:.	0/0:.	0/0:.
Pbr038352.1	2500	T	G	./.:.	1/1:255,30,0	0/0:.	0/1:181,0,255	./.:.	0/0:.	0/0:.	0/1:255,0,255	1/1:255,21,0	0/1:200,0,255	0/1:208,0,255	0/0:.	0/0:.	0/0:.	1/1:255,51,0	1/1:255,27,0	0/1:195,0,126	1/1:151,9,0	0/1:227,0,238	1/1:255,51,0	1/1:255,1,0	0/1:216,0,189	0/1:75,0,255	0/0:.	1/1:255,36,0	0/1:210,0,144	1/1:255,27,0	./.:.	0/0:.	0/0:.	0/0:.	0/0:.	0/0:.	0/0:.	0/0:.	0/0:.	0/0:.	0/0:.	0/0:.	0/0:.	0/0:.	0/0:.	0/0:.	0/1:197,0,255	0/0:.	0/0:.
Pbr038352.1	2396	C	T	0/0:.	1/1:255,33,0	0/0:.	0/0:.	0/0:.	0/0:.	0/0:.	./.:.	1/1:255,24,0	0/1:188,0,234	0/0:.	0/0:.	0/0:.	0/0:.	1/1:255,24,0	1/1:255,30,0	0/1:255,0,227	1/1:255,24,0	0/0:.	1/1:255,27,0	1/1:255,51,0	0/1:240,0,255	0/1:200,0,150	0/0:.	1/1:255,21,0	0/1:159,0,255	1/1:252,21,0	0/0:.	0/0:.	0/0:.	0/0:.	0/0:.	0/0:.	0/0:.	0/0:.	0/0:.	0/0:.	0/0:.	0/0:.	0/0:.	0/0:.	0/0:.	0/0:.	0/0:.	0/0:.	0/0:.
Pbr038352.1	3753	C	T	0/0:.	0/0:.	0/0:.	0/0:.	0/0:.	0/0:.	0/0:.	0/0:.	0/0:.	0/0:.	0/0:.	0/0:.	./.:.	0/0:.	0/0:.	0/0:.	0/0:.	0/0:.	0/0:.	0/0:.	0/0:.	0/0:.	0/0:.	0/0:.	0/0:.	0/0:.	0/0:.	0/0:.	0/0:.	0/0:.	0/0:.	0/0:.	0/0:.	0/0:.	0/0:.	0/0:.	0/0:.	0/1:122,0,58	1/1:53,6,0	1/1:127,15,0	1/1:111,18,0	0/0:.	0/0:.	0/1:54,0,30	0/0:.	1/1:103,9,0
Pbr038352.1	2055	C	T	0/0:.	0/0:.	0/0:.	0/0:.	0/0:.	0/0:.	0/0:.	0/0:.	0/0:.	0/0:.	0/0:.	0/0:.	0/1:150,0,175	0/0:.	./.:.	0/0:.	0/0:.	0/0:.	0/0:.	0/0:.	0/0:.	0/0:.	0/0:.	0/0:.	0/0:.	0/0:.	0/0:.	0/0:.	0/0:.	0/0:.	0/0:.	0/0:.	0/1:255,0,227	0/0:.	./.:.	0/1:121,0,162	0/0:.	1/1:255,54,0	1/1:255,51,0	0/1:206,0,255	1/1:255,33,0	0/0:.	0/0:.	0/1:255,0,225	0/0:.	1/1:251,18,0
Pbr038889.1	2126	C	T	0/1:195,0,222	0/0:.	0/1:255,0,209	0/0:.	0/1:199,0,222	0/0:.	0/1:255,0,255	0/0:.	0/0:.	0/0:.	0/0:.	0/0:.	0/1:255,0,15	0/0:.	0/0:.	./.:.	0/0:.	0/0:.	0/0:.	0/0:.	0/0:.	0/0:.	0/0:.	0/1:255,0,255	0/0:.	./.:.	0/0:.	0/1:255,0,204	0/1:255,0,247	./.:.	0/1:255,0,248	0/1:255,0,255	0/0:.	0/0:.	./.:.	0/0:.	0/1:214,0,160	0/0:.	0/0:.	1/1:255,8,0	0/0:.	1/1:255,66,0	0/1:255,0,255	0/1:255,0,255	1/1:103,9,0	1/1:133,12,0
Pbr038889.1	2132	G	A	0/1:210,0,229	0/0:.	0/1:255,0,205	0/0:.	0/1:179,0,247	0/0:.	0/1:255,0,255	0/0:.	0/0:.	0/0:.	0/0:.	0/0:.	1/1:255,12,0	0/0:.	0/0:.	0/0:.	0/0:.	0/0:.	0/0:.	0/0:.	0/0:.	0/0:.	0/0:.	0/1:255,0,255	0/0:.	./.:.	0/0:.	0/1:255,0,226	0/1:255,0,248	./.:.	0/1:255,0,251	0/1:255,0,255	0/0:.	0/0:.	0/0:.	0/0:.	0/1:223,0,144	0/0:.	0/0:.	1/1:255,30,0	0/0:.	1/1:255,81,0	0/1:255,0,255	0/1:255,0,255	1/1:99,9,0	1/1:133,12,0
Pbr038889.1	2208	G	A	0/1:255,0,160	0/0:.	0/1:255,0,113	0/0:.	0/1:171,0,255	0/0:.	0/1:255,0,230	./.:.	0/0:.	0/0:.	0/0:.	0/0:.	1/1:255,54,0	0/0:.	0/0:.	0/0:.	0/0:.	0/0:.	0/0:.	0/0:.	0/0:.	0/0:.	0/0:.	0/1:255,0,160	0/0:.	0/1:78,0,255	0/0:.	0/1:255,0,255	0/1:255,0,255	0/1:255,0,185	0/1:255,0,255	0/1:217,0,130	0/0:.	0/0:.	0/0:.	0/0:.	0/1:255,0,246	0/0:.	0/0:.	1/1:255,33,0	0/0:.	1/1:255,51,0	0/1:123,0,255	0/1:255,0,126	1/1:98,9,0	1/1:174,18,0
Pbr038889.1	2258	G	A	0/1:160,0,116	0/0:.	0/1:216,0,87	0/0:.	0/1:150,0,231	0/0:.	0/1:144,0,229	0/0:.	0/0:.	0/0:.	0/0:.	0/0:.	1/1:255,27,0	0/0:.	0/0:.	0/0:.	0/0:.	0/0:.	0/0:.	0/0:.	0/0:.	0/0:.	0/0:.	0/1:174,0,153	0/0:.	./.:.	0/0:.	0/1:178,0,116	0/1:234,0,205	0/1:191,0,183	0/1:110,0,198	0/1:93,0,170	0/0:.	0/0:.	0/0:.	0/0:.	0/1:204,0,127	0/0:.	0/0:.	1/1:148,9,0	0/0:.	1/1:255,42,0	0/1:158,0,208	0/1:171,0,159	1/1:218,15,0	1/1:176,18,0
Pbr038889.1	1443	A	G	0/1:255,0,255	0/0:.	0/1:255,0,179	0/0:.	0/1:198,0,255	0/0:.	0/1:255,0,113	0/0:.	0/0:.	0/0:.	0/0:.	0/0:.	1/1:255,72,0	0/0:.	0/0:.	0/0:.	0/0:.	0/0:.	0/0:.	0/0:.	0/0:.	0/0:.	0/0:.	0/1:153,0,255	0/0:.	0/1:81,0,255	0/0:.	0/1:255,0,254	0/1:255,0,233	0/1:255,0,231	0/1:255,0,245	0/1:255,0,255	0/0:.	0/0:.	0/0:.	0/0:.	0/1:255,0,255	0/0:.	0/0:.	0/1:229,0,246	0/0:.	1/1:255,78,0	0/1:232,0,214	0/1:255,0,255	1/1:255,30,0	1/1:255,36,0
Pbr038889.1	1405	A	G	0/1:220,0,255	0/0:.	0/1:255,0,255	0/0:.	0/1:130,0,255	0/0:.	0/1:255,0,196	0/0:.	0/0:.	0/0:.	0/0:.	0/0:.	1/1:255,51,0	0/0:.	0/0:.	0/0:.	0/0:.	0/0:.	0/0:.	0/0:.	0/0:.	0/0:.	0/0:.	0/1:159,0,233	0/0:.	./.:.	0/0:.	0/1:255,0,230	0/1:255,0,161	0/1:255,0,183	0/1:255,0,255	0/1:255,0,244	0/0:.	0/0:.	0/0:.	0/0:.	0/1:255,0,110	0/0:.	0/0:.	0/1:255,0,255	0/0:.	1/1:255,81,0	0/1:225,0,255	0/1:255,0,255	1/1:255,33,0	1/1:255,27,0
Pbr038889.1	1562	T	C	0/1:255,0,186	0/0:.	0/1:255,0,217	0/0:.	./.:.	0/0:.	0/1:202,0,144	0/0:.	0/0:.	0/0:.	0/0:.	0/0:.	1/1:255,54,0	0/0:.	0/0:.	0/0:.	0/0:.	0/0:.	0/0:.	0/0:.	0/0:.	0/0:.	0/0:.	0/1:226,0,255	0/0:.	./.:.	0/0:.	0/1:223,0,255	0/1:255,0,168	0/1:242,0,255	0/1:255,0,182	0/1:255,0,255	0/0:.	0/0:.	0/0:.	0/0:.	0/1:255,0,255	0/0:.	0/0:.	0/1:137,0,96	0/0:.	1/1:255,51,0	0/1:255,0,123	0/1:255,0,255	1/1:255,24,0	1/1:255,27,0
Pbr038889.1	1680	T	A	0/1:123,0,255	0/0:.	0/1:169,0,255	0/0:.	0/1:114,0,255	0/0:.	0/1:72,0,255	0/0:.	0/0:.	0/0:.	0/0:.	0/0:.	1/1:255,69,0	0/0:.	0/0:.	0/0:.	0/0:.	0/0:.	0/0:.	0/0:.	0/0:.	0/0:.	0/0:.	0/1:62,0,167	0/0:.	0/0:.	0/0:.	0/1:164,0,171	0/1:255,0,206	0/1:99,0,255	0/1:142,0,255	0/1:203,0,255	0/0:.	0/1:117,0,226	0/1:121,0,130	0/1:146,0,183	0/1:148,0,186	0/1:89,0,255	0/0:.	0/1:194,0,175	0/0:.	1/1:255,48,0	0/1:192,0,255	./.:.	1/1:143,18,0	1/1:188,27,0
Pbr038889.1	2517	C	G	0/1:115,0,93	0/0:.	0/1:137,0,96	0/0:.	0/0:.	0/0:.	0/1:200,0,124	0/0:.	0/0:.	0/0:.	0/0:.	0/0:.	0/1:225,0,24	0/0:.	0/0:.	0/0:.	0/0:.	0/0:.	0/0:.	0/0:.	0/0:.	0/0:.	0/0:.	0/1:177,0,163	0/0:.	0/0:.	0/0:.	1/1:202,18,0	0/1:182,0,183	./.:.	0/1:147,0,158	1/1:240,24,0	0/0:.	0/1:85,0,234	0/1:228,0,182	./.:.	0/0:.	0/1:75,0,255	0/0:.	1/1:205,18,0	0/0:.	1/1:255,39,0	0/1:217,0,121	0/1:88,0,176	./.:.	1/1:110,6,0
Pbr038889.1	150	C	T	0/1:149,0,132	0/0:.	0/1:231,0,186	0/0:.	0/1:143,0,132	0/0:.	0/1:255,0,86	0/0:.	0/0:.	0/0:.	0/0:.	0/0:.	1/1:255,69,0	0/0:.	0/0:.	0/0:.	0/0:.	0/0:.	0/0:.	0/0:.	0/0:.	0/0:.	0/0:.	0/1:254,0,166	0/0:.	0/1:90,0,165	0/0:.	0/1:255,0,187	0/1:233,0,140	0/1:218,0,39	0/1:251,0,204	0/1:211,0,210	0/0:.	0/0:.	0/0:.	0/0:.	0/1:193,0,89	0/0:.	./.:.	0/1:251,0,116	0/0:.	1/1:255,30,0	0/1:196,0,90	0/1:203,0,127	./.:.	0/1:87,0,217
Pbr039001.1	507	A	G	0/0:.	0/0:.	0/1:191,0,149	0/0:.	0/0:.	1/1:255,48,0	0/0:.	0/0:.	1/1:241,18,0	0/1:211,0,123	0/1:215,0,90	0/0:.	0/0:.	0/0:.	0/0:.	1/1:255,30,0	0/1:255,0,255	0/0:.	1/1:203,24,0	1/1:237,15,0	./.:.	0/0:.	./.:.	0/0:.	0/0:.	0/1:201,0,229	0/0:.	1/1:255,42,0	0/1:101,0,31	0/1:236,0,145	0/1:84,0,255	0/1:60,0,170	1/1:255,18,0	0/1:210,0,147	1/1:255,15,0	0/1:205,0,171	0/1:221,0,255	0/0:.	./.:.	1/1:255,36,0	./.:.	0/0:.	1/1:255,27,0	0/1:173,0,255	1/1:84,6,0	1/1:220,12,0
Pbr039036.1	2378	T	C	1/1:255,27,0	1/1:255,21,0	1/1:255,42,0	0/1:67,0,255	0/1:255,0,99	1/1:255,33,0	1/1:255,42,0	1/1:255,45,0	1/1:110,6,0	1/1:255,30,0	1/1:255,30,0	0/1:255,0,255	0/1:163,0,153	1/1:255,42,0	1/1:60,3,0	./.:.	1/1:255,42,0	0/1:165,0,8	0/1:197,0,239	./.:.	1/1:233,18,0	1/1:255,21,0	1/1:255,51,0	1/1:255,33,0	1/1:89,6,0	1/1:229,30,0	1/1:223,24,0	1/1:255,48,0	1/1:255,33,0	1/1:255,48,0	1/1:255,39,0	1/1:255,30,0	1/1:229,21,0	0/1:255,0,255	1/1:255,27,0	1/1:139,9,0	1/1:255,33,0	0/1:172,0,255	0/1:255,0,208	0/1:234,0,205	1/1:255,27,0	0/0:.	1/1:255,45,0	0/1:221,0,255	1/1:255,45,0	1/1:231,18,0
Pbr039403.4	2757	C	T	0/1:96,0,74	0/1:74,0,98	1/1:251,24,0	1/1:255,27,0	0/1:127,0,17	1/1:139,9,0	1/1:197,18,0	0/0:.	./.:.	0/0:.	./.:.	0/1:229,0,250	1/1:215,15,0	1/1:209,21,0	0/1:101,0,51	1/1:215,15,0	0/0:.	0/0:.	0/0:.	1/1:151,9,0	0/1:77,0,160	0/1:200,0,127	0/0:.	1/1:255,27,0	0/0:.	0/1:157,0,255	0/0:.	0/1:255,0,142	0/1:255,0,153	1/1:255,36,0	0/1:219,0,150	0/1:93,0,146	1/1:255,39,0	1/1:255,33,0	1/1:255,30,0	1/1:203,18,0	1/1:163,12,0	1/1:231,18,0	1/1:255,30,0	1/1:255,24,0	1/1:205,15,0	1/1:255,33,0	1/1:255,27,0	1/1:117,9,0	1/1:255,42,0	1/1:211,18,0
Pbr039403.4	2455	C	A	0/1:96,0,102	0/1:255,0,84	1/1:255,30,0	1/1:255,27,0	0/1:174,0,90	1/1:210,12,0	1/1:167,12,0	0/0:.	./.:.	0/0:.	./.:.	0/1:255,0,209	1/1:255,21,0	1/1:255,24,0	0/1:240,0,128	1/1:255,21,0	0/0:.	0/0:.	0/0:.	1/1:255,24,0	0/1:81,0,255	0/1:197,0,255	0/0:.	1/1:175,18,0	0/1:93,0,255	0/1:199,0,255	0/0:.	0/1:255,0,181	0/1:135,0,255	1/1:255,30,0	0/1:255,0,170	0/1:193,0,255	1/1:200,21,0	1/1:255,21,0	1/1:255,30,0	1/1:161,15,0	1/1:255,27,0	1/1:192,21,0	1/1:238,15,0	1/1:205,12,0	1/1:255,33,0	1/1:72,9,0	1/1:255,21,0	1/1:120,9,0	1/1:255,42,0	1/1:53,6,0
Pbr039409.1	1492	T	C	1/1:184,12,0	0/1:148,0,150	1/1:236,21,0	1/1:255,36,0	0/1:113,0,135	1/1:212,15,0	1/1:241,24,0	0/0:.	0/1:86,0,93	0/0:.	1/1:71,9,0	0/0:.	1/1:121,15,0	1/1:210,21,0	0/1:122,0,127	1/1:142,12,0	0/0:.	0/0:.	0/0:.	1/1:226,21,0	0/1:84,0,90	0/1:90,0,163	0/0:.	1/1:66,9,0	0/0:.	0/1:96,0,137	0/0:.	0/1:95,0,186	./.:.	1/1:145,12,0	0/1:92,0,112	0/1:69,0,165	1/1:229,21,0	1/1:229,21,0	1/1:151,9,0	1/1:104,6,0	1/1:255,30,0	1/1:253,36,0	1/1:119,24,0	1/1:72,9,0	1/1:53,6,0	./.:.	1/1:237,24,0	1/1:255,30,0	1/1:87,12,0	1/1:116,12,0
Pbr040438.1	2592	C	T	0/0:.	0/0:.	0/1:255,0,89	0/0:.	0/0:.	0/1:178,0,255	0/0:.	./.:.	0/1:92,0,139	./.:.	0/0:.	0/1:142,0,237	0/0:.	./.:.	0/0:.	0/0:.	0/0:.	1/1:147,15,0	0/0:.	0/0:.	0/0:.	0/1:127,0,171	0/1:70,0,255	0/0:.	0/1:139,0,255	0/0:.	0/0:.	1/1:127,12,0	1/1:163,21,0	0/1:149,0,192	0/1:71,0,203	0/1:204,0,194	0/1:158,0,120	0/0:.	0/1:255,0,135	0/1:186,0,255	1/1:255,21,0	1/1:188,12,0	1/1:255,30,0	1/1:178,15,0	1/1:141,18,0	1/1:210,18,0	1/1:103,9,0	./.:.	1/1:197,18,0	1/1:167,18,0
Pbr041324.1	3758	C	T	1/1:188,21,0	0/1:144,0,225	0/0:.	0/0:.	0/1:210,0,28	1/1:136,4,0	1/1:131,21,0	1/1:82,9,0	1/1:224,30,0	1/1:201,21,0	0/0:.	0/0:.	./.:.	./.:.	0/1:89,0,255	0/0:.	1/1:229,30,0	1/1:180,21,0	1/1:255,36,0	0/0:.	0/1:121,0,116	1/1:157,15,0	1/1:255,33,0	0/0:.	0/1:87,0,138	0/1:233,0,13	1/1:198,0,5	0/1:95,0,195	0/0:.	0/0:.	0/0:.	0/0:.	0/1:66,0,166	0/1:102,0,90	./.:.	0/0:.	0/0:.	0/0:.	0/0:.	0/0:.	0/0:.	0/0:.	0/0:.	0/0:.	0/0:.	0/0:.
Pbr041324.1	2718	A	T	1/1:255,48,0	0/1:241,0,255	0/0:.	0/0:.	0/1:255,0,119	0/1:194,0,255	1/1:255,69,0	1/1:255,27,0	1/1:255,42,0	1/1:255,30,0	0/0:.	0/0:.	0/1:136,0,255	0/1:255,0,197	0/1:164,0,255	0/0:.	1/1:255,36,0	1/1:255,36,0	1/1:255,30,6	./.:.	0/1:169,0,255	1/1:255,30,0	1/1:255,30,0	0/0:.	0/1:198,0,247	0/1:255,0,49	1/1:255,21,0	0/1:197,0,165	0/0:.	0/0:.	0/1:238,0,255	0/0:.	0/1:255,0,255	0/1:255,0,255	0/1:181,0,189	0/0:.	0/0:.	0/0:.	0/0:.	0/0:.	0/0:.	./.:.	0/0:.	0/1:223,0,149	0/0:.	0/0:.
Pbr041324.1	1891	G	A	0/1:255,0,21	0/1:219,0,255	0/0:.	0/0:.	0/1:255,0,102	0/1:141,0,101	1/1:255,33,0	1/1:255,30,0	1/1:172,15,0	1/1:255,33,0	0/0:.	0/0:.	./.:.	0/1:255,0,255	0/1:99,0,253	./.:.	1/1:255,54,0	1/1:255,21,0	1/1:255,42,0	0/0:.	0/1:216,0,255	1/1:255,24,0	1/1:255,30,0	0/0:.	0/1:219,0,189	0/1:189,0,114	1/1:204,24,0	0/1:226,0,126	0/0:.	0/0:.	./.:.	0/0:.	0/1:156,0,255	0/1:107,0,255	0/1:142,0,255	0/0:.	0/0:.	0/0:.	0/0:.	0/0:.	0/0:.	./.:.	0/0:.	0/1:134,0,255	0/0:.	0/0:.
Pbr041324.1	2634	G	C	0/1:146,0,33	0/1:140,0,201	0/0:.	0/0:.	0/1:111,0,117	0/1:87,0,255	1/1:255,30,0	1/1:140,9,0	1/1:255,21,0	1/1:145,12,0	0/0:.	0/0:.	./.:.	0/1:134,0,255	0/1:128,0,255	0/0:.	1/1:158,18,0	1/1:227,24,0	1/1:151,12,0	0/0:.	./.:.	1/1:162,12,0	1/1:255,24,0	0/0:.	0/1:156,0,216	0/1:145,0,99	1/1:77,6,0	1/1:237,24,0	0/0:.	0/0:.	1/1:204,24,0	0/0:.	0/1:144,0,168	0/1:129,0,255	0/1:90,0,253	0/0:.	./.:.	0/0:.	0/0:.	0/0:.	0/0:.	./.:.	0/0:.	0/1:174,0,120	0/0:.	0/0:.
Pbr041324.1	2369	A	G	1/1:255,45,0	0/1:111,0,255	0/0:.	0/0:.	0/1:255,0,255	0/1:255,0,255	1/1:255,57,0	1/1:255,51,0	1/1:255,39,0	1/1:255,42,0	0/0:.	0/0:.	0/1:186,0,255	0/1:255,0,255	0/1:143,0,255	0/0:.	1/1:255,57,0	1/1:255,36,0	1/1:255,39,0	0/0:.	0/1:186,0,255	1/1:255,21,0	1/1:255,33,0	0/0:.	0/1:188,0,212	0/1:255,0,56	1/1:172,15,0	1/1:255,30,0	0/0:.	0/0:.	1/1:255,69,0	0/0:.	0/1:255,0,255	0/1:229,0,255	0/1:219,0,207	0/0:.	0/0:.	./.:.	0/0:.	0/0:.	0/0:.	0/0:.	0/0:.	0/1:246,0,255	0/0:.	0/0:.
Pbr041324.1	1732	G	A	1/1:255,39,0	0/1:188,0,255	0/0:.	0/1:132,0,255	0/1:154,0,101	0/1:182,0,23	1/1:209,21,0	1/1:190,30,0	1/1:183,27,0	1/1:255,36,0	0/0:.	0/0:.	0/1:255,0,255	0/1:119,0,144	0/1:105,0,202	0/0:.	1/1:95,12,0	1/1:197,24,0	1/1:255,42,0	0/0:.	0/1:88,0,255	1/1:163,18,0	1/1:220,36,0	0/0:.	0/1:143,0,174	0/1:127,0,67	1/1:235,33,0	1/1:255,21,0	0/0:.	0/0:.	1/1:245,21,0	0/1:218,0,115	0/1:255,0,85	./.:.	0/1:255,0,7	0/1:97,0,255	0/1:212,0,255	0/1:255,0,113	0/0:.	0/0:.	1/1:183,12,0	0/1:181,0,255	0/1:119,0,255	0/1:118,0,255	0/0:.	0/0:.
Pbr041324.1	3751	A	G	1/1:188,21,0	1/1:255,63,0	0/0:.	0/1:255,0,53	1/1:237,1,0	1/1:152,18,0	1/1:144,21,0	1/1:82,9,0	1/1:228,30,0	1/1:209,24,0	0/0:.	0/0:.	0/1:95,0,242	1/1:211,30,0	1/1:255,42,0	0/1:238,0,24	1/1:255,33,0	1/1:196,21,0	1/1:255,33,0	0/1:182,0,60	1/1:226,30,0	1/1:194,21,0	1/1:255,39,0	./.:.	1/1:239,30,0	0/1:253,0,7	1/1:255,4,0	0/1:111,0,193	0/1:108,0,129	./.:.	0/0:.	1/1:227,27,0	1/1:228,22,0	0/1:139,0,131	1/1:240,0,5	0/1:116,0,93	0/1:220,0,56	0/1:187,0,139	./.:.	1/1:172,15,0	1/1:208,18,0	0/1:171,0,216	1/1:255,25,0	0/0:.	1/1:217,18,0	0/0:.
Pbr041331.1	1513	T	A	1/1:238,24,0	0/1:127,0,202	./.:.	0/0:.	0/1:142,0,213	0/0:.	1/1:255,54,0	1/1:255,51,0	1/1:254,21,0	1/1:255,36,0	0/1:179,0,161	0/1:210,0,235	0/0:.	0/1:160,0,90	0/1:179,0,225	0/0:.	1/1:255,33,0	1/1:255,36,0	1/1:255,21,0	0/0:.	0/1:111,0,255	1/1:255,30,3	1/1:255,48,0	0/0:.	1/1:248,0,2	1/1:255,0,5	1/1:204,15,0	0/0:.	0/0:.	0/0:.	0/1:255,0,234	0/0:.	0/0:.	0/0:.	0/0:.	./.:.	0/0:.	0/0:.	0/0:.	0/0:.	0/0:.	0/0:.	0/0:.	0/0:.	0/0:.	0/0:.
Pbr041331.1	1986	T	C	./.:.	0/0:.	1/1:255,42,0	0/1:220,0,228	0/1:255,0,255	0/1:255,0,255	0/0:.	0/0:.	0/0:.	0/0:.	0/0:.	0/0:.	1/1:255,84,0	0/1:255,0,255	0/0:.	0/1:235,0,255	0/0:.	0/0:.	0/0:.	0/1:255,0,89	0/0:.	0/0:.	0/0:.	0/1:255,0,255	0/0:.	./.:.	0/0:.	1/1:255,45,0	1/1:255,51,0	1/1:255,18,0	0/1:255,0,255	0/1:255,0,255	1/1:255,42,0	0/1:249,0,255	1/1:255,21,0	0/1:255,0,75	0/1:255,0,241	0/1:255,0,75	1/1:255,30,0	0/1:255,0,229	1/1:255,60,0	1/1:255,21,0	0/1:216,0,189	0/1:255,0,255	1/1:255,42,0	0/1:255,0,218
Pbr041331.1	2661	A	G	1/1:151,9,0	0/1:137,0,96	0/0:.	0/0:.	./.:.	0/0:.	1/1:212,15,0	1/1:212,15,0	1/1:254,21,0	1/1:177,12,0	1/1:243,21,0	./.:.	0/0:.	0/1:238,0,155	0/1:96,0,123	0/0:.	1/1:255,30,0	1/1:207,15,0	1/1:136,9,0	0/0:.	0/1:75,0,20	./.:.	1/1:255,27,0	0/0:.	0/1:75,0,96	0/1:147,0,41	1/1:84,6,0	0/0:.	0/0:.	0/0:.	0/1:161,0,119	0/0:.	0/0:.	0/0:.	0/0:.	0/0:.	0/0:.	0/0:.	0/0:.	0/0:.	0/0:.	0/0:.	0/0:.	0/0:.	0/0:.	0/0:.
Pbr041331.1	171	G	A	1/1:151,9,0	0/1:54,0,54	0/0:.	0/0:.	./.:.	0/0:.	./.:.	1/1:159,12,0	1/1:243,21,0	1/1:234,18,0	1/1:151,9,0	0/1:189,0,189	0/0:.	0/1:203,0,87	0/1:207,0,127	0/0:.	1/1:181,12,0	1/1:84,6,0	1/1:166,12,0	0/0:.	0/1:140,0,48	1/1:184,12,0	1/1:136,12,0	0/1:231,0,186	0/0:.	./.:.	1/1:110,6,0	0/0:.	0/0:.	0/0:.	0/1:162,0,75	0/0:.	0/0:.	0/0:.	0/0:.	0/0:.	0/0:.	0/0:.	0/0:.	0/0:.	0/0:.	0/0:.	0/0:.	./.:.	0/0:.	0/0:.
Pbr041331.1	1323	G	A	0/0:.	0/1:255,0,176	0/1:255,0,255	1/1:255,36,0	0/1:255,0,255	1/1:255,27,0	0/0:.	0/0:.	0/0:.	0/0:.	0/0:.	0/0:.	1/1:255,27,0	0/1:255,0,255	0/1:255,0,255	1/1:255,33,0	0/0:.	0/0:.	0/0:.	1/1:209,18,0	0/1:116,0,73	0/0:.	0/0:.	0/1:93,0,165	0/0:.	0/1:147,0,224	0/0:.	1/1:255,42,0	1/1:255,42,0	1/1:255,36,0	0/1:255,0,255	0/1:234,0,232	0/1:255,0,141	0/1:255,0,96	0/1:241,0,243	0/0:.	0/1:255,0,255	0/1:220,0,255	0/0:.	1/1:255,30,0	0/1:255,0,243	1/1:255,27,0	1/1:255,48,0	1/1:255,33,0	1/1:246,15,0	0/1:255,0,189
Pbr041683.1	1204	G	C	./.:.	1/1:222,18,0	1/1:151,9,0	0/0:.	0/0:.	0/0:.	0/1:135,0,113	0/1:218,0,12	1/1:110,6,0	1/1:84,6,0	0/0:.	0/1:149,0,116	0/0:.	1/1:255,27,0	1/1:84,6,0	1/1:148,9,0	1/1:224,18,0	1/1:221,18,0	1/1:60,3,0	1/1:151,9,0	1/1:180,15,0	0/1:98,0,98	1/1:252,21,0	0/0:.	./.:.	1/1:146,9,0	1/1:219,18,0	0/0:.	0/0:.	0/0:.	1/1:250,24,0	0/1:135,0,96	0/1:181,0,162	1/1:159,12,0	0/1:193,0,34	0/1:167,0,132	0/1:135,0,135	0/1:135,0,135	0/0:.	0/1:153,0,45	0/1:93,0,135	1/1:215,21,0	0/1:101,0,51	1/1:255,27,0	0/0:.	0/0:.
Pbr041683.1	392	G	A	./.:.	0/0:.	0/0:.	0/1:255,0,211	0/1:183,0,74	0/0:.	0/0:.	0/0:.	0/0:.	0/1:207,0,238	0/0:.	0/0:.	0/0:.	0/0:.	0/0:.	0/1:187,0,153	0/1:189,0,135	0/1:171,0,178	0/1:236,0,238	0/1:71,0,73	0/0:.	0/1:165,0,255	0/0:.	1/1:255,39,0	./.:.	0/1:170,0,33	0/1:182,0,108	0/0:.	0/1:165,0,174	0/1:66,0,155	1/1:255,24,0	0/0:.	1/1:255,27,0	1/1:255,24,0	1/1:255,45,0	1/1:205,15,0	0/1:253,0,165	1/1:202,24,0	1/1:206,21,0	1/1:255,33,0	1/1:255,33,0	0/1:122,0,255	1/1:255,36,0	1/1:255,30,0	1/1:252,18,0	1/1:181,15,0
Pbr041683.1	369	C	A	1/1:168,21,0	1/1:255,48,0	1/1:255,39,0	0/1:139,0,212	0/1:68,0,214	1/1:244,18,0	1/1:255,33,0	1/1:255,45,0	1/1:255,33,0	0/1:255,0,119	1/1:255,48,0	0/1:255,0,255	1/1:255,27,0	1/1:255,30,0	1/1:255,27,0	0/1:121,0,173	0/1:156,0,149	0/1:68,0,169	0/1:167,0,255	1/1:72,9,0	1/1:255,21,0	0/1:196,0,150	1/1:255,27,0	0/0:.	0/1:185,0,77	0/0:.	0/1:110,0,111	1/1:255,21,0	0/1:75,0,197	0/1:110,0,69	0/0:.	1/1:255,30,0	0/0:.	0/0:.	0/0:.	0/0:.	0/1:226,0,203	0/0:.	0/0:.	0/0:.	0/0:.	0/0:.	0/0:.	0/0:.	0/0:.	0/0:.
Pbr042188.2	1821	G	A	0/1:165,0,255	./.:.	0/0:.	0/1:255,0,141	./.:.	0/0:.	0/1:255,0,226	1/1:255,21,0	0/0:.	1/1:87,9,0	0/0:.	0/0:.	0/1:94,0,185	0/0:.	0/0:.	0/0:.	1/1:217,18,0	1/1:60,3,0	0/0:.	0/0:.	0/0:.	./.:.	1/1:255,30,0	0/0:.	0/1:97,0,255	0/1:68,0,20	0/0:.	1/1:191,15,0	./.:.	0/1:55,0,191	0/1:130,0,160	0/1:165,0,209	0/0:.	0/0:.	0/0:.	0/1:228,0,142	0/1:248,0,166	1/1:255,48,0	1/1:255,18,0	1/1:255,21,0	1/1:255,21,0	0/1:124,0,255	0/1:110,0,96	0/1:200,0,149	./.:.	1/1:110,6,0
Pbr042188.2	1278	C	A	0/1:255,0,205	./.:.	0/0:.	0/1:255,0,255	0/1:183,0,255	./.:.	0/1:112,0,255	1/1:255,36,0	0/0:.	1/1:255,30,0	0/0:.	0/0:.	0/1:229,0,255	0/0:.	0/0:.	0/0:.	1/1:255,24,0	1/1:255,26,8	0/0:.	0/0:.	0/0:.	1/1:210,12,0	1/1:255,30,0	0/0:.	0/1:78,0,255	1/1:255,48,27	0/1:169,0,184	1/1:255,49,10	0/1:255,0,196	0/1:255,0,196	0/1:180,0,250	0/1:166,0,255	./.:.	0/0:.	0/0:.	0/1:253,0,205	0/1:220,0,255	1/1:253,18,0	1/1:200,15,0	1/1:255,27,0	1/1:255,26,2	0/1:186,0,255	0/1:255,0,203	0/1:118,0,255	1/1:255,33,0	1/1:255,33,0
Pbr042188.2	1431	C	T	0/1:189,0,255	0/0:.	0/0:.	0/1:143,0,190	0/1:90,0,255	0/0:.	0/1:255,0,255	0/1:111,0,180	0/0:.	0/0:.	0/0:.	0/0:.	0/1:117,0,255	0/0:.	0/0:.	0/0:.	0/0:.	0/0:.	0/0:.	0/0:.	0/0:.	0/0:.	0/1:166,0,255	0/0:.	0/0:.	0/1:61,0,219	0/0:.	./.:.	0/1:87,0,255	0/0:.	0/0:.	0/0:.	./.:.	0/0:.	0/0:.	0/0:.	0/0:.	0/1:113,0,255	1/1:255,21,0	1/1:255,24,0	1/1:255,27,0	0/1:221,0,168	0/1:93,0,203	0/1:244,0,241	1/1:255,21,0	1/1:241,15,0
Pbr042278.1	2030	A	G	0/0:.	0/0:.	0/0:.	0/0:.	0/1:137,0,255	0/1:214,0,175	0/0:.	0/0:.	0/0:.	0/0:.	0/1:181,0,97	0/0:.	0/1:130,0,217	0/0:.	0/0:.	0/0:.	0/0:.	0/0:.	0/0:.	0/0:.	0/0:.	0/0:.	0/0:.	0/1:111,0,197	0/0:.	0/0:.	0/0:.	0/0:.	0/0:.	0/0:.	0/0:.	0/0:.	0/1:206,0,255	0/0:.	0/1:163,0,223	0/1:204,0,161	0/1:76,0,255	1/1:255,24,0	1/1:255,21,0	1/1:149,15,0	1/1:189,12,0	0/1:167,0,151	0/1:133,0,152	0/1:156,0,96	1/1:195,24,0	1/1:239,21,0
Pbr042278.1	2092	C	G	0/0:.	0/0:.	0/0:.	0/0:.	0/0:.	0/1:162,0,102	0/0:.	0/0:.	0/0:.	0/0:.	0/1:144,0,255	0/0:.	0/0:.	0/0:.	0/0:.	0/0:.	0/0:.	0/0:.	0/0:.	0/0:.	0/0:.	0/0:.	0/0:.	0/0:.	0/0:.	0/0:.	0/0:.	0/0:.	0/0:.	0/0:.	0/0:.	0/0:.	0/1:255,0,255	0/0:.	0/1:61,0,194	0/0:.	0/0:.	0/0:.	1/1:255,27,0	1/1:255,39,0	1/1:255,21,0	0/0:.	0/1:66,0,255	0/1:174,0,119	1/1:153,15,0	1/1:255,30,0
Pbr042278.1	306	G	A	0/0:.	0/0:.	0/0:.	0/0:.	0/0:.	0/1:116,0,96	0/0:.	0/0:.	0/0:.	0/0:.	0/0:.	0/0:.	0/0:.	0/0:.	0/0:.	0/0:.	0/0:.	0/0:.	0/0:.	0/0:.	0/0:.	0/0:.	0/0:.	0/0:.	0/0:.	0/0:.	0/0:.	0/0:.	0/0:.	0/0:.	0/0:.	0/0:.	0/0:.	0/0:.	0/0:.	0/0:.	0/0:.	./.:.	0/1:141,0,165	0/1:93,0,154	0/1:153,0,108	0/1:170,0,93	0/0:.	./.:.	0/1:96,0,125	0/1:93,0,146
Pbr042278.1	2239	G	A	0/0:.	0/0:.	0/0:.	0/0:.	0/0:.	0/1:145,0,211	0/0:.	0/0:.	0/0:.	0/0:.	0/1:226,0,255	0/0:.	0/1:96,0,164	0/0:.	0/0:.	0/0:.	0/0:.	0/0:.	0/0:.	0/0:.	0/0:.	0/0:.	0/0:.	./.:.	0/0:.	0/0:.	0/0:.	0/0:.	0/0:.	0/0:.	0/0:.	0/0:.	./.:.	0/0:.	0/0:.	0/0:.	0/0:.	0/0:.	1/1:255,27,0	1/1:193,18,0	1/1:255,33,0	0/0:.	0/1:117,0,155	0/1:72,0,113	0/1:151,0,93	0/1:169,0,74
Pbr042278.1	424	T	G	0/1:63,0,164	0/0:.	0/0:.	1/1:255,27,0	0/0:.	0/1:201,0,255	0/1:112,0,207	0/0:.	0/0:.	0/0:.	0/1:184,0,241	0/0:.	0/1:129,0,48	0/0:.	0/0:.	0/0:.	0/0:.	0/0:.	0/0:.	0/0:.	0/0:.	0/0:.	0/0:.	0/1:190,0,200	0/0:.	0/0:.	0/0:.	0/0:.	0/0:.	./.:.	0/0:.	0/0:.	0/1:223,0,255	1/1:255,30,0	0/1:192,0,255	./.:.	0/0:.	0/1:97,0,236	0/1:155,0,165	0/1:90,0,238	0/1:171,0,163	0/1:142,0,161	0/1:228,0,200	0/1:255,0,239	0/1:135,0,172	0/1:167,0,209
Pbr042278.1	477	T	C	0/1:194,0,236	0/0:.	0/0:.	1/1:255,33,0	0/0:.	0/1:255,0,126	0/1:147,0,219	0/0:.	0/0:.	0/0:.	1/1:255,24,0	0/0:.	0/1:96,0,250	0/0:.	0/0:.	0/0:.	0/0:.	0/0:.	0/0:.	0/0:.	0/0:.	0/0:.	0/0:.	0/1:180,0,149	0/0:.	0/0:.	0/0:.	0/0:.	0/0:.	0/1:146,0,186	0/0:.	0/0:.	0/1:255,0,245	1/1:255,33,0	0/1:188,0,255	./.:.	./.:.	0/1:90,0,255	1/1:255,30,0	./.:.	0/1:78,0,255	0/1:195,0,57	0/1:186,0,160	0/1:124,0,192	1/1:255,42,0	0/1:150,0,242
Pbr042278.1	408	G	A	0/0:.	0/0:.	0/0:.	1/1:255,21,0	0/0:.	0/1:109,0,255	0/1:157,0,200	0/0:.	0/0:.	0/0:.	0/1:167,0,236	0/0:.	0/1:196,0,14	0/0:.	0/0:.	0/0:.	0/0:.	0/0:.	0/0:.	0/0:.	0/0:.	0/0:.	./.:.	0/1:162,0,255	0/0:.	0/0:.	0/0:.	0/0:.	./.:.	./.:.	0/0:.	0/0:.	0/1:201,0,255	1/1:255,33,0	0/1:212,0,220	./.:.	0/0:.	0/1:100,0,186	0/0:.	./.:.	0/1:197,0,167	0/1:181,0,174	0/1:207,0,212	0/1:255,0,246	0/1:90,0,160	0/1:192,0,108
Pbr042278.1	396	T	C	0/0:.	0/0:.	0/0:.	1/1:255,24,0	0/0:.	./.:.	0/1:110,0,148	0/0:.	0/0:.	0/0:.	./.:.	0/0:.	0/1:250,0,49	0/0:.	./.:.	0/0:.	0/0:.	0/0:.	0/0:.	0/0:.	0/0:.	0/0:.	0/0:.	0/1:135,0,228	0/0:.	0/0:.	0/0:.	0/0:.	0/0:.	./.:.	0/0:.	0/0:.	0/1:126,0,255	1/1:255,33,0	0/1:174,0,255	0/1:63,0,160	./.:.	0/1:61,0,92	0/0:.	0/1:95,0,189	0/1:234,0,127	0/1:135,0,147	0/1:207,0,212	0/1:253,0,207	0/1:71,0,115	0/1:192,0,108
Pbr042278.1	1080	G	T	0/1:70,0,17	0/0:.	0/0:.	1/1:136,12,0	0/0:.	1/1:151,9,0	./.:.	0/0:.	0/0:.	0/0:.	0/1:142,0,42	0/0:.	0/1:130,0,57	0/0:.	0/0:.	0/0:.	0/0:.	0/0:.	0/0:.	./.:.	0/0:.	0/0:.	0/0:.	./.:.	0/0:.	0/0:.	0/0:.	0/0:.	0/0:.	0/1:130,0,139	0/0:.	0/0:.	1/1:182,24,0	1/1:237,24,0	1/1:84,6,0	1/1:119,12,0	0/1:87,0,113	1/1:179,15,0	0/0:.	1/1:103,9,0	1/1:176,21,0	0/0:.	1/1:129,9,0	0/1:70,0,116	0/1:71,0,54	1/1:169,21,0
Pbr042278.1	1113	C	G	1/1:169,12,0	0/0:.	0/0:.	1/1:205,15,0	0/1:98,0,98	0/0:.	1/1:84,6,0	1/1:84,6,0	0/1:96,0,137	1/1:166,12,0	1/1:250,21,0	0/1:140,0,48	0/1:67,0,196	0/1:130,0,172	0/0:.	0/1:135,0,133	1/1:255,24,0	1/1:147,9,0	./.:.	0/1:85,0,98	0/0:.	1/1:233,18,0	1/1:84,6,0	./.:.	0/0:.	1/1:87,6,0	0/1:145,0,172	0/0:.	./.:.	0/1:146,0,93	0/0:.	0/1:67,0,196	1/1:212,15,0	1/1:255,33,0	./.:.	./.:.	0/0:.	0/1:136,0,96	0/0:.	0/0:.	0/0:.	0/1:54,0,156	0/1:165,0,134	0/1:138,0,48	0/0:.	0/0:.
Pbr042287.1	323	G	C	0/0:.	0/0:.	0/0:.	0/0:.	0/1:78,0,255	0/1:202,0,145	0/0:.	0/0:.	0/1:77,0,72	0/1:149,0,119	0/1:159,0,165	0/1:121,0,240	0/1:167,0,114	0/1:217,0,39	0/0:.	0/1:86,0,196	0/1:96,0,137	0/1:140,0,48	0/0:.	0/1:104,0,122	0/0:.	0/1:65,0,221	0/0:.	0/1:98,0,98	0/0:.	0/0:.	0/0:.	0/0:.	0/0:.	0/0:.	0/0:.	0/0:.	0/1:179,0,163	0/0:.	0/1:96,0,137	0/1:177,0,190	0/1:78,0,255	1/1:255,30,0	1/1:255,33,0	1/1:255,33,0	1/1:255,27,0	0/1:215,0,206	0/1:160,0,114	1/1:245,21,0	1/1:255,24,0	1/1:240,18,0
Pbr042287.1	226	G	A	0/0:.	0/0:.	0/0:.	0/0:.	0/1:76,0,255	0/1:165,0,149	0/0:.	0/0:.	0/1:82,0,98	0/1:119,0,246	0/0:.	0/1:72,0,93	0/1:149,0,130	./.:.	0/0:.	./.:.	0/1:90,0,96	1/1:100,6,0	0/0:.	./.:.	0/0:.	0/1:104,0,70	0/0:.	0/1:87,0,248	0/0:.	0/0:.	0/0:.	0/0:.	0/0:.	./.:.	0/0:.	0/0:.	0/1:196,0,86	0/0:.	0/1:242,0,155	0/1:60,0,170	./.:.	1/1:255,33,0	1/1:242,27,0	1/1:176,15,0	1/1:213,18,0	0/1:189,0,143	0/1:135,0,135	0/1:95,0,95	1/1:255,24,0	1/1:255,27,0
Pbr042287.1	780	A	G	0/0:.	0/0:.	0/0:.	0/0:.	0/0:.	0/1:242,0,179	0/0:.	0/0:.	0/0:.	0/0:.	0/0:.	0/0:.	0/1:255,0,255	0/0:.	0/0:.	0/0:.	0/0:.	0/0:.	0/0:.	0/0:.	0/0:.	0/0:.	0/0:.	0/0:.	0/0:.	0/0:.	0/0:.	0/0:.	0/0:.	0/0:.	0/0:.	0/0:.	0/0:.	0/0:.	0/0:.	0/0:.	0/0:.	0/0:.	1/1:255,36,0	1/1:255,24,0	1/1:255,33,0	0/1:217,0,194	0/1:255,0,228	0/1:237,0,255	0/1:241,0,81	0/0:.
Pbr042287.1	1400	T	C	0/0:.	./.:.	0/0:.	0/0:.	0/0:.	0/1:255,0,255	0/0:.	0/0:.	0/0:.	./.:.	0/1:171,0,45	0/0:.	0/1:130,0,255	0/0:.	0/0:.	0/0:.	0/0:.	0/0:.	0/0:.	0/0:.	0/0:.	0/0:.	./.:.	0/0:.	0/0:.	0/0:.	0/0:.	0/0:.	./.:.	0/0:.	0/0:.	0/0:.	0/1:255,0,255	0/0:.	0/1:219,0,234	0/0:.	0/0:.	0/0:.	1/1:255,27,0	1/1:255,36,0	1/1:255,27,0	0/1:182,0,255	0/1:197,0,166	0/1:118,0,193	0/1:147,0,240	1/1:255,36,0
Pbr042287.1	1719	C	A	0/1:202,0,39	1/1:255,39,0	0/1:236,0,255	1/1:255,33,0	0/1:255,0,81	0/1:255,0,240	1/1:237,15,0	0/1:236,0,255	0/1:188,0,190	0/0:.	0/1:151,0,105	0/0:.	0/1:255,0,226	0/1:255,0,255	1/1:255,36,0	0/1:77,0,255	0/0:.	0/0:.	1/1:156,12,0	0/1:255,0,201	1/1:255,48,0	0/0:.	0/1:255,0,150	0/1:255,0,255	0/1:137,0,105	0/0:.	0/1:255,0,207	1/1:255,45,0	1/1:255,39,0	1/1:255,30,0	1/1:255,18,0	1/1:255,30,0	0/1:255,0,255	1/1:255,24,0	0/1:167,0,150	0/1:212,0,234	0/1:255,0,84	0/0:.	0/0:.	0/0:.	0/0:.	0/1:255,0,255	0/1:87,0,255	0/0:.	0/0:.	0/0:.
Pbr042287.1	1068	A	G	0/0:.	0/0:.	0/0:.	0/0:.	0/0:.	0/0:.	0/0:.	0/0:.	0/0:.	0/0:.	0/0:.	0/0:.	0/0:.	0/0:.	0/0:.	0/0:.	0/0:.	0/0:.	0/0:.	0/0:.	0/0:.	0/0:.	0/0:.	0/1:90,0,196	0/0:.	0/0:.	0/0:.	0/0:.	0/0:.	0/0:.	0/0:.	0/0:.	0/1:239,0,130	0/0:.	0/1:170,0,102	0/0:.	0/0:.	0/1:255,0,255	1/1:255,42,0	./.:.	1/1:255,15,0	0/0:.	0/0:.	0/0:.	0/1:213,0,255	0/0:.
Pbr042287.1	1035	T	C	0/0:.	0/0:.	0/0:.	0/0:.	./.:.	0/0:.	0/0:.	0/0:.	0/1:183,0,255	0/1:255,0,255	0/0:.	0/1:255,0,139	0/0:.	0/1:141,0,255	0/0:.	0/1:255,0,213	0/1:255,0,218	0/1:197,0,184	0/0:.	0/1:87,0,255	0/0:.	0/1:88,0,255	0/0:.	0/1:129,0,255	0/0:.	0/0:.	0/0:.	0/0:.	0/0:.	0/0:.	0/0:.	0/0:.	0/1:255,0,158	0/0:.	0/1:174,0,42	0/0:.	0/0:.	0/1:198,0,255	1/1:255,42,0	0/1:126,0,255	1/1:255,15,0	0/0:.	0/0:.	0/0:.	0/1:161,0,255	0/0:.
Pbr042287.1	1810	G	A	0/1:204,0,87	0/1:255,0,12	0/1:160,0,249	1/1:255,27,0	0/1:255,0,230	0/1:255,0,255	1/1:255,45,0	0/1:255,0,181	0/1:255,0,184	0/0:.	0/1:153,0,152	0/0:.	0/1:245,0,176	0/1:116,0,255	1/1:255,39,0	0/1:255,0,240	0/0:.	0/0:.	1/1:255,36,0	0/1:203,0,93	1/1:255,57,0	0/0:.	0/1:153,0,126	0/1:255,0,255	0/1:255,0,72	0/0:.	0/1:255,0,255	1/1:255,63,0	1/1:255,36,0	1/1:255,30,0	1/1:255,36,0	1/1:255,33,0	0/1:255,0,255	1/1:255,48,0	0/1:255,0,255	0/1:100,0,255	0/1:255,0,240	0/0:.	0/0:.	0/0:.	0/0:.	0/1:210,0,255	0/1:229,0,255	0/0:.	0/1:149,0,192	0/0:.
[truncated: 26 more columns]

## Sheet: European
Significantly different SNPs between European cultivated and wild groups
gene ID	location	Ref	Alt	Pyc_co1	Pyc_co2	Pyc_co3	Pyc_co4	Pyc_co5	Pyc_co6	Pyc_co7	Pyc_co8	Pyc_co9	Pyc_co10	Pyc_co11	Pyc_co12	Pyc_co13	Pyc_co14	Pyc_co15	Pyc_co16	Pyc_co17	Pyc_co18	Pyc_co19	Pyc_co20	Pyc_co21	Pyc_co22	Pyc_co23	Pyc_co24	Pyc_co25	Pyc_co26	Pyc_co27	Pyc_inter1	Pyc_inter2	Pyc_inter3	Pyc_inter4	Pyc_inter5	Pyc_inter6	Pyw_cau1	Pyw_cau2	Pyw_co1	Pyw_co2	Pyw_cos1	Pyw_cos2	Pyw_el1	Pyw_el2	Pyw_gl1	Pyw_kor1	Pyw_ni1	Pyw_ni2	Pyw_pyr1
Pbr027359.1	2598	G	A	0/0:.	0/0:.	0/0:.	0/0:.	0/0:.	0/1:170,0,255	0/1:255,0,183	0/1:255,0,255	0/1:255,0,255	0/0:.	0/0:.	0/0:.	0/0:.	0/1:255,0,206	1/1:255,22,0	0/0:.	0/0:.	0/1:207,0,255	0/1:147,0,177	0/1:255,0,255	0/0:.	0/0:.	0/0:.	0/1:242,0,90	0/1:218,0,230	0/0:.	0/0:.	0/0:.	0/0:.	0/0:.	0/0:.	0/0:.	0/0:.	0/1:255,0,41	0/1:255,0,26	1/1:186,15,0	0/1:255,0,255	0/0:.	1/1:255,39,0	0/0:.	1/1:255,30,0	1/1:255,10,0	1/1:255,24,0	0/1:255,0,193	0/1:214,0,133	1/1:255,3,0
Pbr042287.1	2138	G	A	1/1:255,27,0	1/1:255,48,0	1/1:255,30,0	1/1:255,33,0	1/1:255,33,0	1/1:255,48,0	0/1:142,0,255	1/1:255,39,0	1/1:255,24,0	1/1:151,9,0	1/1:255,45,0	0/1:255,0,119	1/1:255,21,0	0/1:178,0,255	1/1:255,30,0	1/1:255,30,0	0/1:249,0,120	0/1:237,0,255	1/1:255,27,0	1/1:210,12,0	1/1:255,42,0	1/1:255,57,0	1/1:255,27,0	0/1:255,0,121	0/1:241,0,255	0/1:255,0,15	1/1:255,21,0	0/1:205,0,255	1/1:255,24,0	1/1:255,33,0	1/1:255,18,0	1/1:255,54,0	1/1:255,24,0	./.:.	1/1:255,51,0	0/1:255,0,255	1/1:255,36,0	0/1:121,0,255	1/1:255,30,0	0/0:.	0/0:.	0/0:.	1/1:255,33,0	0/1:207,0,255	0/0:.	0/1:202,0,255
Pbr040364.1	2409	A	G	0/1:84,0,81	1/1:114,4,0	1/1:111,18,0	1/1:139,18,0	1/1:169,27,0	0/1:98,0,58	1/1:134,21,0	1/1:104,18,0	1/1:205,39,0	0/0:.	1/1:216,39,0	1/1:92,18,0	1/1:166,30,0	0/0:.	1/1:176,27,0	1/1:199,33,0	1/1:206,30,0	1/1:170,33,0	./.:.	1/1:176,27,0	1/1:186,33,0	0/1:114,0,79	1/1:182,36,0	./.:.	1/1:189,36,0	1/1:212,36,0	1/1:87,12,0	1/1:140,30,0	1/1:87,0,2	./.:.	1/1:72,12,0	0/0:.	./.:.	0/0:.	0/0:.	0/1:53,0,31	0/0:.	1/1:177,24,0	1/1:152,24,0	0/0:.	0/0:.	0/0:.	1/1:163,24,0	0/1:161,0,27	1/1:236,45,0	0/1:160,0,85
Pbr023184.1	1026	T	C	0/0:.	0/0:.	0/1:255,0,255	0/0:.	0/0:.	0/0:.	0/1:255,0,186	./.:.	0/1:74,0,255	0/0:.	1/1:255,33,0	0/1:214,0,236	0/1:234,0,163	0/1:123,0,240	0/1:171,0,255	1/1:255,30,0	0/1:114,0,255	1/1:255,36,0	1/1:255,51,0	0/1:93,0,255	0/1:223,0,158	0/0:.	0/0:.	0/1:255,0,85	0/1:152,0,135	0/0:.	0/0:.	0/0:.	0/0:.	0/0:.	0/0:.	0/0:.	0/0:.	0/0:.	1/1:255,39,0	0/1:190,0,234	0/1:88,0,240	0/1:255,0,140	1/1:255,39,0	1/1:255,27,0	0/1:121,0,255	0/1:239,0,90	0/1:208,0,255	0/1:214,0,255	1/1:255,21,0	0/1:212,0,163
Pbr042287.1	2502	G	A	1/1:255,48,0	1/1:255,42,0	1/1:255,42,0	1/1:255,72,0	1/1:255,24,0	1/1:255,51,0	1/1:255,45,0	1/1:255,27,0	1/1:255,7,0	1/1:255,4,0	1/1:255,36,0	0/1:255,0,81	1/1:255,42,0	0/1:255,0,211	0/1:144,0,149	0/1:231,0,250	0/1:255,0,131	0/1:255,0,228	1/1:255,45,0	1/1:255,30,0	1/1:255,51,0	1/1:255,42,0	1/1:255,42,0	0/1:255,0,119	0/1:255,0,255	1/1:255,48,0	1/1:240,18,0	1/1:255,48,0	1/1:255,45,0	1/1:255,51,0	1/1:255,36,0	1/1:255,48,0	1/1:255,30,0	0/1:236,0,255	0/1:255,0,222	0/1:255,0,255	0/1:255,0,24	0/1:132,0,149	1/1:255,27,0	0/0:.	0/0:.	0/0:.	1/1:255,42,0	0/1:191,0,127	0/0:.	0/0:.
Pbr038889.1	1671	T	C	0/1:66,0,255	0/1:191,0,204	0/1:120,0,182	0/0:.	0/1:59,0,220	0/0:.	0/0:.	0/1:77,0,255	./.:.	0/1:156,0,255	0/0:.	0/0:.	0/1:87,0,242	./.:.	0/1:134,0,181	0/0:.	./.:.	0/0:.	0/1:103,0,231	0/0:.	0/1:66,0,192	0/0:.	0/1:120,0,255	0/1:81,0,255	./.:.	0/0:.	0/1:154,0,255	0/0:.	0/0:.	0/0:.	0/0:.	0/0:.	0/0:.	1/1:190,24,0	1/1:255,45,0	0/0:.	0/1:132,0,187	0/0:.	1/1:255,45,0	1/1:168,18,0	1/1:255,45,0	1/1:255,27,0	0/0:.	0/0:.	0/0:.	0/1:91,0,45
Pbr019924.1	1717	G	A	0/0:.	0/0:.	0/0:.	0/0:.	0/0:.	0/1:64,0,196	0/0:.	0/0:.	0/1:188,0,255	1/1:154,21,0	0/1:212,0,255	./.:.	./.:.	0/1:246,0,255	0/0:.	0/0:.	0/1:105,0,255	0/0:.	0/0:.	0/1:229,0,255	0/0:.	0/0:.	0/0:.	0/1:180,0,255	0/0:.	0/0:.	0/0:.	0/0:.	0/0:.	0/0:.	./.:.	0/0:.	./.:.	0/0:.	1/1:234,15,0	0/1:146,0,255	0/1:176,0,162	0/1:255,0,121	0/1:255,0,255	1/1:255,33,0	0/1:108,0,162	1/1:255,57,0	0/0:.	0/1:144,0,223	1/1:255,42,0	1/1:255,24,0
Pbr038889.1	1646	C	T	0/1:192,0,207	0/1:182,0,214	0/1:174,0,233	0/0:.	0/1:154,0,190	0/0:.	0/0:.	0/1:146,0,255	./.:.	0/1:156,0,255	0/0:.	0/0:.	0/1:85,0,255	0/1:78,0,255	0/1:228,0,238	0/0:.	0/0:.	0/0:.	0/1:91,0,234	0/0:.	./.:.	0/0:.	0/1:100,0,255	0/1:134,0,255	0/1:150,0,192	0/0:.	0/1:123,0,255	0/0:.	0/0:.	0/0:.	0/0:.	0/0:.	0/0:.	1/1:255,36,0	1/1:254,30,0	0/0:.	0/1:129,0,204	0/0:.	0/0:.	1/1:255,30,0	1/1:255,54,0	1/1:255,30,0	./.:.	0/0:.	0/0:.	0/1:118,0,45
Pbr038889.1	1699	G	C	0/1:108,0,219	0/1:141,0,184	0/1:87,0,233	0/0:.	0/1:178,0,255	0/0:.	0/0:.	0/0:.	0/1:78,0,166	0/1:98,0,255	0/0:.	0/0:.	0/1:119,0,255	0/1:168,0,255	0/1:171,0,255	0/0:.	0/1:110,0,255	0/0:.	0/1:132,0,177	0/0:.	0/1:93,0,147	0/0:.	0/1:149,0,255	0/1:59,0,255	0/1:136,0,147	0/0:.	0/1:182,0,214	0/0:.	0/0:.	0/0:.	0/0:.	0/0:.	0/0:.	1/1:225,24,0	1/1:255,57,0	0/0:.	0/1:93,0,255	0/0:.	./.:.	1/1:255,30,0	1/1:235,30,0	1/1:255,30,0	0/0:.	0/0:.	0/0:.	0/1:202,0,8
Pbr038889.1	1586	G	A	0/1:255,0,255	0/1:147,0,168	0/1:242,0,255	0/0:.	0/1:157,0,255	0/0:.	0/0:.	0/1:255,0,87	0/1:157,0,255	0/1:255,0,144	0/0:.	0/0:.	0/1:98,0,255	./.:.	0/1:255,0,255	0/0:.	0/1:123,0,255	0/0:.	0/1:150,0,184	0/0:.	0/0:.	0/0:.	0/1:255,0,189	0/1:113,0,255	0/1:147,0,239	0/0:.	0/0:.	0/0:.	0/0:.	0/0:.	0/0:.	0/0:.	0/0:.	1/1:255,45,0	1/1:255,33,0	0/0:.	0/1:144,0,255	0/0:.	0/0:.	1/1:255,48,0	1/1:255,39,0	1/1:255,39,0	0/0:.	0/0:.	0/0:.	0/1:246,0,209
Pbr019924.1	2232	G	C	1/1:255,57,0	1/1:255,42,0	0/1:245,0,189	0/1:61,0,236	1/1:255,33,0	0/0:.	./.:.	0/0:.	0/1:155,0,184	./.:.	0/1:255,0,84	0/0:.	0/0:.	0/0:.	1/1:255,24,0	1/1:255,27,0	0/1:255,0,119	0/1:255,0,255	0/1:108,0,192	0/1:118,0,189	0/1:255,0,247	./.:.	1/1:255,45,0	0/0:.	0/1:139,0,233	0/1:213,0,226	1/1:187,12,0	0/0:.	1/1:140,18,0	1/1:106,15,0	./.:.	1/1:71,9,0	1/1:134,18,0	0/0:.	0/0:.	0/1:219,0,87	0/1:220,0,184	0/1:193,0,229	0/0:.	0/0:.	0/0:.	0/0:.	0/1:97,0,255	0/0:.	0/0:.	0/0:.
Pbr004938.1	1031	A	T	1/1:255,51,0	1/1:255,39,0	./.:.	0/1:255,0,255	1/1:255,36,0	1/1:255,36,0	0/1:224,0,42	0/1:171,0,189	0/1:255,0,180	0/1:255,0,237	0/1:255,0,255	1/1:255,27,0	1/1:255,27,0	1/1:255,36,0	0/1:229,0,255	0/1:255,0,181	0/1:146,0,232	0/1:177,0,218	0/1:186,0,255	0/0:.	1/1:235,18,0	0/1:250,0,255	1/1:255,39,0	1/1:255,30,0	1/1:255,39,0	0/1:218,0,188	1/1:255,27,0	1/1:255,36,0	0/1:131,0,153	1/1:255,30,0	0/1:255,0,226	1/1:255,27,0	0/1:162,0,255	0/0:.	0/0:.	0/0:.	./.:.	0/0:.	0/0:.	1/1:255,42,0	0/0:.	1/1:212,12,0	1/1:255,30,0	0/1:115,0,255	0/0:.	0/1:255,0,255
Pbr038889.1	1738	T	A	0/1:115,0,255	0/1:161,0,190	0/0:.	0/0:.	0/1:255,0,253	0/0:.	0/0:.	0/1:57,0,154	0/1:255,0,156	0/1:74,0,165	0/0:.	0/0:.	0/1:255,0,228	0/1:195,0,255	0/1:255,0,180	0/0:.	0/1:165,0,255	0/0:.	0/1:186,0,237	0/0:.	0/1:76,0,197	0/0:.	0/1:235,0,255	0/1:147,0,225	0/1:214,0,187	0/0:.	0/1:124,0,255	0/0:.	0/0:.	0/0:.	0/0:.	0/0:.	0/0:.	1/1:255,24,0	1/1:255,39,0	0/0:.	0/1:120,0,255	0/0:.	0/0:.	1/1:255,33,0	1/1:255,30,0	1/1:255,24,0	0/0:.	0/0:.	0/0:.	0/1:255,0,105
Pbr031276.2	1344	A	G	0/0:.	0/0:.	0/0:.	0/0:.	0/0:.	0/0:.	0/1:223,0,147	0/0:.	0/0:.	0/1:122,0,105	0/0:.	0/0:.	0/0:.	0/0:.	0/0:.	./.:.	0/0:.	0/0:.	0/0:.	0/0:.	0/0:.	0/0:.	0/0:.	0/0:.	0/0:.	0/0:.	0/0:.	0/0:.	0/0:.	0/0:.	./.:.	./.:.	0/0:.	1/1:255,42,0	1/1:255,45,0	0/1:139,0,255	0/0:.	0/0:.	0/1:163,0,215	1/1:246,15,0	0/0:.	1/1:255,18,0	0/1:205,0,255	0/1:226,0,231	0/0:.	0/1:255,0,21
Pbr025088.1	150	A	G	0/1:84,0,181	0/1:113,0,66	0/0:.	0/0:.	0/1:114,0,149	./.:.	0/1:124,0,234	0/1:132,0,148	0/0:.	0/1:124,0,197	0/0:.	1/1:222,18,0	0/1:209,0,160	0/0:.	0/1:161,0,58	./.:.	0/1:98,0,80	0/0:.	0/1:216,0,49	0/0:.	./.:.	0/0:.	0/1:194,0,74	0/0:.	0/0:.	0/0:.	0/1:118,0,113	0/0:.	0/0:.	0/0:.	0/0:.	0/0:.	0/0:.	0/0:.	1/1:151,9,0	1/1:171,0,3	0/1:137,0,96	1/1:95,9,0	1/1:103,9,0	1/1:207,18,0	./.:.	1/1:129,9,0	0/0:.	1/1:129,9,0	./.:.	1/1:110,6,0
Pbr038889.1	1305	C	T	0/1:157,0,255	0/1:210,0,255	0/1:218,0,232	0/0:.	0/1:109,0,255	0/0:.	0/0:.	0/1:81,0,241	0/1:85,0,219	0/1:81,0,255	0/0:.	0/0:.	./.:.	0/1:121,0,225	0/1:121,0,255	0/0:.	./.:.	0/0:.	0/1:110,0,255	0/0:.	0/1:134,0,255	0/0:.	0/1:117,0,255	0/1:122,0,177	0/1:90,0,255	0/0:.	0/1:199,0,215	0/0:.	0/0:.	0/0:.	0/0:.	0/0:.	0/0:.	1/1:103,9,0	1/1:255,42,0	0/0:.	0/1:255,0,249	0/0:.	0/0:.	1/1:255,33,0	1/1:255,24,0	1/1:255,24,0	0/0:.	0/0:.	0/0:.	0/1:255,0,179
Pbr038889.1	1680	T	A	./.:.	0/1:102,0,144	0/1:103,0,189	0/0:.	0/1:56,0,255	0/0:.	0/0:.	./.:.	./.:.	0/1:133,0,251	0/0:.	0/0:.	0/1:88,0,255	./.:.	0/1:123,0,181	0/0:.	0/1:74,0,255	0/0:.	0/1:91,0,228	0/0:.	0/1:101,0,239	0/0:.	0/1:104,0,229	./.:.	0/1:58,0,237	0/0:.	0/1:101,0,226	0/0:.	0/0:.	0/0:.	0/0:.	0/0:.	0/0:.	1/1:212,27,0	1/1:255,48,0	0/0:.	0/1:59,0,240	0/0:.	0/0:.	1/1:137,15,0	1/1:255,42,0	1/1:255,27,0	0/0:.	0/0:.	0/0:.	0/1:76,0,67
Pbr038889.1	1686	G	C	0/1:66,0,255	0/1:92,0,187	0/1:87,0,234	0/0:.	0/1:72,0,255	0/0:.	0/0:.	./.:.	./.:.	0/1:131,0,255	0/0:.	0/0:.	0/1:91,0,255	0/1:66,0,255	0/1:134,0,181	0/0:.	0/1:72,0,255	0/0:.	0/1:129,0,232	0/0:.	0/1:103,0,218	0/0:.	0/1:119,0,226	./.:.	0/1:61,0,190	0/0:.	0/1:126,0,253	0/0:.	0/0:.	0/0:.	0/0:.	0/0:.	0/0:.	1/1:222,30,0	1/1:255,57,0	0/0:.	0/1:81,0,237	0/0:.	0/0:.	1/1:175,18,0	1/1:255,39,0	1/1:255,27,0	0/0:.	0/0:.	0/0:.	0/1:118,0,11
Pbr006560.1	1011	A	T	0/1:156,0,82	1/1:110,6,0	0/0:.	1/1:120,9,0	1/1:151,9,0	0/1:52,0,52	0/1:93,0,170	0/1:72,0,98	./.:.	./.:.	1/1:208,15,0	0/1:123,0,223	0/1:96,0,137	1/1:254,21,0	1/1:191,15,0	0/1:163,0,161	1/1:255,21,0	0/1:111,0,51	0/1:192,0,130	0/0:.	1/1:181,12,0	0/0:.	1/1:120,6,0	1/1:103,9,0	0/1:189,0,165	0/1:255,0,138	1/1:172,12,0	0/1:170,0,93	0/0:.	./.:.	0/1:140,0,48	0/0:.	0/0:.	0/0:.	0/0:.	0/0:.	0/1:163,0,180	0/0:.	0/0:.	0/0:.	0/0:.	0/0:.	0/1:167,0,132	./.:.	0/0:.	0/0:.
Pbr038889.1	885	C	A	0/1:255,0,231	0/1:154,0,255	0/1:255,0,255	0/0:.	0/1:87,0,255	0/0:.	0/0:.	0/1:212,0,234	0/1:255,0,158	0/1:84,0,255	0/0:.	0/0:.	./.:.	0/1:183,0,255	0/1:255,0,255	0/0:.	0/1:199,0,255	./.:.	0/1:154,0,255	0/0:.	0/1:255,0,255	0/0:.	0/1:156,0,244	0/1:132,0,255	0/1:255,0,209	0/0:.	0/1:239,0,122	0/0:.	0/0:.	0/0:.	0/0:.	0/0:.	0/0:.	1/1:255,24,0	1/1:255,39,0	0/0:.	0/1:255,0,255	0/0:.	0/0:.	1/1:255,27,0	1/1:255,27,0	1/1:255,27,0	0/0:.	0/0:.	0/0:.	0/1:255,0,255
Pbr042870.1	484	G	A	0/0:.	0/1:70,0,121	0/0:.	0/0:.	0/1:92,0,108	0/0:.	0/0:.	0/0:.	0/1:166,0,150	0/1:65,0,43	0/0:.	0/0:.	0/0:.	0/0:.	0/0:.	0/0:.	0/1:225,0,108	0/1:116,0,105	0/0:.	0/1:107,0,62	1/1:197,15,0	0/0:.	0/1:140,0,48	0/0:.	0/1:147,0,183	0/0:.	0/1:96,0,116	./.:.	0/0:.	0/0:.	0/0:.	./.:.	0/0:.	0/0:.	0/0:.	0/0:.	1/1:166,12,0	1/1:110,6,0	0/0:.	1/1:213,21,0	1/1:149,15,0	0/1:104,0,67	./.:.	0/0:.	0/0:.	0/1:138,0,91
Pbr025086.1	2022	T	C	1/1:255,33,0	0/1:255,0,255	0/1:94,0,255	0/1:199,0,183	0/0:.	0/0:.	0/1:255,0,174	./.:.	0/1:115,0,182	0/1:133,0,172	1/1:255,33,0	1/1:255,36,0	1/1:255,30,0	1/1:255,27,0	0/1:128,0,236	1/1:255,51,0	0/1:132,0,116	0/1:94,0,255	1/1:255,30,0	1/1:255,30,0	./.:.	0/1:212,0,96	0/1:173,0,255	1/1:251,24,0	0/0:.	0/1:129,0,81	0/1:131,0,178	0/0:.	0/0:.	0/0:.	0/0:.	0/0:.	0/0:.	1/1:209,21,0	1/1:255,33,0	1/1:255,30,0	1/1:181,15,0	1/1:255,42,0	1/1:182,21,0	./.:.	1/1:148,21,0	1/1:159,18,0	0/1:142,0,36	./.:.	1/1:216,21,0	1/1:255,30,0
Pbr040364.1	1314	G	A	./.:.	0/1:152,0,31	0/0:.	0/0:.	./.:.	0/0:.	0/1:99,0,86	0/0:.	0/0:.	0/0:.	0/0:.	0/0:.	0/0:.	1/1:102,0,2	0/0:.	0/0:.	0/1:99,0,46	0/0:.	0/1:129,0,53	0/0:.	0/0:.	./.:.	0/1:90,0,162	1/1:66,12,0	0/0:.	0/0:.	0/0:.	0/0:.	0/0:.	0/0:.	./.:.	0/0:.	0/0:.	1/1:184,24,0	1/1:50,9,0	0/0:.	0/1:77,0,99	0/1:110,0,72	0/0:.	1/1:255,30,0	1/1:209,18,0	1/1:148,15,0	1/1:255,27,0	0/0:.	0/0:.	0/0:.
Pbr017278.1	3130	G	A	1/1:255,24,0	1/1:255,27,0	0/1:255,0,255	1/1:255,27,0	1/1:255,33,0	./.:.	0/1:223,0,186	1/1:255,18,0	0/1:255,0,115	0/1:133,0,255	1/1:255,39,0	0/0:.	1/1:255,24,0	0/1:129,0,152	0/1:237,0,185	1/1:255,27,0	0/1:192,0,163	1/1:255,24,0	1/1:244,18,0	0/0:.	0/1:230,0,223	0/1:199,0,111	1/1:178,12,0	0/1:255,0,124	1/1:255,18,0	1/1:255,24,0	1/1:255,21,0	0/0:.	0/0:.	0/0:.	0/0:.	0/0:.	0/0:.	0/1:255,0,113	0/0:.	0/1:215,0,255	1/1:255,27,0	0/1:255,0,255	0/0:.	0/0:.	0/0:.	0/1:159,0,255	0/0:.	0/1:165,0,248	./.:.	0/0:.
Pbr025091.1	1261	C	G	0/0:.	0/0:.	0/0:.	0/0:.	0/0:.	0/0:.	0/1:115,0,90	0/0:.	0/0:.	0/0:.	0/0:.	1/1:134,12,0	0/0:.	0/0:.	0/0:.	0/0:.	0/0:.	0/0:.	0/0:.	0/0:.	0/0:.	0/0:.	0/0:.	0/0:.	0/0:.	0/0:.	0/0:.	0/0:.	0/0:.	0/0:.	0/0:.	0/0:.	./.:.	./.:.	1/1:236,24,0	0/1:96,0,59	0/0:.	0/0:.	0/1:86,0,93	1/1:157,15,0	0/0:.	1/1:163,18,0	0/1:89,0,40	0/0:.	0/1:112,0,181	0/0:.
Pbr006646.1	940	C	T	0/0:.	0/0:.	0/1:201,0,178	0/0:.	0/0:.	0/0:.	0/1:160,0,187	0/1:189,0,35	0/0:.	0/0:.	0/0:.	0/0:.	0/1:252,0,154	0/0:.	0/0:.	0/0:.	0/0:.	0/0:.	0/0:.	0/0:.	0/0:.	0/0:.	0/0:.	0/0:.	0/1:125,0,255	0/0:.	0/0:.	0/0:.	0/0:.	0/0:.	0/0:.	0/0:.	./.:.	0/0:.	0/1:255,0,194	0/0:.	0/0:.	0/0:.	1/1:164,18,0	1/1:155,21,0	./.:.	1/1:91,12,0	0/0:.	0/0:.	0/0:.	0/0:.
Pbr042870.1	481	G	A	0/0:.	0/1:70,0,121	0/0:.	0/0:.	0/1:92,0,108	0/0:.	0/0:.	0/0:.	0/1:165,0,150	1/1:74,6,0	0/0:.	0/0:.	0/0:.	0/0:.	0/0:.	0/0:.	0/1:225,0,108	0/1:116,0,105	0/0:.	0/1:107,0,62	1/1:197,15,0	0/0:.	0/1:140,0,48	0/0:.	0/1:147,0,183	0/0:.	0/1:91,0,116	./.:.	0/0:.	0/0:.	0/0:.	0/0:.	0/0:.	0/0:.	0/0:.	0/0:.	1/1:166,12,0	1/1:110,6,0	0/0:.	1/1:213,21,0	1/1:149,15,0	0/1:104,0,67	./.:.	0/0:.	0/0:.	0/1:139,0,93
Pbr040364.1	939	T	C	0/1:107,0,69	0/0:.	0/0:.	0/0:.	0/0:.	0/0:.	0/0:.	0/0:.	0/0:.	0/0:.	0/0:.	0/0:.	0/0:.	0/1:255,0,56	0/0:.	0/0:.	0/0:.	0/0:.	0/1:202,0,55	0/0:.	0/0:.	./.:.	0/0:.	0/1:196,0,43	0/0:.	0/0:.	0/0:.	0/0:.	0/0:.	0/0:.	0/0:.	0/0:.	0/0:.	1/1:128,15,0	0/1:94,0,41	0/0:.	0/1:238,0,169	0/0:.	0/0:.	1/1:255,24,0	1/1:251,24,0	1/1:110,12,0	0/0:.	0/0:.	0/0:.	0/0:.
Pbr034994.2	957	A	G	0/0:.	0/0:.	0/1:112,0,137	0/1:179,0,119	0/0:.	0/0:.	0/0:.	0/1:212,0,240	0/0:.	0/1:135,0,214	0/0:.	0/1:200,0,255	0/1:255,0,221	0/0:.	0/1:239,0,229	0/0:.	0/1:167,0,255	0/1:72,0,255	0/0:.	0/1:209,0,255	0/0:.	0/0:.	0/0:.	0/0:.	0/0:.	0/1:68,0,193	0/0:.	0/0:.	0/0:.	0/0:.	0/0:.	0/0:.	0/0:.	0/0:.	1/1:244,24,0	0/0:.	0/1:255,0,255	./.:.	./.:.	1/1:104,12,0	0/0:.	1/1:147,15,0	0/0:.	0/0:.	0/0:.	0/1:239,0,255
Pbr006646.1	1375	C	A	0/0:.	0/0:.	0/1:90,0,102	0/0:.	0/0:.	0/0:.	0/1:154,0,255	0/1:200,0,35	0/0:.	0/0:.	0/0:.	0/0:.	0/1:239,0,255	0/0:.	0/0:.	0/0:.	0/0:.	0/0:.	0/0:.	0/0:.	0/0:.	0/0:.	0/0:.	0/0:.	0/1:175,0,255	0/0:.	0/0:.	0/0:.	0/0:.	0/0:.	0/0:.	0/0:.	0/0:.	0/0:.	0/1:207,0,255	0/0:.	0/0:.	0/0:.	1/1:197,15,0	./.:.	./.:.	1/1:93,12,0	0/0:.	0/0:.	0/0:.	0/0:.
Pbr042188.2	1902	G	A	0/0:.	0/0:.	1/1:255,18,0	0/0:.	0/0:.	0/0:.	0/0:.	0/0:.	0/0:.	0/0:.	0/0:.	0/0:.	0/0:.	0/0:.	0/0:.	0/0:.	0/0:.	0/0:.	0/0:.	0/0:.	0/0:.	0/0:.	0/0:.	0/0:.	./.:.	0/0:.	0/0:.	0/0:.	0/0:.	0/0:.	0/0:.	0/0:.	0/0:.	1/1:169,9,0	0/0:.	0/0:.	0/0:.	0/1:247,0,192	./.:.	1/1:255,42,0	0/0:.	1/1:220,12,0	0/0:.	1/1:227,18,0	0/1:203,0,187	0/0:.
Pbr016327.1	1757	C	G	0/0:.	0/0:.	0/0:.	0/0:.	0/0:.	0/0:.	0/0:.	0/0:.	0/0:.	0/1:80,0,191	0/0:.	0/0:.	0/0:.	0/0:.	0/0:.	0/0:.	0/0:.	0/1:255,0,226	0/0:.	0/0:.	0/0:.	0/0:.	0/0:.	0/0:.	0/0:.	0/0:.	0/0:.	0/0:.	0/0:.	0/0:.	0/0:.	0/0:.	0/0:.	0/0:.	0/0:.	0/0:.	0/0:.	0/0:.	0/0:.	1/1:255,24,0	0/1:255,0,33	0/1:255,0,255	0/0:.	0/0:.	0/1:187,0,199	0/0:.
Pbr042870.1	597	A	G	0/0:.	0/0:.	0/0:.	0/0:.	0/0:.	0/0:.	0/0:.	0/0:.	0/0:.	0/0:.	0/0:.	0/0:.	0/0:.	0/0:.	0/0:.	./.:.	0/0:.	0/0:.	0/0:.	0/0:.	0/0:.	0/0:.	0/0:.	0/0:.	0/1:144,0,36	0/0:.	0/0:.	0/0:.	0/0:.	0/0:.	0/0:.	0/0:.	0/0:.	0/0:.	0/0:.	0/0:.	0/1:161,0,67	0/0:.	0/0:.	1/1:255,27,0	1/1:121,9,0	0/1:99,0,45	0/0:.	0/0:.	0/0:.	0/0:.
Pbr042287.1	2870	C	T	0/1:255,0,255	0/1:236,0,87	1/1:247,30,0	1/1:255,78,0	0/1:154,0,234	1/1:255,60,0	1/1:235,30,0	0/1:139,0,255	0/1:158,0,255	0/1:141,0,255	1/1:255,36,0	0/1:167,0,124	0/1:59,0,239	0/1:178,0,81	1/1:255,33,0	0/1:226,0,255	./.:.	0/0:.	0/1:90,0,255	0/1:100,0,189	0/1:246,0,204	0/1:131,0,255	0/1:241,0,255	0/1:83,0,123	0/1:255,0,255	1/1:255,33,0	0/1:176,0,138	1/1:255,24,0	1/1:255,24,0	1/1:248,33,0	1/1:255,24,0	1/1:255,39,0	1/1:255,27,0	0/0:.	0/1:151,0,244	1/1:255,33,0	0/1:255,0,220	0/0:.	1/1:255,45,0	0/0:.	0/0:.	0/0:.	0/1:255,0,255	1/1:211,18,0	0/0:.	1/1:255,39,0
Pbr042287.1	2884	A	G	0/1:255,0,170	0/1:162,0,90	1/1:241,24,0	1/1:255,66,0	0/1:110,0,190	1/1:255,39,0	1/1:255,33,0	0/1:93,0,200	0/1:155,0,255	0/1:180,0,255	1/1:255,36,0	0/1:163,0,152	0/1:56,0,255	0/1:117,0,84	1/1:255,33,0	0/1:173,0,255	0/1:77,0,255	0/0:.	./.:.	0/1:136,0,255	0/1:236,0,247	0/1:138,0,255	0/1:229,0,236	0/1:111,0,174	0/1:255,0,255	1/1:255,36,0	0/1:124,0,183	1/1:255,27,0	1/1:255,27,0	1/1:255,30,0	1/1:255,30,0	1/1:255,33,0	1/1:255,27,0	0/0:.	0/1:153,0,255	1/1:255,33,0	0/1:231,0,179	0/0:.	1/1:255,39,0	0/0:.	0/0:.	0/0:.	0/1:255,0,255	1/1:155,15,0	0/0:.	1/1:255,30,0
Pbr042287.1	2987	G	A	0/1:141,0,255	0/1:255,0,255	1/1:255,57,0	1/1:255,39,0	0/1:255,0,255	1/1:255,57,0	1/1:255,24,0	0/1:255,0,84	0/1:255,0,255	0/1:255,0,87	1/1:255,39,0	0/1:114,0,200	0/1:132,0,255	0/1:102,0,194	1/1:255,45,0	0/1:255,0,173	0/1:135,0,255	0/0:.	0/1:126,0,255	0/1:255,0,124	0/1:255,0,179	0/1:255,0,255	0/1:255,0,255	0/1:234,0,144	0/1:186,0,255	1/1:255,33,0	0/1:127,0,96	1/1:255,21,0	1/1:255,45,0	1/1:255,30,0	1/1:255,18,0	1/1:255,42,0	1/1:255,39,0	0/0:.	0/1:255,0,227	1/1:255,33,0	0/1:255,0,128	0/0:.	1/1:255,30,0	0/0:.	0/0:.	0/0:.	0/1:158,0,255	1/1:255,18,0	0/0:.	1/1:255,42,0
Pbr021259.1	1684	T	G	0/1:196,0,33	1/1:197,18,0	./.:.	1/1:151,9,0	1/1:255,27,0	0/0:.	0/0:.	1/1:175,12,0	0/0:.	./.:.	0/0:.	0/1:96,0,90	0/1:93,0,73	0/1:132,0,149	0/1:94,0,225	1/1:129,9,0	0/1:132,0,71	0/0:.	0/1:130,0,194	0/0:.	1/1:255,36,0	0/1:186,0,144	1/1:255,39,0	./.:.	0/1:214,0,160	1/1:207,15,0	1/1:170,15,0	0/0:.	./.:.	0/0:.	0/0:.	0/0:.	0/0:.	0/0:.	./.:.	0/0:.	0/0:.	0/0:.	0/0:.	0/0:.	0/0:.	0/0:.	0/0:.	0/1:167,0,132	0/0:.	0/0:.
Pbr038889.1	490	C	T	0/1:255,0,228	0/1:185,0,255	0/1:255,0,255	0/0:.	0/1:175,0,255	0/0:.	0/0:.	0/1:194,0,110	0/1:185,0,255	./.:.	0/0:.	0/0:.	0/1:141,0,255	0/1:229,0,255	0/1:160,0,255	0/0:.	0/1:186,0,255	./.:.	0/1:249,0,255	0/0:.	0/1:198,0,230	0/0:.	./.:.	0/1:61,0,255	0/1:255,0,255	0/0:.	0/1:96,0,116	0/0:.	0/0:.	0/0:.	0/0:.	0/0:.	0/0:.	1/1:255,36,0	1/1:255,51,0	0/0:.	./.:.	0/0:.	0/0:.	1/1:255,45,0	1/1:255,36,0	1/1:255,39,0	0/0:.	0/0:.	0/0:.	0/1:78,0,255
Pbr006560.1	1020	C	T	0/1:175,0,90	1/1:110,6,0	0/0:.	1/1:151,9,0	1/1:151,9,0	./.:.	0/1:96,0,137	0/1:75,0,20	0/1:54,0,54	./.:.	1/1:212,15,0	0/1:130,0,223	0/1:90,0,196	1/1:255,24,0	1/1:184,12,0	0/1:127,0,214	1/1:255,21,0	./.:.	0/1:167,0,132	0/0:.	1/1:114,9,0	0/0:.	1/1:238,15,0	1/1:103,9,0	0/1:189,0,165	0/1:255,0,121	1/1:197,15,0	0/1:165,0,127	0/0:.	./.:.	0/1:140,0,48	0/0:.	0/0:.	0/0:.	0/0:.	0/0:.	0/1:165,0,165	0/0:.	1/1:255,24,0	0/0:.	0/0:.	0/0:.	0/1:167,0,132	./.:.	0/0:.	0/0:.
Pbr010520.1	994	A	G	0/1:113,0,113	0/1:101,0,51	1/1:149,9,0	1/1:255,24,0	0/1:137,0,96	0/1:54,0,23	0/1:101,0,51	0/1:93,0,151	0/1:79,0,98	1/1:110,6,0	0/1:181,0,90	0/1:95,0,137	0/0:.	0/1:158,0,48	0/1:194,0,130	1/1:255,33,0	0/1:140,0,48	1/1:241,21,0	0/1:87,0,249	0/1:132,0,96	./.:.	1/1:145,9,0	0/1:135,0,135	0/1:158,0,17	1/1:212,15,0	1/1:255,27,0	1/1:110,6,0	0/0:.	0/0:.	0/0:.	0/0:.	0/0:.	0/0:.	1/1:235,18,0	1/1:151,9,0	./.:.	1/1:255,24,0	1/1:97,9,0	1/1:167,18,0	1/1:112,9,0	1/1:53,6,0	1/1:189,18,0	1/1:189,18,0	1/1:245,21,0	1/1:129,9,0	1/1:110,6,0
Pbr023003.1	571	G	C	0/1:202,0,190	0/0:.	0/1:255,0,173	0/0:.	0/0:.	0/0:.	1/1:255,33,0	0/1:130,0,230	0/1:172,0,255	0/1:226,0,244	0/1:212,0,234	0/0:.	1/1:255,21,0	0/1:255,0,15	1/1:255,24,0	0/1:194,0,215	0/1:87,0,255	0/1:221,0,153	0/0:.	1/1:255,57,0	0/0:.	0/1:227,0,230	0/0:.	1/1:255,27,0	0/1:201,0,255	0/0:.	0/0:.	0/0:.	0/0:.	0/0:.	0/0:.	0/0:.	0/0:.	1/1:255,27,0	1/1:255,36,0	1/1:255,21,0	0/1:255,0,255	1/1:255,30,0	1/1:255,36,0	0/1:93,0,194	1/1:255,15,0	1/1:227,15,0	0/0:.	0/1:135,0,255	0/1:238,0,132	0/1:243,0,255
Pbr042287.1	2838	A	G	0/1:255,0,255	0/1:255,0,127	1/1:255,42,0	1/1:255,63,0	0/1:136,0,255	1/1:255,57,0	1/1:255,33,0	0/1:255,0,228	0/1:130,0,232	0/1:56,0,252	1/1:237,24,0	1/1:244,30,0	0/1:161,0,189	0/1:182,0,144	1/1:255,39,0	0/1:92,0,255	0/1:222,0,226	0/0:.	0/1:194,0,255	0/1:151,0,255	0/1:178,0,255	0/1:253,0,252	0/1:175,0,200	0/1:151,0,127	0/1:169,0,255	1/1:255,24,0	0/1:107,0,99	1/1:255,21,0	1/1:255,27,0	1/1:255,33,0	1/1:166,12,0	1/1:255,45,0	1/1:243,1,0	0/0:.	0/1:214,0,255	1/1:255,39,0	0/1:194,0,255	0/0:.	1/1:255,39,0	0/0:.	0/0:.	0/0:.	0/1:255,0,255	1/1:131,12,0	1/1:255,21,0	1/1:255,30,0
Pbr038889.1	829	C	A	0/1:255,0,212	0/1:202,0,189	0/1:255,0,255	0/0:.	./.:.	0/0:.	0/0:.	0/1:255,0,90	0/1:255,0,107	0/1:221,0,255	0/0:.	0/0:.	0/1:189,0,217	0/1:86,0,255	0/1:255,0,171	0/0:.	./.:.	0/0:.	0/1:255,0,255	0/0:.	0/1:255,0,255	0/0:.	0/1:194,0,192	0/1:158,0,242	0/1:255,0,254	0/0:.	0/1:191,0,136	0/0:.	0/0:.	0/0:.	0/0:.	0/0:.	0/0:.	1/1:255,42,0	0/0:.	0/0:.	./.:.	0/0:.	0/0:.	1/1:255,45,0	1/1:255,21,0	1/1:255,24,0	0/0:.	0/0:.	0/0:.	0/1:253,0,255
Pbr023377.1	391	A	G	1/1:255,45,0	1/1:255,39,0	1/1:255,60,0	0/1:255,0,154	1/1:169,9,0	0/1:109,0,65	0/1:185,0,184	1/1:255,45,0	1/1:255,36,0	1/1:255,36,0	0/1:74,0,137	0/1:188,0,163	0/1:160,0,230	./.:.	1/1:255,39,0	0/1:255,0,118	1/1:255,18,0	1/1:255,54,0	1/1:164,18,0	0/1:183,0,225	1/1:255,39,0	0/1:147,0,45	1/1:255,39,0	./.:.	0/1:67,0,131	0/1:218,0,43	1/1:255,21,0	0/0:.	0/0:.	0/0:.	0/0:.	0/0:.	0/0:.	0/0:.	0/1:141,0,173	1/1:220,18,0	0/0:.	0/1:77,0,151	0/0:.	0/0:.	0/1:120,0,159	0/0:.	0/1:93,0,143	0/1:223,0,101	0/0:.	0/1:188,0,255
Pbr041324.1	2300	T	C	1/1:255,66,0	1/1:255,30,0	0/1:255,0,255	0/1:110,0,255	1/1:255,27,0	./.:.	0/0:.	1/1:255,0,0	0/1:193,0,206	1/1:255,18,0	1/1:255,30,0	0/0:.	0/1:84,0,255	0/1:248,0,255	0/1:248,0,136	1/1:255,30,0	0/1:255,0,133	0/1:197,0,193	1/1:239,36,18	0/0:.	0/1:143,0,87	0/1:212,0,255	1/1:255,42,0	0/1:151,0,255	1/1:255,48,0	./.:.	1/1:255,63,0	0/0:.	0/0:.	0/0:.	0/0:.	0/0:.	0/0:.	0/0:.	0/0:.	0/0:.	0/1:255,0,255	0/1:255,0,12	0/0:.	./.:.	0/0:.	0/0:.	0/0:.	0/1:146,0,255	0/0:.	0/1:152,0,255
Pbr004621.1	2043	G	A	0/0:.	0/0:.	0/0:.	0/0:.	0/0:.	0/0:.	0/1:143,0,254	0/1:147,0,195	0/0:.	0/1:227,0,77	0/0:.	0/0:.	0/0:.	0/1:247,0,161	0/0:.	0/0:.	./.:.	0/0:.	0/1:106,0,212	0/1:205,0,36	0/0:.	0/0:.	0/0:.	0/1:71,0,176	0/0:.	0/0:.	0/0:.	0/0:.	0/0:.	0/0:.	0/0:.	0/0:.	0/0:.	0/1:140,0,206	1/1:255,33,0	0/0:.	0/0:.	./.:.	1/1:255,33,0	0/1:134,0,126	0/0:.	0/1:176,0,68	1/1:255,39,0	0/0:.	0/0:.	1/1:255,24,0
Pbr042287.1	174	C	T	0/0:.	0/0:.	0/1:213,0,167	0/0:.	0/0:.	0/0:.	0/0:.	0/0:.	0/0:.	0/0:.	0/0:.	0/0:.	0/0:.	0/0:.	0/0:.	0/0:.	0/1:130,0,220	0/1:112,0,167	0/0:.	0/0:.	0/0:.	0/0:.	0/0:.	0/0:.	0/1:163,0,255	0/0:.	0/0:.	0/0:.	0/1:116,0,70	0/1:87,0,135	0/0:.	./.:.	0/1:194,0,172	0/0:.	0/0:.	0/0:.	0/0:.	./.:.	0/0:.	1/1:255,30,0	1/1:163,12,0	1/1:234,21,0	0/0:.	0/1:248,0,30	0/1:127,0,48	0/1:190,0,177
Pbr001627.1	1788	C	T	0/1:120,0,255	0/1:123,0,17	0/0:.	0/0:.	0/1:105,0,255	1/1:89,6,0	./.:.	0/0:.	0/1:213,0,108	0/1:225,0,155	0/0:.	./.:.	0/0:.	./.:.	0/0:.	0/1:149,0,93	0/1:255,0,163	1/1:205,15,0	0/0:.	1/1:215,15,0	0/0:.	1/1:205,15,0	0/1:244,0,255	./.:.	1/1:255,30,0	0/0:.	0/1:66,0,180	0/1:179,0,82	1/1:216,21,0	./.:.	0/1:193,0,121	1/1:140,12,0	0/0:.	0/0:.	0/0:.	0/0:.	0/1:156,0,207	0/0:.	0/0:.	0/0:.	0/0:.	0/0:.	0/0:.	0/0:.	./.:.	0/0:.
Pbr011627.1	1989	G	A	1/1:255,15,0	1/1:255,27,0	0/1:59,0,154	0/1:118,0,254	1/1:255,33,0	0/0:.	0/0:.	0/1:85,0,169	0/1:154,0,102	0/1:225,0,24	1/1:216,9,0	0/0:.	0/0:.	./.:.	./.:.	1/1:255,27,0	0/1:87,0,78	0/1:238,0,225	1/1:255,20,0	0/0:.	0/1:241,0,62	1/1:196,15,0	1/1:146,18,0	0/0:.	0/1:193,0,10	./.:.	1/1:255,24,0	0/0:.	0/0:.	0/0:.	0/0:.	0/0:.	0/0:.	0/0:.	0/0:.	0/0:.	0/1:64,0,84	0/0:.	./.:.	0/0:.	0/0:.	0/0:.	0/0:.	0/1:139,0,255	0/0:.	0/0:.
Pbr039409.1	810	T	A	1/1:209,15,0	1/1:255,27,0	1/1:255,15,0	0/0:.	1/1:255,21,0	0/1:255,0,255	0/0:.	1/1:255,24,0	0/1:150,0,179	0/1:255,0,224	0/0:.	0/1:255,0,78	0/1:255,0,83	1/1:255,33,0	1/1:255,27,0	0/1:202,0,147	0/1:255,0,184	0/1:83,0,255	1/1:255,36,0	0/0:.	1/1:255,33,0	1/1:255,33,0	1/1:255,30,0	1/1:197,15,0	0/1:166,0,247	0/0:.	1/1:221,21,0	0/1:214,0,160	0/0:.	0/1:255,0,255	0/1:166,0,226	0/1:252,0,255	0/1:93,0,255	0/0:.	0/0:.	0/1:219,0,203	0/1:255,0,200	1/1:231,18,0	0/0:.	0/0:.	0/0:.	0/0:.	0/1:193,0,255	0/1:172,0,195	1/1:225,21,0	0/0:.
Pbr011594.1	385	C	T	0/0:.	0/1:205,0,33	0/1:193,0,255	0/1:151,0,255	1/1:255,0,5	0/0:.	0/0:.	1/1:220,27,0	1/1:255,30,0	1/1:94,0,5	0/1:98,0,253	0/0:.	0/1:74,0,180	1/1:224,30,0	0/1:102,0,186	./.:.	0/1:158,0,108	1/1:255,33,0	./.:.	0/1:151,0,45	0/1:175,0,119	0/1:131,0,143	1/1:255,25,0	1/1:201,13,0	./.:.	0/1:132,0,111	1/1:72,9,0	0/0:.	0/0:.	0/0:.	0/0:.	0/0:.	0/0:.	0/0:.	0/1:161,0,246	0/0:.	0/1:121,0,172	0/1:205,0,68	0/0:.	0/0:.	0/1:64,0,56	0/0:.	0/1:65,0,95	0/1:80,0,215	0/0:.	0/0:.
Pbr015635.1	472	A	G	0/1:183,0,142	1/1:255,30,0	0/1:255,0,254	0/1:255,0,160	1/1:255,36,0	0/1:156,0,255	0/0:.	1/1:220,12,0	0/1:255,0,164	0/0:.	0/0:.	1/1:255,33,0	1/1:255,21,0	0/0:.	0/1:73,0,102	0/0:.	0/1:255,0,81	0/1:215,0,127	0/1:255,0,220	0/0:.	1/1:255,48,0	0/1:255,0,36	1/1:255,36,0	./.:.	0/1:203,0,14	0/1:255,0,144	1/1:212,12,0	0/0:.	0/0:.	0/0:.	0/0:.	0/0:.	0/0:.	0/0:.	0/0:.	0/0:.	0/0:.	0/0:.	0/0:.	0/0:.	0/0:.	0/0:.	0/1:98,0,98	0/1:148,0,10	0/0:.	0/0:.
Pbr027359.1	906	T	C	0/0:.	0/0:.	0/0:.	./.:.	0/0:.	1/1:255,36,0	1/1:144,9,0	0/1:137,0,57	0/0:.	1/1:110,6,0	1/1:255,27,0	1/1:255,24,0	1/1:255,21,0	0/1:165,0,154	1/1:223,18,0	0/1:153,0,131	0/0:.	1/1:255,33,0	1/1:255,48,0	0/0:.	0/1:71,0,163	1/1:255,21,0	0/0:.	0/1:166,0,45	0/0:.	0/1:147,0,240	0/0:.	0/1:160,0,132	0/1:98,0,98	./.:.	0/1:93,0,170	1/1:183,12,0	0/1:175,0,130	1/1:97,6,0	1/1:151,9,0	./.:.	1/1:171,0,0	0/1:124,0,43	0/1:158,0,48	0/1:195,0,127	1/1:255,30,0	0/1:245,0,113	1/1:151,9,0	0/1:152,0,119	0/1:255,0,203	1/1:143,9,0
Pbr017278.1	3292	G	A	1/1:255,33,0	1/1:135,12,0	0/0:.	0/0:.	1/1:254,18,0	0/0:.	0/0:.	0/1:172,0,36	0/1:107,0,255	0/1:184,0,156	1/1:255,36,0	0/0:.	0/0:.	0/0:.	0/1:181,0,33	1/1:255,33,0	0/1:206,0,39	0/1:193,0,143	1/1:255,24,0	0/0:.	0/1:140,0,54	0/1:255,0,109	1/1:254,27,0	0/1:132,0,114	1/1:255,27,0	0/0:.	1/1:255,30,0	0/0:.	0/0:.	0/0:.	0/0:.	0/0:.	0/0:.	0/0:.	0/0:.	0/1:122,0,91	0/0:.	0/0:.	0/0:.	0/0:.	0/0:.	0/0:.	0/0:.	0/0:.	0/0:.	0/0:.
Pbr021259.1	1247	G	A	0/1:255,0,157	1/1:255,30,0	0/1:255,0,255	1/1:255,33,0	1/1:255,35,5	0/0:.	0/0:.	1/1:255,45,0	0/0:.	0/1:86,0,208	0/0:.	0/1:97,0,101	0/1:170,0,142	0/1:137,0,169	0/1:98,0,255	1/1:255,27,0	0/1:84,0,158	0/0:.	0/1:213,0,108	0/0:.	1/1:255,36,0	0/1:255,0,170	1/1:255,36,0	0/1:189,0,132	0/1:165,0,255	1/1:255,42,0	1/1:213,21,0	0/0:.	0/0:.	0/0:.	0/0:.	0/0:.	0/0:.	0/0:.	0/1:255,0,255	0/0:.	0/0:.	0/0:.	0/0:.	0/1:202,0,190	0/0:.	0/0:.	0/1:234,0,255	0/1:132,0,123	0/0:.	0/0:.
Pbr038889.1	734	A	G	0/1:255,0,255	0/1:151,0,255	0/0:.	0/1:255,0,255	0/1:114,0,255	1/1:255,36,0	0/1:218,0,252	0/1:176,0,186	0/1:255,0,59	0/1:202,0,255	1/1:255,21,0	1/1:214,15,0	0/1:230,0,255	./.:.	0/1:247,0,255	1/1:255,36,0	0/1:255,0,39	1/1:235,15,0	0/1:255,0,85	1/1:255,57,0	0/1:208,0,212	1/1:255,54,0	0/1:255,0,153	./.:.	0/1:255,0,255	0/1:225,0,255	0/1:255,0,214	1/1:255,33,0	1/1:255,33,0	1/1:255,60,0	1/1:255,18,0	1/1:255,39,0	1/1:255,45,0	0/0:.	0/0:.	1/1:255,33,0	0/1:172,0,255	1/1:255,18,0	1/1:255,42,0	0/0:.	./.:.	0/0:.	1/1:255,21,0	1/1:255,24,0	1/1:255,42,0	0/1:255,0,255
Pbr002802.1	545	A	C	0/0:.	1/1:151,9,0	1/1:166,12,0	1/1:255,30,0	1/1:211,21,0	0/1:87,0,213	0/0:.	0/1:98,0,98	0/0:.	1/1:231,21,0	0/0:.	0/1:71,0,151	0/1:79,0,51	0/0:.	1/1:60,3,0	1/1:129,9,0	1/1:60,3,0	1/1:106,9,0	0/0:.	0/0:.	0/1:139,0,189	0/1:108,0,179	1/1:255,24,0	0/0:.	./.:.	1/1:233,21,0	1/1:246,24,0	./.:.	0/1:135,0,128	./.:.	./.:.	0/0:.	1/1:102,6,0	0/0:.	0/0:.	0/0:.	0/0:.	1/1:253,18,0	0/0:.	0/0:.	0/0:.	0/0:.	0/1:175,0,161	1/1:255,24,0	0/0:.	0/0:.
Pbr019924.1	444	G	A	1/1:255,30,0	0/1:255,0,18	0/1:255,0,234	0/1:255,0,200	1/1:255,19,0	0/0:.	0/0:.	0/1:90,0,233	0/1:255,0,255	0/1:108,0,93	0/1:181,0,254	0/1:255,0,178	0/0:.	0/0:.	1/1:244,18,0	1/1:255,48,0	0/1:255,0,81	0/1:216,0,246	1/1:255,45,0	0/1:243,0,255	1/1:255,30,0	0/1:197,0,172	1/1:255,21,0	0/0:.	0/1:232,0,255	0/1:120,0,255	1/1:255,27,0	0/0:.	0/0:.	0/0:.	0/0:.	0/0:.	0/0:.	0/0:.	0/0:.	0/1:191,0,255	0/1:255,0,179	0/0:.	0/0:.	0/0:.	0/0:.	0/0:.	0/1:183,0,197	0/1:212,0,219	0/0:.	0/0:.
Pbr042287.1	3002	T	C	0/0:.	0/0:.	0/0:.	0/0:.	0/0:.	0/0:.	0/0:.	0/0:.	0/0:.	0/0:.	0/0:.	0/1:203,0,67	0/0:.	0/0:.	0/0:.	0/0:.	0/1:214,0,255	0/1:255,0,227	0/0:.	0/0:.	0/0:.	0/0:.	0/0:.	0/0:.	0/1:255,0,255	0/0:.	0/0:.	0/0:.	0/0:.	0/0:.	0/0:.	0/0:.	0/0:.	0/1:195,0,73	0/0:.	0/0:.	0/0:.	0/0:.	0/0:.	1/1:255,27,0	1/1:255,27,0	1/1:255,42,0	0/0:.	0/0:.	1/1:234,15,0	0/0:.
Pbr038889.1	2364	G	C	0/1:93,0,160	0/1:190,0,190	0/1:163,0,186	0/0:.	0/1:160,0,210	0/0:.	0/0:.	0/1:137,0,96	0/1:127,0,240	0/1:123,0,216	0/0:.	0/0:.	./.:.	0/0:.	./.:.	0/0:.	0/1:93,0,168	0/0:.	./.:.	0/0:.	./.:.	0/0:.	./.:.	0/0:.	0/1:134,0,135	0/0:.	0/1:137,0,85	0/0:.	0/0:.	0/0:.	0/0:.	0/0:.	0/0:.	1/1:110,6,0	0/0:.	0/0:.	0/0:.	0/0:.	0/0:.	1/1:255,24,0	1/1:239,18,0	1/1:57,3,0	0/0:.	0/0:.	0/0:.	0/0:.
Pbr026126.1	1758	T	A	0/1:188,0,255	1/1:255,36,0	0/1:147,0,205	0/1:193,0,249	1/1:255,24,0	0/1:255,0,255	0/1:255,0,255	1/1:255,27,0	0/1:255,0,255	1/1:255,10,0	1/1:255,30,0	0/1:152,0,135	1/1:255,0,4	0/1:255,0,144	1/1:255,45,0	0/1:222,0,212	1/1:232,15,0	1/1:255,27,0	1/1:255,42,0	0/1:197,0,255	0/1:255,0,189	1/1:255,21,0	1/1:255,27,0	0/1:255,0,30	1/1:255,39,0	0/1:87,0,218	1/1:255,21,0	0/0:.	0/0:.	0/0:.	0/0:.	0/0:.	0/0:.	0/0:.	0/1:183,0,255	0/0:.	0/1:186,0,255	0/0:.	0/0:.	0/0:.	0/0:.	0/0:.	1/1:255,24,0	0/1:209,0,147	0/1:255,0,129	1/1:255,27,0
Pbr002802.1	884	A	G	1/1:255,30,0	0/0:.	0/0:.	0/0:.	0/0:.	0/0:.	0/1:170,0,255	0/1:88,0,99	1/1:255,15,0	0/0:.	1/1:255,27,0	0/1:255,0,72	./.:.	1/1:255,30,0	0/1:117,0,125	0/0:.	0/0:.	0/0:.	1/1:255,39,0	1/1:255,42,0	0/1:101,0,106	0/1:159,0,40	0/0:.	1/1:92,12,0	0/1:255,0,88	0/0:.	0/0:.	0/0:.	0/0:.	0/0:.	0/0:.	0/0:.	0/0:.	0/1:191,0,108	1/1:255,39,0	0/1:225,0,8	1/1:255,39,0	0/1:255,0,81	1/1:138,12,0	1/1:255,33,0	1/1:255,39,0	1/1:166,12,0	0/0:.	0/1:181,0,251	1/1:255,30,0	0/0:.
Pbr042287.1	3004	G	A	0/1:179,0,255	0/1:255,0,195	1/1:255,60,0	1/1:255,39,0	0/1:217,0,185	1/1:255,54,0	1/1:255,24,0	0/1:163,0,132	0/1:255,0,255	0/1:255,0,87	1/1:255,33,0	0/1:67,0,203	0/1:120,0,255	0/1:102,0,194	1/1:255,42,0	0/1:255,0,181	./.:.	0/0:.	0/0:.	0/1:228,0,255	0/1:200,0,172	0/1:255,0,255	0/1:255,0,229	0/1:236,0,87	0/1:255,0,255	1/1:255,30,0	0/1:217,0,130	1/1:246,15,0	1/1:255,54,0	1/1:255,27,0	1/1:255,18,0	1/1:255,39,0	1/1:255,36,0	0/0:.	0/1:255,0,255	1/1:255,42,0	0/1:255,0,153	0/0:.	1/1:255,36,0	0/0:.	0/0:.	0/0:.	0/1:255,0,255	1/1:255,24,0	0/0:.	1/1:255,33,0
Pbr015635.1	3251	T	A	0/1:255,0,125	1/1:255,22,0	0/1:255,0,178	0/1:255,0,168	1/1:255,18,0	0/1:255,0,184	0/0:.	0/1:188,0,255	0/1:226,0,249	0/1:255,0,122	0/0:.	1/1:255,17,0	1/1:230,4,0	0/0:.	0/0:.	0/0:.	0/1:99,0,144	1/1:202,10,0	0/1:255,0,225	0/0:.	1/1:255,33,0	0/1:244,0,221	1/1:255,45,0	0/0:.	0/1:245,0,84	0/1:131,0,247	1/1:210,15,0	0/0:.	0/0:.	0/0:.	0/0:.	0/0:.	0/0:.	0/0:.	0/0:.	0/0:.	0/0:.	0/0:.	0/0:.	0/0:.	0/0:.	0/0:.	0/1:255,0,90	0/1:127,0,177	0/0:.	0/0:.
Pbr039222.1	2209	T	G	0/0:.	0/0:.	0/0:.	0/0:.	0/0:.	0/0:.	./.:.	0/0:.	0/0:.	0/1:72,0,46	0/0:.	0/0:.	./.:.	0/0:.	0/0:.	0/0:.	0/0:.	0/0:.	0/0:.	0/0:.	0/0:.	0/1:68,0,24	0/0:.	0/0:.	0/0:.	0/0:.	0/0:.	0/0:.	0/0:.	0/0:.	0/0:.	0/0:.	0/0:.	0/0:.	0/0:.	0/1:77,0,103	0/0:.	0/0:.	0/0:.	1/1:170,18,0	./.:.	1/1:84,15,0	0/0:.	0/1:59,0,52	0/0:.	0/0:.
Pbr038889.1	2484	A	T	0/0:.	0/1:180,0,210	0/1:171,0,45	0/0:.	0/1:132,0,167	0/0:.	0/1:125,0,48	./.:.	0/1:96,0,137	0/1:213,0,181	0/0:.	0/0:.	0/1:54,0,54	0/0:.	0/1:93,0,170	0/0:.	0/1:107,0,255	0/0:.	1/1:143,9,0	0/0:.	0/1:113,0,135	0/0:.	0/1:142,0,192	0/0:.	0/1:96,0,125	0/0:.	./.:.	0/0:.	0/0:.	0/0:.	0/0:.	0/0:.	0/0:.	1/1:150,12,0	1/1:151,9,0	0/0:.	0/0:.	0/0:.	./.:.	1/1:254,21,0	1/1:212,15,0	1/1:184,12,0	0/0:.	0/0:.	0/0:.	0/0:.
Pbr038889.1	801	G	A	0/1:149,0,255	0/1:242,0,255	0/0:.	0/1:255,0,255	0/1:255,0,255	1/1:255,90,0	1/1:255,27,0	0/0:.	0/1:181,0,255	0/1:255,0,255	1/1:255,33,0	1/1:255,30,0	0/1:202,0,255	0/1:248,0,211	0/1:72,0,255	1/1:255,18,0	0/1:255,0,84	1/1:255,18,0	0/1:255,0,255	1/1:255,24,0	0/1:255,0,255	1/1:255,27,0	0/1:153,0,233	0/1:82,0,207	0/1:255,0,255	0/1:255,0,255	0/1:139,0,149	1/1:255,42,0	1/1:255,33,0	1/1:255,57,0	1/1:255,24,0	1/1:255,42,0	1/1:255,45,0	0/0:.	0/0:.	1/1:255,33,0	0/1:255,0,255	1/1:255,18,0	1/1:255,33,0	0/0:.	0/0:.	0/0:.	1/1:255,18,0	1/1:255,48,0	1/1:255,42,0	0/1:255,0,255
Pbr011591.1	1153	T	A	1/1:202,18,0	1/1:95,9,0	1/1:219,33,0	0/1:114,0,168	1/1:203,21,0	1/1:212,21,0	./.:.	1/1:116,15,0	1/1:240,18,0	0/1:157,0,157	1/1:253,30,0	0/1:116,0,130	0/1:114,0,105	1/1:255,39,0	1/1:255,39,0	1/1:233,21,0	1/1:227,18,0	1/1:251,30,0	1/1:189,12,0	1/1:213,18,0	1/1:255,0,2	1/1:166,12,0	1/1:134,21,0	1/1:209,24,0	1/1:146,12,0	0/1:177,0,127	1/1:206,27,0	0/1:163,0,55	0/1:79,0,87	1/1:255,27,0	0/1:76,0,36	1/1:209,24,0	1/1:60,3,0	1/1:255,33,0	0/1:70,0,96	1/1:164,15,0	1/1:255,24,0	0/1:145,0,45	0/1:179,0,121	1/1:255,21,0	./.:.	1/1:212,12,0	0/1:145,0,200	0/1:78,0,67	1/1:222,30,0	0/0:.
Pbr038889.1	1944	T	G	0/1:255,0,255	0/1:135,0,255	0/1:255,0,144	0/0:.	0/1:255,0,255	0/0:.	0/0:.	0/1:255,0,199	0/1:195,0,255	0/1:255,0,255	0/0:.	0/0:.	0/1:97,0,255	0/0:.	0/1:227,0,181	0/0:.	0/0:.	0/0:.	./.:.	0/0:.	0/1:138,0,255	0/0:.	0/1:214,0,255	0/0:.	0/1:255,0,232	0/0:.	0/1:126,0,255	0/0:.	0/0:.	0/0:.	0/0:.	0/0:.	0/0:.	1/1:255,24,0	0/0:.	0/0:.	0/0:.	0/0:.	0/0:.	1/1:255,42,0	1/1:255,51,0	1/1:255,24,0	0/0:.	0/0:.	0/0:.	0/0:.
Pbr011591.1	1031	C	T	0/0:.	0/0:.	0/0:.	0/1:101,0,28	0/0:.	./.:.	0/1:170,0,51	0/0:.	0/0:.	./.:.	0/0:.	0/1:116,0,128	0/1:140,0,48	0/0:.	0/0:.	0/0:.	0/0:.	0/0:.	0/0:.	0/1:202,0,11	0/1:102,0,184	0/0:.	0/0:.	0/0:.	0/0:.	0/0:.	0/0:.	0/0:.	./.:.	0/1:73,0,201	0/1:113,0,47	0/0:.	0/0:.	0/0:.	0/1:152,0,134	0/1:122,0,204	0/0:.	0/1:70,0,116	0/1:129,0,219	0/0:.	1/1:110,6,0	0/1:78,0,253	0/1:180,0,161	0/1:68,0,193	0/0:.	1/1:101,0,6
Pbr000739.1	733	A	T	1/1:255,33,0	1/1:255,21,0	1/1:255,10,0	1/1:213,12,0	1/1:255,39,0	0/1:214,0,255	./.:.	0/1:255,0,31	0/1:255,0,168	1/1:255,24,0	0/1:149,0,48	1/1:255,24,0	1/1:255,27,0	0/1:255,0,226	0/1:144,0,137	1/1:255,36,0	1/1:255,33,0	0/1:255,0,149	1/1:163,9,0	0/1:251,0,255	1/1:255,27,0	0/1:235,0,228	1/1:255,36,0	0/1:206,0,133	0/0:.	1/1:255,48,0	1/1:255,24,0	0/1:174,0,255	0/1:165,0,142	0/1:189,0,255	0/1:144,0,125	0/1:255,0,108	0/1:255,0,225	0/0:.	1/1:255,30,0	1/1:255,33,0	1/1:255,30,0	1/1:255,24,0	1/1:255,19,0	0/0:.	0/0:.	0/1:239,0,116	1/1:255,24,0	0/1:218,0,124	1/1:255,24,0	./.:.
Pbr019924.1	1784	A	G	1/1:255,42,0	1/1:255,33,0	0/1:215,0,168	0/1:75,0,255	1/1:255,39,0	0/0:.	0/0:.	0/0:.	0/1:255,0,208	0/1:165,0,177	0/1:255,0,140	0/0:.	0/0:.	0/0:.	0/1:255,0,9	1/1:255,15,0	0/1:255,0,255	0/1:255,0,214	0/1:172,0,255	0/1:240,0,255	0/1:168,0,255	0/1:90,0,255	1/1:255,30,0	0/0:.	./.:.	0/1:118,0,217	1/1:255,30,0	0/0:.	0/1:197,0,255	0/1:229,0,243	0/0:.	0/1:206,0,221	1/1:229,24,0	0/0:.	0/0:.	0/1:255,0,255	0/0:.	0/1:131,0,255	0/0:.	0/0:.	0/0:.	0/0:.	0/1:238,0,245	0/0:.	0/0:.	0/1:122,0,103
Pbr040364.1	1038	C	T	0/1:130,0,8	0/0:.	0/0:.	0/0:.	0/0:.	0/0:.	0/0:.	0/0:.	0/0:.	0/0:.	0/0:.	0/0:.	0/0:.	0/1:164,0,22	0/0:.	0/0:.	0/0:.	0/0:.	0/1:246,0,93	0/0:.	0/0:.	0/1:82,0,98	0/0:.	0/1:154,0,195	0/0:.	0/0:.	0/0:.	0/0:.	0/0:.	0/0:.	0/0:.	0/0:.	0/0:.	1/1:255,45,0	0/1:152,0,255	0/0:.	0/1:239,0,254	0/0:.	0/0:.	1/1:255,30,0	1/1:255,39,0	1/1:224,18,0	0/0:.	0/0:.	0/0:.	0/0:.
Pbr040364.1	1422	T	A	0/1:149,0,50	0/0:.	0/0:.	0/0:.	0/0:.	0/0:.	0/0:.	0/0:.	0/0:.	0/0:.	0/0:.	0/0:.	0/0:.	0/1:159,0,19	0/0:.	0/0:.	0/0:.	0/0:.	0/1:237,0,70	0/0:.	0/0:.	0/1:116,0,56	0/0:.	0/1:103,0,197	0/0:.	0/0:.	0/0:.	0/0:.	0/0:.	0/0:.	0/0:.	0/0:.	0/0:.	1/1:255,33,0	0/1:81,0,233	0/0:.	0/1:79,0,172	0/0:.	0/0:.	1/1:255,27,0	1/1:202,15,0	1/1:203,15,0	0/0:.	0/0:.	0/0:.	0/0:.
Pbr042287.1	3562	A	G	0/0:.	0/0:.	0/0:.	0/0:.	0/0:.	0/0:.	0/0:.	0/0:.	0/0:.	0/1:93,0,51	0/0:.	0/0:.	0/0:.	0/0:.	0/1:135,0,135	0/0:.	0/0:.	0/0:.	0/0:.	./.:.	0/0:.	0/0:.	0/0:.	0/0:.	0/0:.	0/0:.	0/0:.	0/0:.	0/0:.	0/0:.	0/1:167,0,132	0/0:.	0/0:.	0/0:.	1/1:255,24,0	0/1:132,0,152	0/1:193,0,87	./.:.	0/1:72,0,78	0/0:.	1/1:177,12,0	0/0:.	0/0:.	0/0:.	0/0:.	0/0:.
Pbr026497.1	2692	C	T	0/0:.	0/1:98,0,31	1/1:103,9,0	0/1:93,0,126	1/1:151,9,0	0/0:.	0/1:244,0,81	1/1:131,0,2	0/1:203,0,18	0/0:.	./.:.	0/0:.	0/1:82,0,194	1/1:255,7,0	1/1:151,9,0	1/1:166,12,0	0/1:128,0,102	1/1:151,9,0	1/1:252,24,0	1/1:255,21,0	1/1:255,13,0	0/1:194,0,90	0/1:87,0,135	1/1:197,0,2	0/1:248,0,16	./.:.	./.:.	0/0:.	0/0:.	0/0:.	0/0:.	0/0:.	0/0:.	1/1:120,9,0	1/1:236,21,0	0/1:181,0,11	1/1:153,0,2	1/1:243,18,0	0/1:74,0,137	./.:.	1/1:110,6,0	1/1:143,9,0	0/1:151,0,71	1/1:110,6,0	1/1:166,12,0	1/1:146,9,0
Pbr025269.1	284	T	A	0/0:.	0/0:.	0/0:.	0/0:.	0/0:.	0/0:.	./.:.	0/0:.	0/0:.	0/1:96,0,134	0/1:104,0,48	0/0:.	./.:.	0/1:130,0,194	0/1:135,0,143	./.:.	0/1:191,0,124	0/0:.	0/1:96,0,137	0/0:.	0/1:145,0,170	1/1:160,12,0	0/0:.	0/1:137,0,96	0/0:.	0/0:.	0/0:.	0/0:.	0/0:.	0/0:.	./.:.	0/0:.	0/0:.	1/1:151,9,0	0/1:216,0,87	1/1:179,12,0	./.:.	0/0:.	0/1:183,0,113	0/1:118,0,165	1/1:169,9,0	./.:.	0/0:.	0/1:98,0,98	1/1:255,21,0	1/1:255,24,0
Pbr003797.1	750	A	G	0/0:.	1/1:116,9,0	1/1:255,45,0	1/1:214,36,0	1/1:254,30,0	0/0:.	0/0:.	0/1:156,0,255	./.:.	0/1:150,0,230	0/1:92,0,255	./.:.	0/1:157,0,200	0/1:144,0,123	0/1:94,0,152	0/1:81,0,255	0/1:63,0,88	./.:.	0/1:87,0,134	0/0:.	1/1:199,24,0	1/1:151,27,0	1/1:255,33,0	0/1:250,0,52	0/1:66,0,204	1/1:255,33,0	1/1:255,39,0	./.:.	0/0:.	0/0:.	0/0:.	0/0:.	0/0:.	0/0:.	0/0:.	./.:.	0/1:97,0,162	0/1:235,0,255	0/0:.	0/0:.	0/0:.	0/0:.	0/0:.	./.:.	1/1:255,27,0	0/0:.
Pbr038889.1	1446	C	A	0/1:159,0,255	0/1:186,0,255	0/1:200,0,132	0/0:.	./.:.	0/0:.	0/0:.	0/1:255,0,231	0/1:255,0,255	0/1:231,0,255	0/0:.	0/0:.	0/1:255,0,255	0/0:.	0/1:177,0,150	0/0:.	0/1:255,0,255	0/0:.	0/1:255,0,255	0/0:.	0/1:212,0,255	0/0:.	0/1:227,0,255	0/0:.	0/1:232,0,255	0/0:.	0/1:167,0,163	0/0:.	0/0:.	0/0:.	0/0:.	0/0:.	0/0:.	1/1:255,42,0	0/0:.	0/0:.	0/0:.	0/0:.	0/0:.	1/1:255,39,0	1/1:255,54,0	1/1:255,48,0	0/0:.	0/0:.	0/0:.	0/0:.
Pbr038889.1	1956	A	G	0/1:255,0,255	0/1:204,0,255	0/1:165,0,183	0/0:.	0/1:255,0,255	0/0:.	0/0:.	0/1:255,0,169	0/1:166,0,255	0/1:255,0,255	0/0:.	0/0:.	0/1:144,0,255	0/0:.	0/1:248,0,231	0/0:.	0/1:93,0,255	0/0:.	0/1:93,0,255	0/0:.	0/1:85,0,255	0/0:.	0/1:232,0,255	0/0:.	0/1:255,0,174	0/0:.	0/1:78,0,255	0/0:.	0/0:.	0/0:.	0/0:.	0/0:.	0/0:.	1/1:255,24,0	0/0:.	0/0:.	0/0:.	0/0:.	0/0:.	1/1:255,42,0	1/1:255,51,0	1/1:255,27,0	0/0:.	0/0:.	0/0:.	0/0:.
Pbr025371.1	1589	C	T	1/1:252,15,0	1/1:255,21,0	0/1:255,0,255	0/1:255,0,255	1/1:255,36,3	0/1:237,0,255	0/0:.	1/1:255,39,0	0/1:192,0,183	0/1:255,0,150	1/1:255,36,0	1/1:255,30,0	1/1:255,39,0	./.:.	0/1:255,0,216	0/1:210,0,217	1/1:255,36,0	1/1:255,39,0	1/1:255,24,0	0/1:255,0,189	1/1:255,31,0	1/1:255,51,0	1/1:255,36,0	0/1:209,0,255	1/1:255,30,0	0/1:255,0,255	1/1:224,15,0	0/0:.	0/0:.	0/0:.	0/0:.	0/0:.	0/0:.	0/0:.	0/0:.	0/0:.	0/1:255,0,175	0/0:.	0/0:.	0/0:.	./.:.	0/0:.	0/1:255,0,255	1/1:255,27,0	0/0:.	1/1:255,24,0
Pbr003797.1	1329	G	A	1/1:151,9,0	0/0:.	0/0:.	0/0:.	0/0:.	1/1:119,15,0	1/1:197,15,0	0/1:93,0,170	0/1:147,0,119	0/0:.	0/1:96,0,98	0/0:.	0/0:.	0/0:.	./.:.	./.:.	./.:.	0/0:.	0/0:.	1/1:255,24,0	0/0:.	0/0:.	0/0:.	0/0:.	0/1:197,0,42	0/0:.	0/0:.	0/0:.	0/0:.	0/0:.	0/0:.	0/0:.	0/0:.	0/0:.	0/1:106,0,135	0/1:107,0,48	0/1:108,0,88	0/1:216,0,144	0/1:199,0,42	1/1:60,3,0	0/0:.	1/1:244,18,0	1/1:139,9,0	0/0:.	0/0:.	0/1:93,0,161
Pbr036446.1	995	G	A	./.:.	0/0:.	0/0:.	0/0:.	0/0:.	0/0:.	0/0:.	0/0:.	0/0:.	0/0:.	0/0:.	0/0:.	0/0:.	0/0:.	0/1:204,0,39	0/0:.	0/0:.	0/0:.	0/1:110,0,255	0/0:.	0/0:.	0/0:.	0/0:.	0/0:.	0/0:.	./.:.	./.:.	0/0:.	0/0:.	0/0:.	0/0:.	0/0:.	./.:.	0/1:255,0,201	0/1:255,0,255	0/1:175,0,90	0/0:.	0/0:.	0/1:230,0,42	0/1:170,0,163	0/1:255,0,31	0/1:144,0,128	0/0:.	0/1:255,0,255	./.:.	0/0:.
Pbr025371.1	1380	T	C	0/0:.	0/1:220,0,220	0/0:.	0/0:.	0/1:255,0,255	0/0:.	0/1:255,0,37	0/1:255,0,255	0/1:143,0,255	0/1:249,0,255	0/0:.	0/0:.	0/0:.	0/0:.	0/0:.	0/0:.	0/1:103,0,255	0/1:255,0,141	1/1:255,24,0	0/1:87,0,255	0/1:255,0,128	0/0:.	0/1:124,0,225	0/0:.	0/0:.	0/0:.	0/1:210,0,255	0/0:.	0/0:.	0/0:.	0/0:.	0/0:.	0/0:.	0/0:.	0/0:.	1/1:255,45,0	0/1:255,0,255	1/1:255,36,0	0/1:255,0,214	0/1:238,0,123	1/1:255,18,0	1/1:255,27,0	0/1:125,0,255	0/0:.	0/1:211,0,255	./.:.
Pbr004910.1	1728	A	G	0/1:255,0,141	1/1:255,24,0	0/1:255,0,116	0/1:255,0,77	1/1:255,39,0	0/1:98,0,98	0/0:.	0/1:144,0,250	0/1:234,0,190	0/1:127,0,255	0/1:87,0,255	1/1:255,57,0	0/1:116,0,255	0/1:223,0,255	0/0:.	0/1:194,0,255	0/1:255,0,155	0/1:241,0,255	0/1:206,0,255	0/0:.	1/1:255,45,0	0/1:244,0,226	1/1:255,27,0	0/1:255,0,255	0/1:93,0,255	0/1:103,0,200	1/1:255,24,0	0/0:.	0/0:.	0/0:.	0/0:.	0/0:.	0/0:.	0/0:.	0/0:.	0/0:.	0/0:.	0/0:.	0/0:.	0/0:.	0/0:.	0/0:.	0/1:197,0,197	0/1:255,0,255	./.:.	0/0:.
Pbr004938.1	132	G	T	0/1:100,0,245	0/0:.	0/0:.	0/0:.	0/0:.	0/0:.	0/0:.	0/0:.	0/1:98,0,98	0/0:.	0/0:.	0/0:.	0/0:.	0/0:.	0/0:.	0/0:.	./.:.	0/0:.	0/0:.	0/1:108,0,98	0/0:.	0/1:213,0,188	0/0:.	0/1:75,0,51	0/0:.	0/0:.	0/0:.	0/0:.	0/0:.	0/0:.	0/0:.	0/0:.	0/0:.	0/1:182,0,42	0/0:.	0/1:187,0,159	0/0:.	0/1:98,0,98	0/0:.	0/0:.	0/0:.	./.:.	0/0:.	0/0:.	1/1:151,9,0	0/1:154,0,132
Pbr026497.1	2431	A	G	0/0:.	0/1:93,0,175	1/1:255,36,0	0/1:87,0,132	0/1:255,0,30	0/0:.	0/1:153,0,107	1/1:255,63,0	1/1:255,45,0	0/1:255,0,215	0/1:203,0,109	0/1:194,0,176	0/1:176,0,160	1/1:255,42,0	1/1:255,24,0	1/1:255,39,0	0/1:255,0,169	1/1:255,54,0	1/1:255,27,0	1/1:255,39,0	1/1:255,45,0	0/1:216,0,177	0/1:164,0,255	1/1:97,15,0	1/1:230,27,0	0/1:161,0,190	0/1:189,0,255	0/0:.	0/0:.	0/0:.	0/0:.	0/0:.	0/0:.	1/1:255,33,0	0/1:242,0,43	1/1:255,24,0	1/1:255,10,0	1/1:255,27,0	0/1:131,0,213	1/1:157,12,0	1/1:255,30,0	1/1:120,9,0	0/1:213,0,207	1/1:255,15,0	1/1:255,30,0	1/1:103,0,5
Pbr040364.1	472	G	A	0/0:.	0/1:153,0,80	0/0:.	0/1:89,0,25	0/0:.	./.:.	0/0:.	1/1:105,9,0	./.:.	./.:.	0/0:.	1/1:152,18,0	1/1:158,18,0	0/0:.	1/1:121,8,0	./.:.	1/1:142,15,0	1/1:164,18,0	0/1:78,0,141	1/1:255,36,0	1/1:83,9,0	0/0:.	1/1:87,12,0	0/0:.	1/1:66,6,0	0/1:65,0,28	./.:.	0/0:.	0/0:.	0/0:.	0/0:.	0/0:.	0/0:.	0/0:.	0/0:.	0/0:.	0/0:.	0/0:.	0/0:.	0/0:.	0/0:.	0/0:.	0/0:.	./.:.	0/1:213,0,70	0/0:.
Pbr004910.1	378	C	T	0/1:193,0,162	1/1:255,66,0	1/1:255,42,0	0/1:142,0,255	1/1:247,24,0	0/1:209,0,168	0/0:.	1/1:255,27,0	0/1:238,0,249	1/1:228,0,5	0/1:222,0,110	1/1:239,21,0	0/1:206,0,135	./.:.	1/1:251,24,0	0/1:232,0,232	0/1:255,0,210	./.:.	0/1:181,0,255	0/0:.	1/1:255,42,0	0/1:180,0,220	1/1:255,30,0	./.:.	1/1:255,33,0	./.:.	1/1:255,24,0	0/0:.	0/0:.	0/0:.	0/0:.	0/0:.	0/0:.	0/1:131,0,207	0/0:.	0/0:.	0/1:187,0,255	0/0:.	0/0:.	0/0:.	0/0:.	0/0:.	1/1:189,18,0	0/1:161,0,238	0/0:.	0/1:235,0,255
Pbr016329.1	2188	T	C	0/0:.	0/0:.	0/0:.	0/0:.	0/0:.	0/0:.	0/0:.	0/0:.	0/0:.	0/1:170,0,184	0/0:.	0/0:.	0/0:.	0/0:.	0/0:.	0/0:.	0/0:.	0/1:130,0,255	0/0:.	0/0:.	0/0:.	0/0:.	0/0:.	0/0:.	0/0:.	0/0:.	0/0:.	0/0:.	0/0:.	0/0:.	0/0:.	0/0:.	0/0:.	./.:.	0/0:.	0/0:.	0/1:255,0,140	0/0:.	0/0:.	0/0:.	0/0:.	0/1:107,0,75	0/0:.	0/0:.	0/1:155,0,255	0/0:.
Pbr011591.1	417	A	C	0/0:.	0/0:.	0/0:.	0/1:255,0,255	0/0:.	0/0:.	1/1:170,18,0	0/0:.	0/0:.	0/1:107,0,36	0/0:.	0/1:255,0,79	0/1:255,0,204	0/0:.	0/0:.	0/0:.	0/0:.	0/0:.	0/0:.	0/1:146,0,255	0/1:127,0,245	0/0:.	0/0:.	0/0:.	0/0:.	0/1:255,0,64	0/0:.	0/1:162,0,77	0/1:181,0,231	0/0:.	./.:.	0/0:.	0/0:.	0/0:.	0/1:167,0,175	0/1:133,0,255	0/0:.	0/1:142,0,45	0/1:230,0,255	0/0:.	0/1:68,0,148	0/1:105,0,255	0/1:81,0,179	0/1:96,0,230	0/0:.	1/1:255,45,0
Pbr035528.1	1221	A	T	0/0:.	0/1:179,0,45	0/0:.	0/0:.	0/1:255,0,171	0/0:.	0/1:136,0,52	0/1:222,0,115	0/0:.	1/1:255,48,0	0/0:.	0/1:97,0,198	0/0:.	0/1:255,0,167	0/0:.	0/1:177,0,155	0/1:164,0,223	0/0:.	0/0:.	0/0:.	./.:.	0/0:.	0/1:220,0,196	0/1:101,0,48	0/1:179,0,14	0/0:.	0/1:255,0,216	0/0:.	0/0:.	0/0:.	0/0:.	0/0:.	0/0:.	1/1:255,27,0	1/1:255,21,0	0/1:163,0,90	0/1:116,0,191	0/0:.	0/1:255,0,188	1/1:144,12,0	1/1:200,21,0	0/0:.	0/1:119,0,165	1/1:255,57,0	0/1:159,0,129	0/1:244,0,252
Pbr023003.1	514	C	T	1/1:255,27,0	1/1:255,27,0	0/1:255,0,255	1/1:255,48,0	1/1:255,33,0	0/1:255,0,9	0/0:.	0/1:124,0,161	0/1:107,0,255	1/1:255,27,0	0/0:.	1/1:255,42,0	0/1:181,0,255	0/1:248,0,255	0/0:.	0/1:186,0,255	1/1:255,15,0	0/1:146,0,51	1/1:255,54,0	0/1:219,0,226	1/1:255,36,0	0/1:71,0,166	1/1:255,21,0	0/1:87,0,223	0/1:255,0,255	1/1:255,42,0	1/1:255,26,5	1/1:255,30,0	1/1:255,33,0	1/1:233,18,0	1/1:247,18,0	1/1:255,48,0	1/1:255,39,0	0/1:239,0,255	1/1:177,15,0	0/0:.	0/1:255,0,255	0/0:.	0/1:172,0,255	1/1:255,21,0	0/0:.	0/0:.	0/1:255,0,30	0/1:153,0,67	0/1:130,0,189	1/1:255,54,0
Pbr019924.1	1728	C	G	0/0:.	0/0:.	0/0:.	0/0:.	0/0:.	0/0:.	0/0:.	0/0:.	0/1:221,0,255	0/1:119,0,72	0/0:.	0/0:.	0/1:108,0,218	0/0:.	0/0:.	0/0:.	0/1:142,0,255	0/0:.	0/0:.	0/1:255,0,220	0/0:.	0/0:.	0/0:.	0/0:.	./.:.	0/0:.	0/0:.	0/0:.	0/0:.	0/0:.	./.:.	0/0:.	0/0:.	0/0:.	1/1:247,18,0	0/1:211,0,255	0/0:.	0/0:.	0/1:255,0,240	0/0:.	0/0:.	0/0:.	0/0:.	0/0:.	0/1:255,0,224	1/1:229,18,0
Pbr042634.1	1075	A	T	0/0:.	0/0:.	0/0:.	0/0:.	0/0:.	0/0:.	0/0:.	0/0:.	0/0:.	0/0:.	0/0:.	0/0:.	0/0:.	0/0:.	0/0:.	0/0:.	0/0:.	0/0:.	0/0:.	0/0:.	0/0:.	./.:.	0/0:.	0/0:.	0/0:.	0/0:.	0/0:.	0/0:.	0/1:73,0,159	0/0:.	0/0:.	./.:.	0/0:.	0/0:.	0/0:.	0/0:.	0/0:.	./.:.	1/1:72,9,0	0/0:.	0/0:.	0/0:.	0/0:.	0/0:.	0/0:.	0/0:.
Pbr019924.1	837	C	A	1/1:255,45,0	1/1:255,36,3	0/1:197,0,197	0/1:255,0,59	1/1:255,21,0	0/0:.	0/0:.	0/0:.	0/1:181,0,255	0/1:255,0,165	0/1:140,0,223	0/0:.	0/0:.	0/0:.	1/1:255,24,0	1/1:255,51,0	0/1:192,0,94	0/1:241,0,255	0/1:255,0,255	0/1:137,0,255	0/1:241,0,255	0/1:173,0,227	1/1:255,39,0	0/0:.	0/1:255,0,135	0/1:132,0,255	1/1:255,21,0	0/0:.	0/0:.	0/0:.	0/0:.	0/0:.	0/0:.	0/0:.	0/0:.	0/1:216,0,248	0/1:255,0,175	0/0:.	0/0:.	0/0:.	0/0:.	0/0:.	0/1:255,0,255	0/0:.	0/0:.	0/0:.
Pbr025774.1	1457	A	G	1/1:110,6,0	./.:.	1/1:160,12,0	1/1:181,12,0	0/0:.	0/0:.	0/0:.	1/1:221,21,0	1/1:255,33,0	./.:.	1/1:218,18,0	1/1:255,7,0	1/1:246,15,0	1/1:58,3,0	1/1:161,8,0	0/1:101,0,20	1/1:255,30,0	1/1:145,12,0	0/1:204,0,8	1/1:136,9,0	1/1:212,12,0	1/1:212,12,0	1/1:255,24,0	./.:.	1/1:255,21,0	1/1:179,7,0	1/1:120,9,0	0/0:.	0/0:.	0/0:.	0/0:.	0/0:.	0/0:.	1/1:110,6,0	1/1:222,18,0	1/1:91,6,0	1/1:184,12,0	1/1:189,12,0	1/1:139,9,0	1/1:220,24,0	1/1:177,15,0	1/1:193,21,0	1/1:142,12,0	1/1:218,18,0	1/1:139,9,0	1/1:129,9,0
Pbr031509.1	283	C	G	./.:.	./.:.	1/1:255,24,0	1/1:148,9,0	./.:.	0/0:.	0/0:.	1/1:106,6,0	1/1:243,18,0	./.:.	1/1:184,12,0	1/1:255,42,0	1/1:184,12,0	1/1:110,6,0	1/1:110,6,0	1/1:151,9,0	1/1:157,12,0	1/1:255,27,0	1/1:235,18,0	1/1:250,21,0	1/1:60,3,0	1/1:194,15,0	./.:.	1/1:170,15,0	1/1:210,12,0	1/1:238,21,0	./.:.	0/0:.	0/0:.	0/0:.	0/0:.	0/0:.	0/0:.	1/1:94,6,0	1/1:226,18,0	1/1:171,15,0	1/1:231,21,0	1/1:215,15,0	1/1:147,9,0	1/1:255,27,0	1/1:178,12,0	1/1:60,3,0	1/1:255,30,0	1/1:60,3,0	1/1:196,15,0	1/1:110,6,0
Pbr042188.2	2310	G	A	0/0:.	0/0:.	1/1:151,9,0	0/0:.	0/0:.	0/0:.	./.:.	0/0:.	0/0:.	0/0:.	./.:.	0/0:.	0/0:.	0/0:.	0/1:87,0,216	0/1:90,0,216	0/0:.	0/0:.	0/0:.	0/0:.	0/0:.	0/0:.	0/0:.	0/1:96,0,250	./.:.	0/0:.	0/0:.	./.:.	0/0:.	0/0:.	0/0:.	0/0:.	0/0:.	0/0:.	0/0:.	0/1:111,0,255	0/0:.	0/1:150,0,116	./.:.	1/1:255,33,0	0/1:160,0,213	0/0:.	0/0:.	1/1:255,24,0	0/1:221,0,169	1/1:255,27,0
Pbr001247.1	2625	A	C	0/0:.	0/0:.	0/1:149,0,36	0/0:.	0/0:.	0/0:.	0/0:.	0/1:65,0,255	0/0:.	0/0:.	0/0:.	0/1:237,0,255	0/1:116,0,194	0/0:.	./.:.	0/0:.	0/1:173,0,255	0/0:.	0/0:.	0/1:176,0,189	0/0:.	0/1:211,0,255	0/0:.	0/0:.	0/0:.	0/0:.	0/0:.	0/0:.	0/0:.	0/0:.	0/0:.	0/0:.	0/0:.	0/0:.	0/1:232,0,186	0/0:.	0/0:.	0/1:87,0,148	1/1:229,18,0	0/0:.	1/1:183,15,0	0/1:144,0,112	0/1:121,0,161	0/0:.	0/0:.	1/1:89,6,0
Pbr019924.1	1257	G	A	1/1:255,36,0	1/1:255,27,0	0/1:187,0,170	0/1:255,0,206	1/1:255,33,0	0/0:.	0/0:.	0/0:.	0/1:255,0,255	0/1:240,0,108	0/1:114,0,105	0/0:.	0/0:.	0/0:.	1/1:255,30,0	1/1:255,33,0	0/1:255,0,170	0/1:93,0,195	0/1:62,0,192	0/1:59,0,255	0/1:255,0,206	0/1:255,0,184	1/1:255,39,0	0/0:.	0/1:255,0,97	0/1:255,0,228	1/1:255,33,0	0/0:.	0/1:209,0,202	0/1:114,0,255	0/0:.	0/1:240,0,255	1/1:255,21,0	0/0:.	0/0:.	0/0:.	0/1:210,0,217	0/1:250,0,167	0/1:228,0,255	0/1:255,0,155	0/0:.	0/0:.	1/1:255,57,0	0/0:.	0/0:.	0/0:.
Pbr040364.1	993	T	C	0/1:94,0,84	0/0:.	0/0:.	0/0:.	0/0:.	0/0:.	0/1:144,0,255	0/0:.	0/0:.	0/0:.	0/0:.	0/0:.	0/0:.	1/1:255,30,0	0/0:.	0/0:.	0/0:.	0/0:.	0/1:255,0,104	0/0:.	0/0:.	0/0:.	0/0:.	1/1:255,27,0	0/0:.	0/0:.	0/0:.	0/0:.	0/0:.	0/0:.	0/0:.	0/0:.	0/0:.	1/1:255,36,0	0/1:158,0,203	0/0:.	0/1:255,0,241	0/0:.	0/0:.	1/1:255,33,0	1/1:255,33,0	1/1:177,12,0	0/0:.	0/0:.	0/0:.	0/0:.
Pbr016344.1	2716	T	C	0/0:.	1/1:255,18,0	./.:.	1/1:169,9,0	1/1:169,9,0	1/1:255,18,0	0/0:.	1/1:162,18,0	1/1:166,12,0	1/1:255,27,0	0/0:.	0/0:.	0/0:.	0/1:98,0,108	./.:.	./.:.	1/1:255,21,0	1/1:255,18,0	0/0:.	./.:.	0/0:.	0/0:.	1/1:170,9,0	0/1:121,0,225	1/1:165,12,0	1/1:211,12,0	1/1:255,18,0	0/1:200,0,147	1/1:255,36,0	0/1:255,0,218	1/1:255,21,0	0/1:255,0,255	1/1:255,27,0	1/1:219,15,0	0/1:81,0,255	1/1:255,15,0	1/1:255,21,0	1/1:251,18,0	1/1:84,6,0	1/1:219,21,0	1/1:212,18,0	1/1:251,21,0	1/1:255,24,0	./.:.	1/1:98,15,0	1/1:255,21,0
Pbr023225.1	3084	T	C	0/0:.	0/0:.	0/0:.	0/0:.	0/0:.	0/0:.	0/0:.	0/0:.	0/0:.	0/0:.	0/0:.	0/1:175,0,255	0/0:.	0/0:.	0/0:.	0/0:.	./.:.	0/0:.	0/0:.	0/0:.	0/1:255,0,61	0/0:.	0/0:.	0/0:.	0/0:.	0/0:.	0/0:.	0/0:.	0/0:.	0/0:.	0/0:.	0/0:.	0/0:.	0/0:.	0/0:.	0/1:215,0,255	0/0:.	0/1:114,0,221	0/0:.	0/1:250,0,51	1/1:255,24,0	0/1:121,0,26	0/0:.	0/0:.	0/0:.	1/1:173,0,2
Pbr011591.1	1014	C	T	0/0:.	0/0:.	0/0:.	0/0:.	0/0:.	0/0:.	0/1:167,0,35	0/0:.	0/0:.	0/0:.	0/0:.	0/0:.	0/1:101,0,51	0/0:.	0/0:.	0/0:.	0/0:.	0/0:.	0/0:.	0/0:.	0/0:.	0/0:.	0/0:.	0/0:.	0/0:.	0/0:.	0/0:.	./.:.	0/0:.	0/0:.	0/0:.	0/0:.	0/0:.	0/0:.	0/1:63,0,149	0/1:107,0,181	0/0:.	0/1:70,0,116	0/1:134,0,201	0/0:.	1/1:84,6,0	0/1:78,0,253	0/0:.	0/1:111,0,111	0/0:.	1/1:140,0,3
Pbr016327.1	1664	T	C	0/0:.	0/0:.	0/0:.	0/0:.	0/0:.	0/0:.	0/0:.	0/0:.	0/0:.	0/1:255,0,222	0/0:.	0/0:.	0/0:.	0/0:.	0/0:.	0/0:.	0/0:.	0/1:200,0,149	0/0:.	0/0:.	0/0:.	0/0:.	0/0:.	0/0:.	0/0:.	0/0:.	0/0:.	0/0:.	0/0:.	0/0:.	0/0:.	0/0:.	0/0:.	0/0:.	0/0:.	0/0:.	0/0:.	0/0:.	0/0:.	1/1:255,30,0	0/1:255,0,27	0/1:253,0,144	0/0:.	0/0:.	0/1:171,0,255	0/0:.
Pbr009692.1	3841	G	C	0/1:217,0,255	0/1:176,0,186	0/1:195,0,255	0/1:195,0,113	1/1:212,12,0	0/0:.	0/0:.	0/1:215,0,99	1/1:255,24,0	1/1:151,9,0	0/0:.	0/1:255,0,255	0/1:255,0,216	0/0:.	0/0:.	0/1:196,0,228	0/1:99,0,241	1/1:255,21,0	0/1:255,0,255	1/1:255,33,0	0/1:255,0,135	1/1:255,21,0	0/1:96,0,255	0/0:.	0/1:184,0,255	1/1:238,15,0	./.:.	0/0:.	0/0:.	0/0:.	0/0:.	0/0:.	0/0:.	0/0:.	0/0:.	0/0:.	0/0:.	0/0:.	0/0:.	0/0:.	0/1:219,0,11	0/0:.	0/0:.	0/1:255,0,255	0/1:135,0,244	0/1:206,0,166
Pbr019924.1	1645	G	C	1/1:160,15,0	1/1:136,12,0	0/1:136,0,251	0/1:138,0,239	1/1:242,21,0	0/0:.	0/0:.	0/0:.	0/1:168,0,211	0/1:87,0,233	0/1:154,0,96	0/0:.	0/0:.	0/0:.	1/1:255,42,0	1/1:255,30,0	0/1:255,0,138	./.:.	0/1:238,0,115	0/1:108,0,223	0/1:125,0,197	0/1:217,0,130	1/1:255,24,0	0/0:.	0/1:196,0,255	0/1:114,0,255	1/1:255,30,0	0/0:.	0/0:.	0/0:.	0/0:.	0/0:.	0/0:.	0/0:.	0/0:.	0/1:72,0,108	0/1:241,0,212	0/1:150,0,167	0/0:.	0/0:.	0/0:.	0/0:.	./.:.	0/0:.	0/0:.	0/0:.
Pbr019924.1	1664	A	T	1/1:183,2,0	1/1:186,15,0	0/1:148,0,186	0/1:185,0,225	1/1:240,27,0	0/0:.	0/0:.	0/0:.	0/1:90,0,227	0/1:87,0,210	0/1:71,0,125	0/0:.	0/0:.	0/0:.	1/1:255,30,0	1/1:255,27,0	0/1:221,0,144	./.:.	0/1:211,0,39	0/1:157,0,247	0/1:243,0,121	0/1:214,0,130	1/1:240,21,0	0/0:.	0/1:155,0,255	0/1:87,0,255	1/1:255,42,0	0/0:.	0/0:.	0/0:.	0/0:.	0/0:.	0/0:.	0/0:.	0/0:.	0/1:72,0,108	0/1:255,0,204	0/0:.	0/0:.	0/0:.	0/0:.	0/0:.	0/1:84,0,255	0/0:.	0/0:.	0/0:.
Pbr009692.1	1675	G	A	0/0:.	0/0:.	0/0:.	0/0:.	0/0:.	0/0:.	1/1:255,36,0	0/0:.	0/0:.	0/0:.	0/1:103,0,223	0/0:.	0/0:.	0/1:141,0,200	0/0:.	0/0:.	0/0:.	0/0:.	0/1:78,0,255	0/0:.	0/0:.	0/0:.	0/0:.	0/1:255,0,255	0/0:.	0/0:.	0/0:.	0/1:255,0,243	0/1:176,0,255	0/1:255,0,255	0/0:.	0/0:.	0/1:138,0,255	0/1:141,0,255	0/1:255,0,255	1/1:255,27,0	1/1:255,51,0	1/1:255,42,0	0/0:.	0/0:.	0/0:.	1/1:255,36,0	0/1:151,0,208	0/0:.	0/0:.	0/1:255,0,216
Pbr038889.1	1333	T	C	0/1:149,0,181	0/1:179,0,223	0/1:132,0,241	0/0:.	0/1:57,0,255	0/0:.	0/0:.	./.:.	0/1:158,0,228	0/1:125,0,241	0/0:.	0/0:.	0/1:80,0,255	0/0:.	0/1:120,0,231	0/0:.	./.:.	0/0:.	0/1:130,0,255	0/0:.	./.:.	0/0:.	0/1:144,0,255	0/0:.	./.:.	0/0:.	0/1:146,0,144	0/0:.	0/0:.	0/0:.	0/0:.	0/0:.	0/0:.	0/1:164,0,30	0/0:.	0/0:.	0/0:.	0/0:.	0/0:.	0/1:255,0,27	1/1:255,27,0	1/1:255,27,0	0/0:.	0/0:.	0/0:.	0/0:.
Pbr025083.1	397	G	A	0/1:62,0,193	1/1:218,18,0	./.:.	1/1:229,36,0	1/1:160,21,0	./.:.	0/0:.	1/1:255,36,0	./.:.	1/1:255,27,0	0/1:132,0,76	0/1:192,0,117	0/0:.	0/0:.	1/1:255,30,0	0/1:105,0,146	1/1:255,24,0	0/1:160,0,112	1/1:207,24,0	0/0:.	1/1:237,26,2	0/1:138,0,179	1/1:137,12,0	0/0:.	0/1:192,0,151	1/1:255,36,0	1/1:240,33,0	0/0:.	0/0:.	0/0:.	0/0:.	0/0:.	0/0:.	0/1:173,0,28	0/0:.	./.:.	0/1:74,0,176	0/0:.	0/0:.	0/0:.	0/0:.	0/0:.	0/1:233,0,182	1/1:125,15,0	0/1:108,0,160	./.:.
Pbr011594.1	1502	A	G	0/0:.	0/0:.	0/0:.	0/0:.	0/0:.	0/1:170,0,255	1/1:202,18,0	0/0:.	0/0:.	0/0:.	0/0:.	0/1:211,0,33	0/1:67,0,177	0/0:.	0/0:.	0/0:.	0/1:123,0,255	0/0:.	0/0:.	0/0:.	0/0:.	0/0:.	0/0:.	0/0:.	0/0:.	0/0:.	0/0:.	0/1:97,0,255	0/0:.	0/1:128,0,255	0/1:142,0,246	0/1:113,0,255	0/0:.	1/1:253,27,0	0/1:124,0,164	0/1:66,0,48	0/1:154,0,87	0/1:255,0,226	0/1:130,0,255	1/1:112,9,0	0/0:.	1/1:255,33,0	0/0:.	0/1:111,0,255	1/1:255,51,0	0/1:181,0,186
Pbr012606.1	451	C	A	0/1:224,0,160	1/1:255,33,0	0/1:255,0,18	0/0:.	1/1:255,21,0	1/1:100,9,0	1/1:255,18,0	1/1:188,12,0	1/1:255,33,0	1/1:255,36,0	0/1:255,0,205	0/0:.	0/1:203,0,71	./.:.	0/1:111,0,50	0/1:211,0,145	0/1:203,0,113	1/1:255,39,0	0/1:240,0,214	0/1:183,0,157	1/1:255,24,0	0/1:176,0,106	1/1:255,42,0	./.:.	1/1:255,36,0	0/0:.	1/1:255,33,0	1/1:204,0,2	0/0:.	0/1:186,0,201	0/1:94,0,135	./.:.	0/1:175,0,154	0/0:.	0/0:.	./.:.	0/0:.	0/0:.	0/0:.	0/0:.	0/0:.	0/0:.	1/1:191,21,0	0/1:255,0,166	1/1:255,39,0	0/1:204,0,127
Pbr042287.1	2012	T	C	1/1:255,54,0	1/1:255,24,0	1/1:255,39,0	1/1:255,84,0	1/1:255,42,0	0/1:255,0,255	1/1:255,24,0	1/1:255,48,0	1/1:255,57,0	1/1:255,24,0	1/1:255,42,0	0/1:255,0,255	1/1:255,30,0	1/1:255,39,0	1/1:255,39,0	1/1:255,39,0	0/1:255,0,81	0/1:255,0,255	1/1:255,60,0	1/1:255,33,0	1/1:255,24,0	1/1:255,48,0	1/1:255,36,0	1/1:255,75,0	0/1:180,0,255	1/1:255,45,0	1/1:255,39,0	0/1:189,0,168	0/0:.	0/0:.	0/0:.	0/0:.	0/0:.	0/1:255,0,214	1/1:255,36,0	1/1:255,39,0	1/1:255,39,0	0/1:232,0,251	1/1:255,45,0	0/0:.	0/0:.	1/1:255,27,0	1/1:255,36,0	0/1:208,0,255	0/0:.	0/1:231,0,249
Pbr003768.1	441	A	C	1/1:255,27,0	1/1:255,15,0	0/1:255,0,255	0/0:.	0/1:241,0,8	0/0:.	0/1:228,0,176	1/1:255,15,0	0/1:252,0,197	0/0:.	1/1:255,27,0	0/0:.	1/1:255,18,0	1/1:126,9,0	0/0:.	./.:.	0/1:255,0,183	0/0:.	1/1:203,15,0	1/1:255,21,0	0/1:255,0,157	0/1:255,0,170	0/1:244,0,11	1/1:181,12,0	0/0:.	0/0:.	1/1:210,15,0	0/0:.	0/0:.	0/0:.	0/0:.	0/0:.	0/0:.	0/0:.	0/0:.	1/1:210,12,0	0/0:.	0/1:127,0,48	0/0:.	0/0:.	0/0:.	0/0:.	0/0:.	0/0:.	0/1:125,0,255	./.:.
Pbr033296.1	943	C	A	0/1:192,0,195	0/0:.	0/1:181,0,255	1/1:255,27,0	0/0:.	0/1:252,0,255	0/0:.	0/0:.	./.:.	0/0:.	1/1:223,15,0	0/1:175,0,45	0/1:208,0,165	0/1:132,0,48	0/1:68,0,220	0/1:209,0,239	0/1:142,0,188	0/1:69,0,255	1/1:255,42,0	0/0:.	0/1:255,0,118	0/1:93,0,255	0/0:.	1/1:255,33,0	0/1:215,0,123	1/1:255,48,0	0/0:.	0/1:254,0,255	0/0:.	0/1:212,0,255	1/1:255,21,0	0/1:194,0,163	1/1:255,33,0	0/0:.	0/0:.	0/0:.	0/0:.	0/0:.	0/0:.	0/0:.	0/0:.	0/0:.	0/0:.	0/0:.	0/0:.	0/0:.
Pbr039036.1	3892	A	G	0/0:.	1/1:255,30,0	./.:.	1/1:255,36,0	1/1:255,36,0	0/0:.	0/0:.	0/0:.	1/1:255,36,0	0/1:192,0,156	0/0:.	1/1:255,45,0	0/1:246,0,218	0/1:90,0,160	1/1:255,27,0	0/0:.	0/1:223,0,103	0/1:182,0,245	0/0:.	0/1:95,0,255	0/1:101,0,255	0/1:221,0,79	1/1:255,48,0	./.:.	0/1:64,0,229	1/1:155,18,0	1/1:255,45,0	0/0:.	0/0:.	0/0:.	0/0:.	0/0:.	0/0:.	0/0:.	0/0:.	0/0:.	0/0:.	0/0:.	0/0:.	0/0:.	0/0:.	0/0:.	1/1:163,12,0	0/1:93,0,32	0/0:.	0/0:.
Pbr009692.1	2719	A	G	0/1:255,0,195	0/0:.	0/1:206,0,147	0/0:.	0/0:.	0/0:.	0/1:207,0,255	0/1:255,0,211	0/0:.	0/0:.	./.:.	0/1:255,0,255	./.:.	0/1:255,0,90	1/1:255,24,0	0/1:249,0,255	0/0:.	0/0:.	0/1:255,0,165	0/0:.	0/1:183,0,255	0/0:.	0/0:.	0/1:234,0,189	0/1:147,0,236	0/0:.	0/0:.	0/0:.	0/0:.	0/0:.	0/0:.	0/0:.	0/0:.	1/1:255,30,0	0/1:255,0,255	0/1:102,0,189	1/1:255,36,0	1/1:255,30,0	0/1:147,0,219	0/1:219,0,255	0/0:.	1/1:255,48,0	0/0:.	0/0:.	0/1:211,0,255	0/1:255,0,158
Pbr003797.1	534	C	T	0/0:.	0/0:.	0/0:.	0/0:.	0/0:.	0/0:.	1/1:255,39,0	0/0:.	./.:.	0/0:.	0/0:.	0/0:.	0/0:.	0/0:.	0/0:.	0/0:.	0/0:.	0/0:.	0/0:.	0/1:255,0,53	0/0:.	0/0:.	0/0:.	0/0:.	0/0:.	0/0:.	0/0:.	0/0:.	0/0:.	0/0:.	0/0:.	0/0:.	0/0:.	0/0:.	0/1:144,0,255	0/0:.	0/1:152,0,175	0/1:255,0,236	0/1:93,0,194	1/1:255,42,0	0/0:.	0/1:161,0,124	0/1:244,0,239	0/0:.	0/0:.	0/1:217,0,131
Pbr003797.1	1060	G	A	0/0:.	1/1:204,15,0	1/1:255,30,0	0/1:133,0,54	1/1:255,33,0	0/0:.	0/0:.	0/1:198,0,152	0/1:151,0,251	0/1:135,0,174	0/1:173,0,211	0/0:.	0/1:144,0,213	0/1:190,0,146	0/1:88,0,227	0/1:200,0,155	0/1:207,0,120	0/1:124,0,126	0/1:138,0,206	0/0:.	0/1:105,0,166	1/1:251,24,0	1/1:255,39,0	0/1:114,0,75	0/1:155,0,240	0/1:140,0,255	1/1:248,24,0	0/0:.	0/0:.	0/0:.	0/0:.	0/0:.	0/0:.	0/0:.	0/0:.	0/1:110,0,123	0/1:94,0,223	0/1:211,0,135	0/0:.	0/0:.	0/0:.	0/0:.	0/0:.	./.:.	0/0:.	0/0:.
Pbr025091.1	1077	G	A	0/0:.	0/0:.	0/0:.	0/0:.	0/0:.	0/0:.	./.:.	0/0:.	0/0:.	0/0:.	0/0:.	0/0:.	0/0:.	0/0:.	0/0:.	0/0:.	0/0:.	0/0:.	0/0:.	0/0:.	0/0:.	0/0:.	0/0:.	0/0:.	0/0:.	0/0:.	0/0:.	0/0:.	0/0:.	0/0:.	0/0:.	./.:.	0/0:.	1/1:255,24,0	0/1:116,0,183	0/0:.	0/0:.	0/0:.	0/0:.	0/0:.	1/1:236,30,0	0/0:.	0/0:.	0/0:.	0/0:.	1/1:255,33,0
[truncated: 15 more columns]
