# Supplementary material for: Contrasting genetic variation and positive selection followed the divergence of NBS-encoding genes in Asian and European pears
Source: BMC Genomics. 2020 Nov 19;21:809. doi: 10.1186/s12864-020-07226-1 (PMC7678159; doi:10.1186/s12864-020-07226-1)
Supplement: Supplementary file 10 — Additional file 10. The list of non-synonymous or synonymous significantly different SNPs in Asian and European populations. [file 12864_2020_7226_MOESM10_ESM.xlsx]

## Sheet: Asian
Gene id	Location	SNP	Reference	Change	Synonymous
Pbr025269.1	2348	G	CAT	CGT	FALSE
Pbr001247.1	2594	G	CAT	CGT	FALSE
Pbr001247.1	2656	G	AAT	GAT	FALSE
Pbr001247.1	2501	C	CTA	CCA	FALSE
Pbr001247.1	2868	A	GCG	GCA	TRUE
Pbr001247.1	2321	C	GAT	GCT	FALSE
Pbr002896.1	1988	T	CGA	CTA	FALSE
Pbr003344.1	3061	A	GAG	AAG	FALSE
Pbr003359.1	482	C	TTT	TCT	FALSE
Pbr003359.1	424	C	TTT	CTT	FALSE
Pbr003359.1	456	G	AAC	AAG	FALSE
Pbr003359.1	1473	G	ATA	ATG	FALSE
Pbr003359.1	2777	C	TTT	TCT	FALSE
Pbr003359.1	2894	G	CCC	CGC	FALSE
Pbr003359.1	261	T	ATC	ATT	TRUE
Pbr003359.1	2754	G	TTA	TTG	TRUE
Pbr003798.1	1079	C	TGT	TCT	FALSE
Pbr003798.1	2040	G	CAA	CAG	TRUE
Pbr003798.1	1350	C	GAT	GAC	TRUE
Pbr003798.1	3525	T	ATC	ATT	TRUE
Pbr004089.1	1456	T	CGC	TGC	FALSE
Pbr004621.1	473	T	TCG	TTG	FALSE
Pbr004621.1	78	G	CAC	CAG	FALSE
Pbr004933.1	930	G	ACT	ACG	TRUE
Pbr004933.1	686	T	GCA	GTA	FALSE
Pbr004933.1	594	A	GGG	GGA	TRUE
Pbr004933.1	1331	T	TCT	TTT	FALSE
Pbr004933.1	168	G	CAA	CAG	TRUE
Pbr004933.1	1341	T	AAC	AAT	TRUE
Pbr006646.1	1938	G	ACC	ACG	TRUE
Pbr006646.1	1110	G	GAT	GAG	FALSE
Pbr006646.1	2173	T	CTC	TTC	FALSE
Pbr007883.1	1557	G	TTA	TTG	TRUE
Pbr008002.2	150	A	CGT	CGA	TRUE
Pbr008002.2	2442	A	TTG	TTA	TRUE
Pbr008657.1	2292	T	AAG	AAT	FALSE
Pbr009692.1	3954	C	ACT	ACC	TRUE
Pbr010520.1	505	A	GAA	AAA	FALSE
Pbr011594.1	1462	A	CAA	AAA	FALSE
Pbr011610.1	2607	G	CTA	CTG	TRUE
Pbr011612.1	2603	G	AAG	AGG	FALSE
Pbr011612.1	3378	G	TCA	TCG	TRUE
Pbr011612.1	2612	T	CCA	CTA	FALSE
Pbr011612.1	3397	T	CCT	TCT	FALSE
Pbr011612.1	2825	G	TAC	TGC	FALSE
Pbr011612.1	2832	A	CAG	CAA	TRUE
Pbr011612.1	3162	C	TCT	TCC	TRUE
Pbr011612.1	3564	G	ATA	ATG	FALSE
Pbr011612.1	2613	G	CCA	CCG	TRUE
Pbr011612.1	2946	A	CTG	CTA	TRUE
Pbr011612.1	3721	C	TGT	CGT	FALSE
Pbr011612.1	609	A	ATG	ATA	FALSE
Pbr012793.1	2322	G	TCA	TCG	TRUE
Pbr012793.1	2345	A	CGT	CAT	FALSE
Pbr012793.1	2708	T	GAG	GTG	FALSE
Pbr012793.1	2049	G	AGA	AGG	TRUE
Pbr012793.1	2154	G	AAA	AAG	TRUE
Pbr012793.1	2107	C	GGT	CGT	FALSE
Pbr013119.1	1300	A	TGG	AGG	FALSE
Pbr014063.15	819	T	AAT	AAT	TRUE
Pbr014265.1	4035	T	TAC	TAT	TRUE
Pbr014268.1	689	G	CAC	CGC	FALSE
Pbr014268.1	352	T	CAT	TAT	FALSE
Pbr014268.1	795	G	GCA	GCG	TRUE
Pbr014268.1	1535	G	ACT	AGT	FALSE
Pbr016325.1	2223	C	GGT	GGC	TRUE
Pbr016325.1	2256	G	ACA	ACG	TRUE
Pbr016325.1	1913	G	AAA	AGA	FALSE
Pbr016327.1	1998	G	TCC	TCG	TRUE
Pbr016327.1	2058	T	AAC	AAT	TRUE
Pbr016329.1	171	G	CAA	CAG	TRUE
Pbr016329.1	538	T	CCT	TCT	FALSE
Pbr016329.1	41	C	AGC	ACC	FALSE
Pbr016344.1	1270	G	AAG	GAG	FALSE
Pbr016344.1	2613	G	AAC	AAG	FALSE
Pbr016344.1	2876	T	TCT	TTT	FALSE
Pbr016344.1	2344	T	CCC	TCC	FALSE
Pbr016344.1	2308	G	AAG	GAG	FALSE
Pbr016344.1	1733	A	TGC	TAC	FALSE
Pbr016344.1	1344	A	GCG	GCA	TRUE
Pbr017278.1	2836	G	ATT	GTT	FALSE
Pbr017278.1	2541	G	AAA	AAG	TRUE
Pbr017278.1	1418	C	ATG	ACG	FALSE
Pbr017278.1	3317	A	GGA	GAA	FALSE
Pbr017278.1	260	T	GAG	GTG	FALSE
Pbr017278.1	3000	A	AGC	AGA	FALSE
Pbr017278.1	2574	A	CTT	CTA	TRUE
Pbr017301.1	3543	G	ATT	ATG	FALSE
Pbr017334.1	1598	G	CCG	CGG	FALSE
Pbr017334.1	1594	G	ACT	GCT	FALSE
Pbr017334.1	2519	T	GAA	GTA	FALSE
Pbr017334.1	2847	A	GGG	GGA	TRUE
Pbr017334.1	1548	A	ACG	ACA	TRUE
Pbr019092.1	2453	C	CTA	CCA	FALSE
Pbr019092.1	1052	A	ACA	AAA	FALSE
Pbr019092.1	3148	G	TGC	GGC	FALSE
Pbr019092.1	1408	T	ACC	TCC	FALSE
Pbr019092.1	2361	G	CCA	CCG	TRUE
Pbr019092.1	2308	A	GAT	AAT	FALSE
Pbr019751.2	358	G	TTT	GTT	FALSE
Pbr019751.2	3160	T	ATT	TTT	FALSE
Pbr019876.1	152	A	GGT	GAT	FALSE
Pbr019876.1	224	A	CGG	CAG	FALSE
Pbr019876.1	270	G	CAA	CAG	TRUE
Pbr019876.1	641	G	GAA	GGA	FALSE
Pbr019876.1	661	C	TTG	CTG	TRUE
Pbr019876.1	66	C	GAT	GAC	TRUE
Pbr019876.1	782	C	GTC	GCC	FALSE
Pbr019876.1	746	T	GAG	GTG	FALSE
Pbr019924.1	926	C	GAT	GCT	FALSE
Pbr019924.1	821	C	TTA	TCA	FALSE
Pbr019924.1	2191	A	GAG	AAG	FALSE
Pbr019924.1	1711	A	TTT	ATT	FALSE
Pbr019924.1	1854	C	TGG	TGC	FALSE
Pbr020988.1	2807	T	TCA	TTA	FALSE
Pbr023003.1	2164	G	CTG	GTG	FALSE
Pbr023003.1	3930	A	AGT	AGA	FALSE
Pbr023003.1	3136	C	ATG	CTG	FALSE
Pbr023184.1	909	C	ACT	ACC	TRUE
Pbr023184.1	635	C	GTT	GCT	FALSE
Pbr023184.1	1408	G	AAG	GAG	FALSE
Pbr023184.1	1434	G	AAA	AAG	TRUE
Pbr023184.1	1026	C	GAT	GAC	TRUE
Pbr023185.1	1781	C	ATA	ACA	FALSE
Pbr023185.1	1582	T	GTG	TTG	FALSE
Pbr023185.1	1714	C	TTT	CTT	FALSE
Pbr023226.1	10837	C	GAT	CAT	FALSE
Pbr023278.1	1755	G	TTA	TTG	TRUE
Pbr023741.1	602	G	AAG	AGG	FALSE
Pbr023741.1	3911	T	GAA	GTA	FALSE
Pbr023741.1	4768	A	GAA	AAA	FALSE
Pbr023741.1	3905	A	GTG	GAG	FALSE
Pbr023741.1	1172	A	AGT	AAT	FALSE
Pbr023741.1	1033	A	GCA	ACA	FALSE
Pbr023741.1	736	C	TTC	CTC	FALSE
Pbr023926.1	738	T	AGC	AGT	TRUE
Pbr023984.1	2375	A	AGA	AAA	FALSE
Pbr023984.1	2385	A	CTG	CTA	TRUE
Pbr023984.1	2438	A	TGT	TAT	FALSE
Pbr023984.1	1124	T	AGA	ATA	FALSE
Pbr023984.1	702	T	TGC	TGT	TRUE
Pbr023984.1	1156	A	GAG	AAG	FALSE
Pbr023984.1	2569	C	AAT	CAT	FALSE
Pbr024648.1	2368	A	GAG	AAG	FALSE
Pbr024648.1	664	T	ACA	TCA	FALSE
Pbr024648.1	2397	T	CTC	CTT	TRUE
Pbr024648.1	392	A	AGG	AAG	FALSE
Pbr025083.1	1899	C	TCT	TCC	TRUE
Pbr025086.1	453	G	AAA	AAG	TRUE
Pbr025086.1	179	A	AGG	AAG	FALSE
Pbr025096.1	97	G	CAG	GAG	FALSE
Pbr025269.1	2282	A	CGG	CAG	FALSE
Pbr025269.1	1235	G	TTG	TGG	FALSE
Pbr025269.1	61	A	CGT	AGT	FALSE
Pbr025269.1	240	T	TTC	TTT	TRUE
Pbr025269.1	750	T	CCA	CCT	TRUE
Pbr025269.1	1137	T	GTC	GTT	TRUE
Pbr025269.1	1199	A	AGC	AAC	FALSE
Pbr025269.1	1665	G	AAT	AAG	FALSE
Pbr025269.1	1248	C	TAT	TAC	TRUE
Pbr025269.1	2184	C	TGT	TGC	TRUE
Pbr025269.1	2023	A	GTT	ATT	FALSE
Pbr025269.1	1254	A	GAC	GAA	FALSE
Pbr025269.1	1278	C	TGT	TGC	TRUE
Pbr025269.1	2680	G	ATA	GTA	FALSE
Pbr025269.1	2690	A	GCC	GAC	FALSE
Pbr025269.1	1932	A	CCT	CCA	TRUE
Pbr025269.1	1396	G	AAG	GAG	FALSE
Pbr025269.1	2646	A	AAC	AAA	FALSE
Pbr025269.1	261	T	CAC	CAT	TRUE
Pbr025269.1	1737	G	AAT	AAG	FALSE
Pbr025269.1	550	G	AGT	GGT	FALSE
Pbr025269.1	1485	T	TGC	TGT	TRUE
Pbr025269.1	393	A	TTG	TTA	TRUE
Pbr025269.1	767	G	CAT	CGT	FALSE
Pbr025269.1	770	G	CAT	CGT	FALSE
Pbr025269.1	1080	G	GAT	GAG	FALSE
Pbr025269.1	793	G	AAG	GAG	FALSE
Pbr025269.1	2502	C	AAG	AAC	FALSE
Pbr025269.1	465	G	CAC	CAG	FALSE
Pbr025269.1	1077	A	GAG	GAA	TRUE
Pbr025269.1	2439	A	GAG	GAA	TRUE
Pbr025269.1	1582	T	ACT	TCT	FALSE
Pbr025269.1	881	G	AAT	AGT	FALSE
Pbr025269.1	1486	C	TGT	CGT	FALSE
Pbr025269.1	929	A	CGG	CAG	FALSE
Pbr025371.1	677	T	GCT	GTT	FALSE
Pbr026126.1	425	G	ACT	AGT	FALSE
Pbr029290.1	981	G	ACA	ACG	TRUE
Pbr029290.1	627	T	TCC	TCT	TRUE
Pbr029290.1	615	C	TGT	TGC	TRUE
Pbr029290.1	68	A	GGA	GAA	FALSE
Pbr029290.1	426	C	AAT	AAC	TRUE
Pbr031092.1	501	A	TCG	TCA	TRUE
Pbr031092.1	405	A	AAG	AAA	TRUE
Pbr031509.1	2795	T	ACT	ATT	FALSE
Pbr031509.1	2259	G	GTA	GTG	TRUE
Pbr033027.1	4031	C	ATT	ACT	FALSE
Pbr033027.1	4318	G	AAG	GAG	FALSE
Pbr033027.1	4338	G	CCA	CCG	TRUE
Pbr033274.1	2667	C	AAA	AAC	FALSE
Pbr033274.1	1435	T	GAA	TAA	FALSE
Pbr033296.1	1667	C	AAA	ACA	FALSE
Pbr033296.1	727	A	GAT	AAT	FALSE
Pbr033296.1	943	A	CAA	AAA	FALSE
Pbr033296.1	750	C	GGA	GGC	TRUE
Pbr033296.1	682	A	TGC	AGC	FALSE
Pbr033296.1	1403	T	ACA	ATA	FALSE
Pbr033747.1	5693	T	ACG	ATG	FALSE
Pbr033747.1	5647	C	ATG	CTG	FALSE
Pbr033747.1	5298	A	CAG	CAA	TRUE
Pbr033747.1	5892	C	TCT	TCC	TRUE
Pbr035562.1	1640	G	ACC	AGC	FALSE
Pbr035562.1	1317	A	TCG	TCA	TRUE
Pbr035562.1	1405	T	CTT	TTT	FALSE
Pbr035562.1	1406	G	CTT	CGT	FALSE
Pbr035562.1	1460	T	CCC	CTC	FALSE
Pbr035562.1	1864	G	ATG	GTG	FALSE
Pbr035562.1	1870	C	GAC	CAC	FALSE
Pbr035730.1	621	T	ACA	ACT	TRUE
Pbr035730.1	577	A	CTT	ATT	FALSE
Pbr036412.1	1284	A	AAG	AAA	TRUE
Pbr036436.1	572	C	TTA	TCA	FALSE
Pbr037507.1	374	T	GCT	GTT	FALSE
Pbr038047.1	2796	A	AGG	AGA	TRUE
Pbr038047.1	2307	A	TTG	TTA	TRUE
Pbr038047.1	1933	C	TTC	CTC	FALSE
Pbr038047.1	1060	G	ATA	GTA	FALSE
Pbr038047.1	2277	T	TCG	TCT	TRUE
Pbr038047.1	2323	G	AAG	GAG	FALSE
Pbr038352.1	3417	A	TTG	TTA	TRUE
Pbr038352.1	3339	A	TCG	TCA	TRUE
Pbr038352.1	3228	G	CTA	CTG	TRUE
Pbr038352.1	3652	T	ATG	TTG	FALSE
Pbr038352.1	3253	T	ATG	TTG	FALSE
Pbr038352.1	3278	A	GGG	GAG	FALSE
Pbr038352.1	3672	A	CTC	CTA	TRUE
Pbr038352.1	2091	T	CGC	CGT	TRUE
Pbr038352.1	489	G	ACA	ACG	TRUE
Pbr038352.1	2500	G	TCC	GCC	FALSE
Pbr038352.1	2396	T	ACG	ATG	FALSE
Pbr038352.1	3753	T	TTC	TTT	TRUE
Pbr038352.1	2055	T	TGC	TGT	TRUE
Pbr038889.1	2126	T	CCC	CTC	FALSE
Pbr038889.1	2132	A	AGC	AAC	FALSE
Pbr038889.1	2208	A	TTG	TTA	TRUE
Pbr038889.1	2258	A	GGA	GAA	FALSE
Pbr038889.1	1443	G	CTA	CTG	TRUE
Pbr038889.1	1405	G	AGA	GGA	FALSE
Pbr038889.1	1562	C	CTA	CCA	FALSE
Pbr038889.1	1680	A	TTT	TTA	FALSE
Pbr038889.1	2517	G	AAC	AAG	FALSE
Pbr038889.1	150	T	GAC	GAT	TRUE
Pbr039001.1	507	G	CAA	CAG	TRUE
Pbr039036.1	2378	C	CTG	CCG	FALSE
Pbr039403.4	2757	T	CGC	CGT	TRUE
Pbr039403.4	2455	A	CTG	ATG	FALSE
Pbr039409.1	1492	C	TAT	CAT	FALSE
Pbr040438.1	2592	T	TCC	TCT	TRUE
Pbr041324.1	3758	T	TCG	TTG	FALSE
Pbr041324.1	2718	T	CTA	CTT	TRUE
Pbr041324.1	1891	A	GCA	ACA	FALSE
Pbr041324.1	2634	C	GAG	GAC	FALSE
Pbr041324.1	2369	G	CAG	CGG	FALSE
Pbr041324.1	1732	A	GAA	AAA	FALSE
Pbr041324.1	3751	G	AAG	GAG	FALSE
Pbr041331.1	1513	A	TTG	ATG	FALSE
Pbr041331.1	1986	C	GGT	GGC	TRUE
Pbr041331.1	2661	G	GTA	GTG	TRUE
Pbr041331.1	171	A	TCG	TCA	TRUE
Pbr041331.1	1323	A	GCG	GCA	TRUE
Pbr041683.1	1204	C	GTA	CTA	FALSE
Pbr041683.1	392	A	AGG	AAG	FALSE
Pbr041683.1	369	A	GAC	GAA	FALSE
Pbr042188.2	1821	A	CCG	CCA	TRUE
Pbr042188.2	1278	A	AAC	AAA	FALSE
Pbr042188.2	1431	T	CAC	CAT	TRUE
Pbr042278.1	2030	G	GAG	GGG	FALSE
Pbr042278.1	2092	G	CTG	GTG	FALSE
Pbr042278.1	306	A	TTG	TTA	TRUE
Pbr042278.1	2239	A	GCT	ACT	FALSE
Pbr042278.1	424	G	TTA	GTA	FALSE
Pbr042278.1	477	C	CAT	CAC	TRUE
Pbr042278.1	408	A	AGG	AGA	TRUE
Pbr042278.1	396	C	TAT	TAC	TRUE
Pbr042278.1	1080	T	CTG	CTT	TRUE
Pbr042278.1	1113	G	GTC	GTG	TRUE
Pbr042287.1	323	C	AGG	ACG	FALSE
Pbr042287.1	226	A	GAA	AAA	FALSE
Pbr042287.1	780	G	ACA	ACG	TRUE
Pbr042287.1	1400	C	GTT	GCT	FALSE
Pbr042287.1	1719	A	CTC	CTA	TRUE
Pbr042287.1	1068	G	CCA	CCG	TRUE
Pbr042287.1	1035	C	CAT	CAC	TRUE
Pbr042287.1	1810	A	GAA	AAA	FALSE
Note: BLAST search was to associate these NBS genes in ‘Dangshansuli’ to the NBS genes in ‘Bartlett’ and the best BLAST hit was contained.

## Sheet: European
Gene id	Location	SNP	Reference	Change	Synonymous	Associate_gene
Pbr000739.1	733	T	ATT	TTT	FALSE	pycom03g02170
Pbr001247.1	2625	C	GAA	GAC	FALSE	pycom10g00980
Pbr001627.1	1788	T	AAC	AAT	TRUE	pycom02g13300
Pbr002802.1	545	C	TAC	TCC	FALSE	pycom17g19410
Pbr002802.1	884	G	GAT	GGT	FALSE	pycom17g19410
Pbr003768.1	441	C	GTA	GTC	TRUE	pycom17g20860
Pbr003797.1	750	G	GGA	GGG	TRUE	pycom11g01570
Pbr003797.1	1329	A	ACG	ACA	TRUE	pycom11g01570
Pbr003797.1	534	T	CAC	CAT	TRUE	pycom11g01570
Pbr003797.1	1060	A	GCA	ACA	FALSE	pycom11g01570
Pbr004621.1	2043	A	ATG	ATA	FALSE	pycom15g24070
Pbr004910.1	1728	G	AGA	AGG	TRUE	pycom11g06520
Pbr004910.1	378	T	CTC	CTT	TRUE	pycom11g06520
Pbr004938.1	1031	T	AAT	ATT	FALSE	pycom02g26350
Pbr004938.1	132	T	CTG	CTT	TRUE	pycom02g26350
Pbr006560.1	1011	T	CAA	CAT	FALSE	pycom11g04590
Pbr006560.1	1020	T	CTC	CTT	TRUE	pycom11g04590
Pbr006646.1	940	T	CAT	TAT	FALSE	pycom15g03240
Pbr006646.1	1375	A	CTT	ATT	FALSE	pycom15g03240
Pbr009692.1	3841	C	GAG	CAG	FALSE	pycom07g01950
Pbr009692.1	1675	A	GAG	AAG	FALSE	pycom07g01950
Pbr009692.1	2719	G	ATC	GTC	FALSE	pycom07g01950
Pbr010520.1	994	G	AAT	GAT	FALSE	pycom05g01360
Pbr011591.1	1153	A	TGT	AGT	FALSE	pycom11g05420
Pbr011591.1	1031	T	TCA	TTA	FALSE	pycom11g05420
Pbr011591.1	417	C	CTA	CTC	TRUE	pycom11g05420
Pbr011591.1	1014	T	AGC	AGT	TRUE	pycom11g05420
Pbr011594.1	385	T	CGT	TGT	FALSE	pycom11g05420
Pbr011594.1	1502	G	GAG	GGG	FALSE	pycom11g05420
Pbr011627.1	1989	A	ACG	ACA	TRUE	pycom11g05940
Pbr012606.1	451	A	CAA	AAA	FALSE	pycom13g11110
Pbr015635.1	472	G	AGA	GGA	FALSE	pycom03g02170
Pbr015635.1	3251	A	TTT	TAT	FALSE	pycom03g02170
Pbr016327.1	1757	G	ACA	AGA	FALSE	pycom06g01970
Pbr016327.1	1664	C	TTT	TCT	FALSE	pycom06g01970
Pbr016329.1	2188	C	TTG	CTG	TRUE	pycom17g15640
Pbr016344.1	2716	C	TGG	CGG	FALSE	pycom05g12910
Pbr017278.1	3130	A	GCA	ACA	FALSE	pycom11g04590
Pbr017278.1	3292	A	GAG	AAG	FALSE	pycom11g04590
Pbr019924.1	1717	A	GAA	AAA	FALSE	pycom15g04720
Pbr019924.1	2232	C	CTG	CTC	TRUE	pycom15g04720
Pbr019924.1	444	A	GCG	GCA	TRUE	pycom15g04720
Pbr019924.1	1784	G	TAC	TGC	FALSE	pycom15g04720
Pbr019924.1	1728	G	ACC	ACG	TRUE	pycom15g04720
Pbr019924.1	837	A	GGC	GGA	TRUE	pycom15g04720
Pbr019924.1	1257	A	CCG	CCA	TRUE	pycom15g04720
Pbr019924.1	1645	C	GAG	CAG	FALSE	pycom15g04720
Pbr019924.1	1664	T	AAT	ATT	FALSE	pycom15g04720
Pbr021259.1	1684	G	TTA	GTA	FALSE	pycom08g11280
Pbr021259.1	1247	A	CGC	CAC	FALSE	pycom08g11280
Pbr023003.1	571	C	GTT	CTT	FALSE	pycom07g01950
Pbr023003.1	514	T	CGT	TGT	FALSE	pycom07g01950
Pbr023184.1	1026	C	GAT	GAC	TRUE	pycom17g15640
Pbr023225.1	3084	C	GAT	GAC	TRUE	pycom11g02410
Pbr023377.1	391	G	AGT	GGT	FALSE	pycom01g19810
Pbr025083.1	397	A	GTG	ATG	FALSE	pycom02g13200
Pbr025086.1	2022	C	CCT	CCC	TRUE	pycom02g13200
Pbr025088.1	150	G	CCA	CCG	TRUE	pycom02g13200
Pbr025091.1	1261	G	CAA	GAA	FALSE	pycom02g13300
Pbr025091.1	1077	A	AGG	AGA	TRUE	pycom02g13300
Pbr025269.1	284	A	ATA	AAA	FALSE	pycom06g01970
Pbr025371.1	1589	T	GCG	GTG	FALSE	pycom14g05690
Pbr025371.1	1380	C	CAT	CAC	TRUE	pycom14g05690
Pbr025774.1	1457	G	AAA	AGA	FALSE	pycom10g12050
Pbr026126.1	1758	A	TCT	TCA	TRUE	pycom14g05690
Pbr026497.1	2692	T	CCC	TCC	FALSE	pycom07g23370
Pbr026497.1	2431	G	AAA	GAA	FALSE	pycom07g23370
Pbr027359.1	2598	A	CTG	CTA	TRUE	pycom11g20010
Pbr027359.1	906	C	GAT	GAC	TRUE	pycom11g20010
Pbr031276.2	1344	G	GCA	GCG	TRUE	pycom15g35490
Pbr031509.1	283	G	CAA	GAA	FALSE	pycom11g17610
Pbr033296.1	943	A	CAA	AAA	FALSE	pycom10g12630
Pbr034994.2	957	G	AGA	AGG	TRUE	pycom10g02680
Pbr035528.1	1221	T	GGA	GGT	TRUE	pycom10g11670
Pbr036446.1	995	A	AGA	AAA	FALSE	pycom15g04720
Pbr038889.1	1671	C	CCT	CCC	TRUE	pycom14g05690
Pbr038889.1	1646	T	CCC	CTC	FALSE	pycom14g05690
Pbr038889.1	1699	C	GGG	CGG	FALSE	pycom14g05690
Pbr038889.1	1586	A	CGT	CAT	FALSE	pycom14g05690
Pbr038889.1	1738	A	TCC	ACC	FALSE	pycom14g05690
Pbr038889.1	1305	T	TTC	TTT	TRUE	pycom14g05690
Pbr038889.1	1680	A	TTT	TTA	FALSE	pycom14g05690
Pbr038889.1	1686	C	CAG	CAC	FALSE	pycom14g05690
Pbr038889.1	885	A	TCC	TCA	TRUE	pycom14g05690
Pbr038889.1	490	T	CAT	TAT	FALSE	pycom14g05690
Pbr038889.1	829	A	CAG	AAG	FALSE	pycom14g05690
Pbr038889.1	734	G	CAT	CGT	FALSE	pycom14g05690
Pbr038889.1	2364	C	AAG	AAC	FALSE	pycom14g05690
Pbr038889.1	2484	T	GCA	GCT	TRUE	pycom14g05690
Pbr038889.1	801	A	AAG	AAA	TRUE	pycom14g05690
Pbr038889.1	1944	G	ACT	ACG	TRUE	pycom14g05690
Pbr038889.1	1446	A	GAC	GAA	FALSE	pycom14g05690
Pbr038889.1	1956	G	AAA	AAG	TRUE	pycom14g05690
Pbr038889.1	1333	C	TAT	CAT	FALSE	pycom14g05690
Pbr039036.1	3892	G	AGG	GGG	FALSE	pycom10g11670
Pbr039222.1	2209	G	TCA	GCA	FALSE	pycom17g15640
Pbr039409.1	810	A	ACT	ACA	TRUE	pycom10g01270
Pbr040364.1	2409	G	GTA	GTG	TRUE	pycom17g15640
Pbr040364.1	1314	A	GAG	GAA	TRUE	pycom17g15640
Pbr040364.1	939	C	GAT	GAC	TRUE	pycom17g15640
Pbr040364.1	1038	T	TTC	TTT	TRUE	pycom17g15640
Pbr040364.1	1422	A	AAT	AAA	FALSE	pycom17g15640
Pbr040364.1	472	A	GAT	AAT	FALSE	pycom17g15640
Pbr040364.1	993	C	CCT	CCC	TRUE	pycom17g15640
Pbr041324.1	2300	C	CTG	CCG	FALSE	pycom13g25210
Pbr042188.2	1902	A	CAG	CAA	TRUE	pycom15g03240
Pbr042188.2	2310	A	ATG	ATA	FALSE	pycom15g03240
Pbr042287.1	2138	A	GGC	GAC	FALSE	pycom11g06520
Pbr042287.1	2502	A	CAG	CAA	TRUE	pycom11g06520
Pbr042287.1	2870	T	GCT	GTT	FALSE	pycom11g06520
Pbr042287.1	2884	G	ATA	GTA	FALSE	pycom11g06520
Pbr042287.1	2987	A	AGT	AAT	FALSE	pycom11g06520
Pbr042287.1	2838	G	CTA	CTG	TRUE	pycom11g06520
Pbr042287.1	174	T	CCC	CCT	TRUE	pycom11g06520
Pbr042287.1	3002	C	ATG	ACG	FALSE	pycom11g06520
Pbr042287.1	3004	A	GTG	ATG	FALSE	pycom11g06520
Pbr042287.1	3562	G	AAC	GAC	FALSE	pycom11g06520
Pbr042287.1	2012	C	GTT	GCT	FALSE	pycom11g06520
Pbr042634.1	1075	T	AAC	TAC	FALSE	pycom17g16000
Pbr042870.1	484	A	GCT	ACT	FALSE	pycom10g12050
Pbr042870.1	481	A	GCA	ACA	FALSE	pycom10g12050
Pbr042870.1	597	G	CAA	CAG	TRUE	pycom10g12050
Note: BLAST search was to associate these NBS genes in ‘Dangshansuli’ to the NBS genes in ‘Bartlett’ and the best BLAST hit was contained.
