# Supplementary material for: Contrasting genetic variation and positive selection followed the divergence of NBS-encoding genes in Asian and European pears
Source: BMC Genomics. 2020 Nov 19;21:809. doi: 10.1186/s12864-020-07226-1 (PMC7678159; doi:10.1186/s12864-020-07226-1)
Supplement: Supplementary file 11 — Additional file 11. Genes with Ka/Ks ratio > 1 in Asian and European cultivated and wild pear groups. [file 12864_2020_7226_MOESM11_ESM.xlsx]

## Sheet: Asian wild group
Asian wild group
Gene ID	type	Ka	Ks	Ka/Ks ratio
Pbr000676.1	CC-NBS-LRR	0.0178537	0.0117838	1.5151
Pbr000679.1	CC-NBS-LRR	0.0236787	0.0203408	1.1641
Pbr000720.1	CC-NBS	0.0104664	0.0091178	1.14791
Pbr001612.1	NBS-LRR	0.00202929	0.00101521	1.99889
Pbr002760.1	NBS-LRR	0.0302204	0.029905	1.01055
Pbr003416.1	CC-NBS-LRR	0.0481882	0.0481276	1.00126
Pbr004775.2	CC-NBS-LRR	0.0119224	0.0105699	1.12796
Pbr005639.1	TIR-NBS-LRR	0.0217658	0.0204955	1.06198
Pbr007883.1	NBS	0.0106237	0.0104073	1.02079
Pbr008283.1	CC-NBS-LRR	0.0291854	0.0143892	2.02828
Pbr009658.2	NBS-LRR	0.0293764	0.0240636	1.22078
Pbr009939.1	CC-NBS-LRR	0.0424158	0.0292904	1.44811
Pbr010520.1	TIR-NBS	0.0133237	0.0058243	2.28761
Pbr011611.1	CC-NBS-LRR	0.029184	0.0251976	1.15821
Pbr013012.1	CC-NBS-LRR	0.0281446	0.0200057	1.40683
Pbr014063.15	TIR-NBS-LRR	0.0219501	0.0179886	1.22022
Pbr014270.1	CC-NBS-LRR	0.0277644	0.0228419	1.2155
Pbr016344.1	CC-NBS-LRR	0.0121656	0.0102542	1.1864
Pbr017036.1	CC-NBS-LRR	0.0140029	0.00939692	1.49016
Pbr017049.1	CC-NBS-LRR	0.00332753	1.88e-06	1767.01
Pbr017301.1	NBS-LRR	0.0329129	0.0272677	1.20703
Pbr017334.1	CC-NBS-LRR	0.0259883	0.0235082	1.1055
Pbr017627.1	NBS-LRR	0.00198133	0.00160218	1.23664
Pbr018357.1	TIR-NBS	0.0253153	0.0169183	1.49633
Pbr018359.1	NBS-LRR	0.0270876	0.0134666	2.01146
Pbr019096.1	CC-NBS-LRR	0.0280043	0.0274977	1.01842
Pbr019751.2	NBS-LRR	0.0319767	0.0255825	1.24994
Pbr019876.1	CC-NBS-LRR	0.0181301	0.0150802	1.20225
Pbr019924.1	NBS	0.0313093	0.0269607	1.16129
Pbr020644.1	CC-NBS-LRR	0.0279319	0.0239829	1.16466
Pbr021259.1	TIR-CC-NBS-LRR	0.0264612	0.0250663	1.05565
Pbr021958.1	CC-NBS	0.0391588	0.0382578	1.02355
Pbr022033.1	CC-NBS	0.0304157	0.0284326	1.06974
Pbr022092.1	CC-NBS-LRR	0.0323147	0.0308255	1.04831
Pbr022415.1	CC-NBS-LRR	0.0186996	0.0166904	1.12038
Pbr023112.3	CC-NBS-LRR	0.0355651	0.0252394	1.40911
Pbr023377.1	CC-NBS-LRR	0.0148311	0.012555	1.18129
Pbr023984.1	TIR-NBS-LRR	0.0313617	0.0249566	1.25665
Pbr025080.1	NBS-LRR	0.0129491	0.0123926	1.0449
Pbr025269.1	NBS-LRR	0.0260753	0.0128082	2.03583
Pbr026137.1	CC-NBS	0.0177429	0.0157814	1.12429
Pbr026197.1	CC-NBS-LRR	0.0458976	0.035744	1.28406
Pbr027191.1	CC-NBS	0.00493506	0.00470017	1.04997
Pbr028028.1	CC-NBS	0.0513927	0.0477067	1.07726
Pbr028031.1	NBS	0.0540348	0.0518142	1.04286
Pbr029765.1	CC-NBS-LRR	0.0496076	0.0341787	1.45142
Pbr030906.5	NBS-LRR	0.0458159	0.0309398	1.48081
Pbr032154.1	NBS-LRR	0.0323584	0.0152583	2.1207
Pbr033386.8	CC-NBS-LRR	0.020591	0.0205647	1.00128
Pbr034994.2	TIR-NBS	0.0161	0.00495252	3.25087
Pbr035549.1	NBS-LRR	0.0341199	0.0233475	1.46139
Pbr035562.1	NBS	0.0175106	0.0124959	1.40131
Pbr036413.1	NBS-LRR	0.00731917	0.00558184	1.31125
Pbr036434.1	CC-NBS-LRR	0.0435207	0.0355529	1.22411
Pbr036436.1	NBS-LRR	0.0340079	0.0277929	1.22362
Pbr039231.1	TIR-NBS	0.0104438	0.0095289	1.09601
Pbr040311.1	TIR-CC-NBS-LRR	0.022065	0.0128213	1.72096
Pbr040438.1	NBS-LRR	0.0185324	0.016438	1.12742
Pbr041466.2	NBS-LRR	0.0132304	0.0117458	1.12639
Pbr041611.1	NBS-LRR	0.00954576	0.00776595	1.22918
Pbr041613.1	NBS-LRR	0.00401864	0.00328729	1.22248
Pbr041724.1	CC-NBS-LRR	0.0525416	0.0522716	1.00517
Pbr042633.1	NBS	0.0335225	0.0139207	2.40811
Pbr042634.1	NBS-LRR	0.0363556	0.0234168	1.55254

## Sheet: Asian cultivated group
Asian cultivated group
Gene ID	type	Ka	Ks	Ka/Ks ratio
Pbr000676.1	CC-NBS-LRR	0.014529	0.0113942	1.27512
Pbr000679.1	CC-NBS-LRR	0.020164	0.0188945	1.06719
Pbr002760.1	NBS-LRR	0.0311934	0.0307608	1.01406
Pbr003770.2	CC-NBS-LRR	0.0135998	0.0125868	1.08048
Pbr004775.2	CC-NBS-LRR	0.0114539	0.00799329	1.43294
Pbr004827.1	NBS	0.0210007	0.0173418	1.21099
Pbr005639.1	TIR-NBS-LRR	0.0185894	0.0156277	1.18952
Pbr008283.1	CC-NBS-LRR	0.0283563	0.0150022	1.89015
Pbr009658.2	NBS-LRR	0.0221383	0.0190833	1.16009
Pbr009939.1	CC-NBS-LRR	0.0366804	0.0211605	1.73344
Pbr010520.1	TIR-NBS	0.0106729	0.0055302	1.92992
Pbr011611.1	CC-NBS-LRR	0.0232216	0.0191708	1.2113
Pbr013012.1	CC-NBS-LRR	0.0236965	0.0181763	1.3037
Pbr014063.15	TIR-NBS-LRR	0.0173937	0.0133004	1.30776
Pbr014270.1	CC-NBS-LRR	0.0302015	0.0228503	1.32171
Pbr016344.1	CC-NBS-LRR	0.00839804	0.00817954	1.02671
Pbr017036.1	CC-NBS-LRR	0.0121308	0.0108656	1.11644
Pbr017301.1	NBS-LRR	0.0289788	0.0265076	1.09323
Pbr017334.1	CC-NBS-LRR	0.0219339	0.0205868	1.06543
Pbr017627.1	NBS-LRR	0.00193389	0.0017366	1.11361
Pbr018357.1	TIR-NBS	0.0226393	0.0171808	1.31771
Pbr018359.1	NBS-LRR	0.0244323	0.0094705	2.57983
Pbr019096.1	CC-NBS-LRR	0.0256243	0.0210425	1.21774
Pbr019751.2	NBS-LRR	0.0188525	0.017274	1.09138
Pbr019924.1	NBS	0.0303103	0.0193105	1.56962
Pbr020644.1	CC-NBS-LRR	0.0256589	0.018094	1.41809
Pbr021259.1	TIR-CC-NBS-LRR	0.021305	0.015374	1.38578
Pbr021958.1	CC-NBS	0.0341969	0.0324321	1.05441
Pbr022033.1	CC-NBS	0.0228958	0.0189903	1.20566
Pbr022415.1	CC-NBS-LRR	0.0177966	0.014334	1.24157
Pbr023112.3	CC-NBS-LRR	0.0314879	0.024361	1.29256
Pbr023377.1	CC-NBS-LRR	0.0140029	0.0104658	1.33797
Pbr023984.1	TIR-NBS-LRR	0.0163689	0.0132759	1.23298
Pbr025080.1	NBS-LRR	0.01007	0.00870879	1.1563
Pbr025269.1	NBS-LRR	0.0156935	0.0147832	1.06158
Pbr025628.1	NBS	0.0115207	0.0102605	1.12282
Pbr026197.1	CC-NBS-LRR	0.0392506	0.0316395	1.24055
Pbr027191.1	CC-NBS	0.00509713	0.00375663	1.35684
Pbr027280.1	NBS-LRR	0.0351448	0.0324749	1.08221
Pbr028028.1	CC-NBS	0.0473054	0.0434033	1.0899
Pbr029290.1	CC-NBS	0.021934	0.0213449	1.0276
Pbr029765.1	CC-NBS-LRR	0.0414596	0.0277803	1.49241
Pbr030895.1	TIR-NBS-LRR	0.0382094	0.0322662	1.18419
Pbr030906.5	NBS-LRR	0.0410078	0.0277718	1.4766
Pbr032154.1	NBS-LRR	0.0260946	0.00903039	2.88965
Pbr033386.8	CC-NBS-LRR	0.0199592	0.0194015	1.02875
Pbr034994.2	TIR-NBS	0.0128394	0.00449871	2.85401
Pbr035549.1	NBS-LRR	0.0353356	0.0230013	1.53625
Pbr035562.1	NBS	0.0113463	0.00889998	1.27486
Pbr036434.1	CC-NBS-LRR	0.0379225	0.0321452	1.17973
Pbr036436.1	NBS-LRR	0.0299261	0.027503	1.0881
Pbr039040.1	TIR-NBS-LRR	0.00606517	0.0057777	1.04975
Pbr040311.1	TIR-CC-NBS-LRR	0.0181291	0.0116878	1.55111
Pbr040437.1	TIR-NBS	0.00776341	0.00703393	1.10371
Pbr040438.1	NBS-LRR	0.00973415	0.00927374	1.04965
Pbr041611.1	NBS-LRR	0.00936099	0.0067451	1.38782
Pbr041613.1	NBS-LRR	0.00261424	0.00257264	1.01617
Pbr042587.3	NBS	0.00876456	0.00743226	1.17926
Pbr042633.1	NBS	0.028494	0.0102644	2.77599
Pbr042634.1	NBS-LRR	0.036856	0.0232095	1.58797

## Sheet: European wild group
European wild group
Gene ID	type	Ka	Ks	Ka/Ks ratio
Pbr000676.1	CC-NBS-LRR	0.0201887	0.0143526	1.40663
Pbr000679.1	CC-NBS-LRR	0.0328849	0.0284909	1.15423
Pbr000720.1	CC-NBS	0.0100561	0.0092912	1.08233
Pbr001612.1	NBS-LRR	0.00181109	0.00114985	1.57507
Pbr004775.2	CC-NBS-LRR	0.0125592	0.00983981	1.27637
Pbr005639.1	TIR-NBS-LRR	0.0230107	0.0226159	1.01746
Pbr007883.1	NBS	0.0140629	0.0139656	1.00697
Pbr008283.1	CC-NBS-LRR	0.0255907	0.0131878	1.94048
Pbr009658.2	NBS-LRR	0.0264156	0.0240423	1.09871
Pbr009939.1	CC-NBS-LRR	0.0384603	0.0230028	1.67199
Pbr010520.1	TIR-NBS	0.0128798	0.00756042	1.70359
Pbr011611.1	CC-NBS-LRR	0.0292897	0.0263091	1.11329
Pbr013012.1	CC-NBS-LRR	0.0339959	0.0224626	1.51344
Pbr014063.15	TIR-NBS-LRR	0.026642	0.0250692	1.06274
Pbr014270.1	CC-NBS-LRR	0.0390639	0.0322024	1.21308
Pbr016344.1	CC-NBS-LRR	0.017734	0.014979	1.18392
Pbr017036.1	CC-NBS-LRR	0.0157149	0.0150326	1.04539
Pbr017049.1	CC-NBS-LRR	0.00240943	1.88314e-06	1279.48
Pbr017301.1	NBS-LRR	0.0355958	0.0314189	1.13295
Pbr017334.1	CC-NBS-LRR	0.0284292	0.0269084	1.05652
Pbr017627.1	NBS-LRR	0.00166545	0.00159282	1.0456
Pbr018357.1	TIR-NBS	0.0242916	0.019838	1.2245
Pbr018359.1	NBS-LRR	0.0278883	0.0129298	2.1569
Pbr019751.2	NBS-LRR	0.037755	0.0292145	1.29234
Pbr019924.1	NBS	0.0341991	0.0236957	1.44326
Pbr021259.1	TIR-CC-NBS-LRR	0.0300874	0.0206498	1.45703
Pbr021958.1	CC-NBS	0.0438106	0.0359117	1.21995
Pbr022033.1	CC-NBS	0.039287	0.0316257	1.24225
Pbr022415.1	CC-NBS-LRR	0.0258208	0.0162877	1.5853
Pbr023112.3	CC-NBS-LRR	0.0365883	0.0306272	1.19463
Pbr023185.1	NBS-LRR	0.0215415	0.0183992	1.17079
Pbr023377.1	CC-NBS-LRR	0.0177657	0.0136449	1.30201
Pbr023887.1	NBS-LRR	0.00143068	0.00127649	1.12079
Pbr023984.1	TIR-NBS-LRR	0.0279257	0.0224012	1.24662
Pbr025269.1	NBS-LRR	0.022411	0.0189865	1.18036
Pbr026137.1	CC-NBS	0.020297	0.0142618	1.42317
Pbr026197.1	CC-NBS-LRR	0.0468895	0.0332159	1.41166
Pbr027191.1	CC-NBS	0.00475081	0.00389724	1.21902
Pbr028028.1	CC-NBS	0.0573045	0.0526516	1.08837
Pbr028031.1	NBS	0.0569947	0.0569481	1.00082
Pbr029765.1	CC-NBS-LRR	0.0543378	0.0372746	1.45777
Pbr030398.1	CC-NBS	0.0188655	0.0185931	1.01465
Pbr030895.1	TIR-NBS-LRR	0.0482056	0.0477093	1.0104
Pbr030906.5	NBS-LRR	0.0503723	0.0295205	1.70635
Pbr032154.1	NBS-LRR	0.0339823	0.0170362	1.99472
Pbr034994.2	TIR-NBS	0.021318	0.0078574	2.71312
Pbr035549.1	NBS-LRR	0.0404088	0.0271872	1.48632
Pbr035562.1	NBS	0.0166345	0.0154841	1.07429
Pbr036434.1	CC-NBS-LRR	0.0460551	0.0361879	1.27267
Pbr036436.1	NBS-LRR	0.0337567	0.0265702	1.27047
Pbr039009.1	CC-NBS-LRR	0.0121585	0.0108418	1.12145
Pbr040311.1	TIR-CC-NBS-LRR	0.0225287	0.0127193	1.77122
Pbr041466.2	NBS-LRR	0.0155807	0.0127774	1.21939
Pbr041611.1	NBS-LRR	0.00966103	0.00947475	1.01966
Pbr041613.1	NBS-LRR	0.0067766	0.00669262	1.01255
Pbr042633.1	NBS	0.0335508	0.014101	2.37933
Pbr042634.1	NBS-LRR	0.040817	0.0234086	1.74368

## Sheet: European cultivated group
European cultivated group
Gene ID	type	Ka	Ks	Ka/Ks ratio
Pbr000676.1	CC-NBS-LRR	0.0166552	0.0123106	1.35291
Pbr000679.1	CC-NBS-LRR	0.0295594	0.0236506	1.24984
Pbr000720.1	CC-NBS	0.00991163	0.00902931	1.09772
Pbr001035.1	NBS-LRR	0.0174206	0.0168354	1.03476
Pbr001598.1	NBS-LRR	0.00146935	0.00106182	1.38381
Pbr001612.1	NBS-LRR	0.000979501	0.000934822	1.04779
Pbr003770.2	CC-NBS-LRR	0.0182422	0.0142688	1.27847
Pbr004775.2	CC-NBS-LRR	0.011592	0.00964614	1.20173
Pbr004827.1	NBS	0.0176588	0.0125633	1.40559
Pbr005639.1	TIR-NBS-LRR	0.0208205	0.0202793	1.02669
Pbr007883.1	NBS	0.0136362	0.0111211	1.22616
Pbr008283.1	CC-NBS-LRR	0.0291496	0.0154615	1.88531
Pbr009658.2	NBS-LRR	0.0260844	0.0240069	1.08654
Pbr009939.1	CC-NBS-LRR	0.0356935	0.0214174	1.66656
Pbr010520.1	TIR-NBS	0.0129836	0.0077025	1.68564
Pbr011611.1	CC-NBS-LRR	0.025476	0.0217572	1.17092
Pbr012793.1	NBS-LRR	0.0336382	0.0322042	1.04453
Pbr013012.1	CC-NBS-LRR	0.0343488	0.0216383	1.5874
Pbr013153.1	NBS-LRR	0.0230543	0.0226759	1.01669
Pbr014063.15	TIR-NBS-LRR	0.0267741	0.0233757	1.14538
Pbr014270.1	CC-NBS-LRR	0.032822	0.0284239	1.15473
Pbr016344.1	CC-NBS-LRR	0.0159151	0.0155413	1.02405
Pbr017301.1	NBS-LRR	0.0303526	0.0289706	1.0477
Pbr017627.1	NBS-LRR	0.00176589	0.00156725	1.12674
Pbr018357.1	TIR-NBS	0.0226123	0.0206923	1.09279
Pbr018359.1	NBS-LRR	0.0255772	0.00997885	2.56314
Pbr019751.2	NBS-LRR	0.0351129	0.0291169	1.20593
Pbr019924.1	NBS	0.0308013	0.0179956	1.7116
Pbr020644.1	CC-NBS-LRR	0.0248827	0.0225282	1.10451
Pbr021259.1	TIR-CC-NBS-LRR	0.0251711	0.0197897	1.27193
Pbr021958.1	CC-NBS	0.0368099	0.0315657	1.16614
Pbr022033.1	CC-NBS	0.0348572	0.0263493	1.32289
Pbr022415.1	CC-NBS-LRR	0.0262846	0.0142158	1.84897
Pbr023112.3	CC-NBS-LRR	0.0358993	0.0281984	1.27309
Pbr023185.1	NBS-LRR	0.0194474	0.0172846	1.12513
Pbr023377.1	CC-NBS-LRR	0.0150344	0.0121421	1.23821
Pbr023984.1	TIR-NBS-LRR	0.0247293	0.0220117	1.12346
Pbr025080.1	NBS-LRR	0.0128986	0.011443	1.1272
Pbr025628.1	NBS	0.00932181	0.00795778	1.17141
Pbr026137.1	CC-NBS	0.0153535	0.0120913	1.2698
Pbr026197.1	CC-NBS-LRR	0.042345	0.0310626	1.36322
Pbr027191.1	CC-NBS	0.0046564	0.00340703	1.36671
Pbr027280.1	NBS-LRR	0.0375548	0.0373285	1.00606
Pbr028028.1	CC-NBS	0.0515806	0.0484472	1.06468
Pbr028031.1	NBS	0.0556138	0.0555404	1.00132
Pbr029765.1	CC-NBS-LRR	0.047995	0.033763	1.42153
Pbr030895.1	TIR-NBS-LRR	0.048376	0.0432736	1.11791
Pbr030906.5	NBS-LRR	0.0482577	0.030408	1.58701
Pbr032154.1	NBS-LRR	0.0334759	0.0141406	2.36736
Pbr033386.8	CC-NBS-LRR	0.0216025	0.0209644	1.03044
Pbr034994.2	TIR-NBS	0.0215025	0.0080188	2.68151
Pbr035549.1	NBS-LRR	0.0387535	0.0274034	1.41418
Pbr035562.1	NBS	0.0144643	0.0119764	1.20773
Pbr036434.1	CC-NBS-LRR	0.0423625	0.0322096	1.31521
Pbr036436.1	NBS-LRR	0.0319848	0.0230795	1.38585
Pbr039009.1	CC-NBS-LRR	0.010486	0.00957787	1.09482
Pbr039040.1	TIR-NBS-LRR	0.0116668	0.0112282	1.03906
Pbr040311.1	TIR-CC-NBS-LRR	0.0226775	0.0128483	1.76502
Pbr041466.2	NBS-LRR	0.0106618	0.00945173	1.12803
Pbr041611.1	NBS-LRR	0.0103365	0.00885459	1.16736
Pbr041613.1	NBS-LRR	0.00491312	0.00316488	1.55239
Pbr042633.1	NBS	0.0319444	0.0129307	2.47043
Pbr042634.1	NBS-LRR	0.0436726	0.0230006	1.89876
