# Supplementary material for: Contrasting genetic variation and positive selection followed the divergence of NBS-encoding genes in Asian and European pears
Source: BMC Genomics. 2020 Nov 19;21:809. doi: 10.1186/s12864-020-07226-1 (PMC7678159; doi:10.1186/s12864-020-07226-1)
Supplement: Supplementary file 12 — Additional file 12. The RPKM values of 338 NBS-encoding genes in four Asian pear accessions at three fruit stages. Letter ‘NA’ means no data. [file 12864_2020_7226_MOESM12_ESM.xlsx]

## Sheet: RPKM
GeneID	PyW13-a	PyW14-a	PyI1-a	PyL2-a	PyW13-b	PyW14-b	PyI1-b	PyL2-b	PyW13-c	PyW14-c	PyI1-c	PyL2-c
Pbr000675.3	1.91659	1.34046	0.215964	0.694257	2.2317	1.44096	0.28157	1.75664	1.01929	1.15392	0.411506	2.21347
Pbr000676.1	0.215227	0.295261	0.0263501	0.300004	0.391871	0.343847	0.0695274	0.689016	0.206559	0.13297	0.0258649	0.853633
Pbr000678.1	0.250202	0.256637	0.0289303	0.474309	0.322682	0.348477	0.0152671	1.42322	0.0800419	0.185806	0.0141988	1.02588
Pbr000679.1	2.23854	1.76507	0.226298	0.472859	3.1551	1.73706	0.75868	2.41886	0.343742	1.14807	0.182931	1.81821
Pbr000681.1	0.0499711	0.606984	0.117005	0.130254	0.253761	0.0130498	0.0274427	0.149807	0.071938	0.119281	0.0255225	0.136594
Pbr000720.1	0	0.0459127	0	0.985252	0.0228507	0	0	0.849862	0.0226726	0.0676688	0	1.16236
Pbr000739.1	0.721211	0.67666	0	0	0.9141	1.22097	0.218521	0.573501	0.334149	0.569887	0.20323	0.475856
Pbr001035.1	0.713468	0.573767	0.358434	0.139916	1.68959	1.31066	1.67535	0.771587	0.30695	0.63424	1.40734	0.694913
Pbr001149.1	NA	NA	NA	NA	NA	NA	NA	NA	NA	NA	NA	NA
Pbr001153.1	NA	NA	NA	NA	NA	NA	NA	NA	NA	NA	NA	NA
Pbr001247.1	8.02714	10.923	1.70738	2.75038	2.95099	2.62032	2.02543	10.7064	1.63967	3.06832	3.15797	8.04289
Pbr001598.1	NA	NA	NA	NA	NA	NA	NA	NA	NA	NA	NA	NA
Pbr001612.1	0.72593	0.648525	0.0852916	0.676976	0.996625	0.379148	0.385801	2.04124	0.41577	0.503071	0.191363	1.36554
Pbr001626.1	12.6303	9.2869	0.412677	0.676579	7.3263	2.54756	4.85645	16.7533	60.3991	63.3832	8.24335	2.51121
Pbr001627.1	0.381489	0.600192	0.0756185	0.275501	0.456859	0.0569284	0.0798108	0.318381	0.0523037	0.156106	0.0742262	0.165522
Pbr001898.1	0	0	0	0	0	0	0	0.870372	0	0	0	4.2987
Pbr002756.1	0.104025	0.121302	0	0.0394403	0.301861	0.195594	0.0914046	0.115146	0.13977	0.0794589	0.127513	0.0758266
Pbr002760.1	0.838864	0.815155	0.319377	0.387863	1.10826	0.833521	0.337084	1.54757	0.215997	0.488384	0.208998	1.54731
Pbr002802.1	0.0493561	0	0	0	0	0	0	0	0	0	0	0
Pbr002896.1	13.3165	4.24437	7.0002	5.74125	9.86289	5.58001	3.49356	9.85486	5.18513	3.42932	4.05749	8.2646
Pbr003344.1	13.6002	12.4587	8.8114	9.02479	22.2428	21.4595	20.8524	17.28	8.34614	11.1805	10.4282	17.7475
Pbr003359.1	0.128945	0.0375901	0	0	0.0498895	0	0.0708128	0.0237883	0	0	0.0790294	0.0234977
Pbr003412.1	0.549682	1.4082	0.780036	1.26307	1.90119	2.01837	0.640331	1.41356	0.383669	0.874729	0.0680599	1.73019
Pbr003416.1	3.79163	4.1962	0.460339	21.2839	6.06159	7.98739	0.127249	27.9119	0.899626	1.07602	0.0968279	27.6957
Pbr003529.1	8.71838	15.0155	6.36661	10.7026	7.59896	9.29296	4.44966	8.3829	3.27072	6.23344	2.44663	7.14567
Pbr003768.1	0.692022	0.448309	0.0738619	0	0.66937	0.963836	0.48723	0.0654704	0.0510887	0.0847108	0.471262	0.161677
Pbr003770.2	1.88197	0.752021	1.99508	0.366769	4.25319	5.71391	4.23069	0.973442	0.388244	0.621361	3.73703	0.84937
Pbr003792.1	1.2768	1.93951	0.0610898	0	1.00788	1.7783	0.0161192	0	0.394375	0.574514	0.0299825	0
Pbr003797.1	27.4656	18.0368	3.78143	12.3496	21.5003	14.4306	9.16867	27.6903	5.08968	8.97063	14.4459	19.4178
Pbr003798.1	1.96777	1.80666	1.42637	3.21578	4.79121	2.89188	1.83337	2.99181	0.950774	1.28279	1.49715	2.26282
Pbr004089.1	0.766361	0.102717	0	0	0.20449	0	0	0.195009	0.760859	0.656027	0	0.216705
Pbr004519.1	9.32077	8.21034	0.1463	0.293158	7.87341	3.46573	2.96468	0.311228	3.22466	1.94634	2.29769	1.66523
Pbr004586.1	NA	NA	NA	NA	NA	NA	NA	NA	NA	NA	NA	NA
Pbr004587.1	0.0290593	0	0	0	0	0	0	0	0	0	0	0
Pbr004591.1	2.26048	2.11211	0.180952	1.52454	0.925052	1.36227	1.33689	1.40345	0.333761	0.62259	0.399645	2.17847
Pbr004595.1	2.09326	2.4984	0.781364	1.89783	1.69462	1.28343	1.19954	1.04938	0.633258	0.760354	0.790219	1.69997
Pbr004599.1	0	0	0.0604811	0.0550878	0	0	0	0	0	0	0	0
Pbr004600.1	1.78612	1.50199	0	0.683702	0.830602	1.04052	0	0.285154	0.428547	0.918287	0.280693	3.63042
Pbr004620.1	0.632236	0.579259	0	0	0.244616	0.0943464	0.158723	1.36633	1.3349	0.293206	0.53511	1.10275
Pbr004621.1	32.6741	55.6054	6.84424	11.5617	32.4922	56.339	19.1092	60.2963	24.349	22.2342	15.2527	34.074
Pbr004624.1	14.6607	38.5602	5.03697	7.22295	18.4563	13.8309	6.10707	10.9958	11.0374	11.4581	7.68195	7.41713
Pbr004775.2	6.79558	7.19219	10.2788	10.8602	5.63047	3.49425	10.4147	30.0543	4.47433	3.79749	12.7801	25.8953
Pbr004776.1	14.5092	12.6109	12.0792	14.1346	8.42055	12.3775	11.4209	26.3211	6.42091	6.08011	6.09308	26.6606
Pbr004827.1	NA	NA	NA	NA	NA	NA	NA	NA	NA	NA	NA	NA
Pbr004828.1	0	0	0	0	0	0	0	0	0	0	0	0
Pbr004887.1	0.438087	0.180106	3.50689	2.84281	1.25494	0.668829	3.60878	1.60086	0.420444	0.418286	2.18587	2.134
Pbr004910.1	0.66475	0.828517	0.255655	0.397227	0.684925	0.815153	0.222212	0.14663	0.110953	0.137979	0	1.09288
Pbr004933.1	NA	NA	NA	NA	NA	NA	NA	NA	NA	NA	NA	NA
Pbr004938.1	1.14491	0.602633	0.434385	0.0226085	0.922864	1.22088	1.3623	0.297027	0.652416	0.945133	0.475117	0.391198
Pbr005285.1	0	0	0	0	0	0	0	0	0	0	0	0
Pbr005286.1	0	0	0	0	0	0	0	0	0	0	0	0
Pbr005639.1	0.469576	0.547565	0.312745	0.231446	0.381532	0.37279	0.309454	0.485125	0.0540798	0.233143	0.767468	0.564771
Pbr006346.1	NA	NA	NA	NA	NA	NA	NA	NA	NA	NA	NA	NA
Pbr006348.1	NA	NA	NA	NA	NA	NA	NA	NA	NA	NA	NA	NA
Pbr006560.1	0.119173	0	0	0	0	0	0	0	0	0.0455147	0	0
Pbr006646.1	1.24441	1.04702	0	0	2.05505	1.06211	0.0666726	0.139984	1.16516	0.608571	0.186022	0.179756
Pbr007040.1	1.25101	0.823941	0.0289303	0	0.873931	0.566274	0.0610684	0.0769306	0.42689	0.477786	0.113591	0.430615
Pbr007883.1	0.0735813	0	0	0.627697	0.189794	0.076862	0.0538784	0.904974	0.0941573	0.0936741	0	1.25149
Pbr007887.1	11.9405	28.9979	3.64244	1.0806	12.8846	9.21366	4.96474	2.45375	9.04104	7.92521	4.14743	3.24386
Pbr007974.1	3.08256	2.84751	3.52469	2.12823	4.43567	3.65728	3.23941	1.93072	1.68009	2.08933	3.05162	2.18454
Pbr008002.2	0	0	0	0	0	0.0368262	0	0	0.0507518	0	0	0
Pbr008283.1	0.534267	0.642777	0.450083	0.723436	2.07942	1.12946	0.908157	1.86567	0.586001	0.801615	1.01353	1.58789
Pbr008491.1	4.09666	8.95255	9.70114	8.19751	12.7154	12.6097	9.39906	8.599	2.13185	5.64995	1.87847	8.67645
Pbr008494.1	0.619779	1.03099	5.64078	3.42518	2.36748	2.13975	2.33064	2.95539	0.262124	0.682036	0.0858438	5.14943
Pbr008496.1	0.034275	0.133225	0	0.129951	0.298378	0.0716065	0	0.126464	0.0986841	0.0654518	0.0350116	0.218609
Pbr008657.1	0.693557	0.362898	0.0370128	0.0337122	0.670854	1.61615	0.898491	0.213251	0.648558	0.390534	0.708461	0.356478
Pbr008910.2	5.88837	4.75057	2.42183	4.30811	7.90135	8.04349	2.7105	4.66797	1.37908	2.72909	2.32938	5.25136
Pbr009273.1	51.5044	41.653	9.60096	13.1093	35.145	29.594	11.0896	14.7963	17.5802	23.1974	10.6728	13.0442
Pbr009331.1	23.1511	25.2395	7.78461	6.82728	27.7044	21.3316	10.3846	11.2395	22.0115	19.8662	7.90912	10.3433
Pbr009332.1	2.80418	2.38193	3.36713	3.12263	2.06749	2.02792	10.6614	14.5973	1.65616	1.72255	9.29443	11.7568
Pbr009658.2	1.6267	0.852218	0.0441608	6.07364	1.47768	0.94566	0.124291	8.78124	1.26253	0.877885	0.0577969	7.66867
Pbr009680.2	2.29153	2.69481	0.334159	1.86767	1.56709	1.55514	0.192374	4.40255	0.714405	0.557442	0.0149094	3.45774
Pbr009682.1	14.8927	6.12037	0.419741	0.926369	4.09649	2.57659	0.340778	0.829968	0.446655	0.710981	0	1.32869
Pbr009692.1	1.9551	2.49354	1.51437	2.26379	5.61959	4.75757	5.13662	2.70514	1.24736	1.84552	1.8496	2.02432
Pbr009706.1	0.781731	0.47354	0.929724	0.596621	1.1784	1.16655	0.379127	0.702357	0.38974	0.765786	0.352598	1.10079
Pbr009717.1	0.108874	0	0	0.137595	0.0117011	0.0126364	0	0.0446345	0	0	0	0
Pbr009838.5	5.58503	4.03883	1.68955	3.64717	4.41285	3.27317	4.04791	25.3394	3.00727	3.39488	2.15598	31.746
Pbr009939.1	2.74105	3.92741	2.45953	1.92207	8.86029	4.9961	2.48836	6.50161	3.66413	3.5118	2.72852	4.74019
Pbr010053.1	NA	NA	NA	NA	NA	NA	NA	NA	NA	NA	NA	NA
Pbr010520.1	12.8236	20.7542	0.557976	3.30342	10.4158	23.477	5.05481	7.04783	4.63128	3.07167	3.56007	4.03048
Pbr010537.1	8.936	10.1169	0	9.75578	4.16593	6.02221	0	6.81945	2.18065	3.43227	0	4.57316
Pbr010539.1	0.0844248	0.131262	0	0.224062	0	0.0176378	0	0.155751	0	0.0161218	0	0.153848
Pbr011172.1	0.639135	0.605922	0.227113	0.0591029	0.64837	1.09101	0.821842	0.0575173	0.0897651	0.223261	0.159236	0.213055
Pbr011591.1	0.109121	0.141382	0	0.0344767	0.281463	0.151981	0.199753	0.335517	0.104726	0.104189	0.0743103	0.0994257
Pbr011594.1	0.570413	0.184764	0.0359758	0.0655354	0.284231	0.343063	0.227822	0.0956659	0.0829457	0.198048	0.0529701	0
Pbr011597.1	0.0458962	0.089198	0	0	0.155378	0.0239713	0.0252049	0.0211678	0.0660718	0.0657327	0	0
Pbr011610.1	0.11017	0.374696	0.137578	0.114867	0.43691	0.276196	0.0484017	0.0711362	0.190319	0.168305	0.0112537	0.0702672
Pbr011611.1	3.73351	4.58521	6.85935	1.61379	4.47001	3.13776	10.5656	1.85094	3.46644	2.2991	3.65225	3.0029
Pbr011612.1	1.73146	1.58638	0.167314	0.468904	2.36862	2.13163	0.380347	0.684487	0.92582	0.873834	0.366367	1.28464
Pbr011627.1	1.54491	2.34236	1.32265	1.01777	2.8191	1.89992	1.73294	2.3852	1.31444	1.44369	0.805841	2.80531
Pbr012560.2	19.7497	15.2177	5.92165	7.73733	20.5444	15.63	8.65243	4.86875	9.44676	10.8966	13.0339	5.56028
Pbr012606.1	2.45372	1.06763	0	0.312416	1.59407	0.459066	0.160897	0.405379	0.246034	0.0699348	0.224458	1.26802
Pbr012662.1	26.2496	23.6102	10.7739	19.4649	12.2832	7.14591	14.6099	26.3771	7.54643	7.3075	24.0962	32.6104
Pbr012704.1	2.87351	4.77164	0	0.10343	0.24628	1.02587	0	2.65059	3.49087	2.56998	0	4.05988
Pbr012793.1	3.23068	2.14159	0.938236	2.31446	1.61091	2.69455	0.55014	5.09382	1.24984	0.573891	0.409316	5.20274
Pbr013012.1	0.0338412	0.312405	0.0528253	0.288688	0.392801	0.1414	0.0371693	0.593101	0.19487	0.274649	0	0.925037
Pbr013117.2	0.976147	1.26778	0.840011	0.516001	1.83391	0.951038	1.09276	0.61471	0.432385	1.00372	0.345158	0.487471
Pbr013118.1	0.133118	0.172474	0.0461764	0	0.1073	0.115878	0	0.0818607	0	0.105918	0	0
Pbr013119.1	0.212212	0.327516	0.129905	0.272138	0.301861	0.143436	0.219371	0.426042	0	0.071513	0	0.307098
Pbr013128.1	6.12838	3.91682	4.40861	5.49691	2.94399	7.13201	3.16225	2.04872	0.947367	0.706879	2.98299	2.3235
Pbr013153.1	2.73327	3.2999	3.13169	5.29923	3.1512	2.26392	4.97313	8.58238	0.675672	2.38567	3.13044	11.8107
Pbr013154.1	3.27211	3.92074	0.716868	0.548005	5.49711	2.63417	1.82397	2.09917	1.08613	3.21818	0.578014	2.12957
Pbr013155.1	0.967604	1.33725	0.604162	6.79706	1.05032	0.741213	1.31074	15.1137	0.753227	1.11891	0.604021	12.4017
Pbr013164.1	0.719315	0	0.0748555	0	0.0695769	0.676248	0.395028	0.928917	0.0690346	0.0686803	0.146955	1.50744
Pbr014062.1	7.02119	9.0795	2.58541	4.45376	7.83618	9.76018	2.84739	7.62235	2.38437	4.33172	0.275849	7.57845
Pbr014063.15	23.3814	20.7878	7.02854	13.5767	18.2977	19.7603	14.2392	18.8353	8.92647	12.4602	7.81999	29.6745
Pbr014265.1	3.29604	2.63995	3.26372	3.80579	10.7721	9.24392	7.05388	7.19547	3.55631	3.80509	6.5705	6.64345
Pbr014268.1	1.53653	2.85495	0.702854	1.02428	3.78908	2.82205	1.63201	3.41094	1.55568	2.24093	1.67304	2.7385
Pbr014270.1	8.74718	13.0324	0.762948	2.46814	13.4371	12.0421	2.38797	4.41907	8.21294	11.6829	2.09176	4.964
Pbr014272.1	NA	NA	NA	NA	NA	NA	NA	NA	NA	NA	NA	NA
Pbr014273.1	0.112468	0.163934	0	0	0.0815897	0.146853	0.308821	0.0518714	0.161908	0.268461	0.0287212	0
Pbr014281.1	1.91195	2.24042	0.438899	1.11933	1.22385	1.61538	1.76028	1.42646	0.930969	0.805384	1.30681	1.97266
Pbr014282.1	0.0867652	0.23186	0	0	0.125888	0.317218	0.0238245	0	0.0624532	0.103555	0	0
Pbr015634.1	3.65023	4.53235	1.18179	2.72946	7.74801	7.66832	4.18739	5.96716	1.01204	3.05927	1.07717	6.24534
Pbr015635.1	1.38995	1.31416	1.14673	1.29372	2.85846	1.43884	1.19655	2.36787	0.721064	1.32712	0.869797	1.71143
Pbr015715.1	6.19663	5.46809	2.0037	14.9343	5.11505	4.43331	0.595714	28.0292	6.18131	6.03307	1.05266	28.8111
Pbr015718.1	0.290988	0.212073	0	0.896394	0.0351829	0.113986	0	9.05897	0.261815	0.208377	0	15.8584
Pbr016325.1	52.157	54.6197	23.1711	42.5063	44.7469	34.2344	63.1833	43.8269	26.1742	26.0241	80.7664	51.7698
Pbr016327.1	6.96837	15.5546	0.0350321	0	44.0234	42.1799	32.5558	5.58938	6.12235	1.84817	16.0931	2.79122
Pbr016329.1	19.804	10.2261	0	0.0645615	9.71787	19.6909	6.30291	2.93727	9.52773	5.36538	11.602	4.53052
Pbr016344.1	0.0576486	0	0	0	0.0278808	0.120438	0	0	0	0	0	0
Pbr016380.1	3.21328	2.19822	0.374517	1.26702	1.91459	0.456491	0.847031	4.38673	1.03618	0.687243	0.761502	4.19261
Pbr016387.1	0.36203	0.0947148	0.0434708	0	0.121216	0.0436352	0.0305872	0.0770642	0.0267269	0.0398847	0.128011	0.0253743
Pbr016389.1	0	0	0	0	0	0	0	0	0	0	0	0
Pbr016622.1	0.6294	0.384441	2.45152	2.91471	1.84379	1.76576	1.04682	3.01898	0.224363	0.480762	0.0734773	9.63449
Pbr017020.1	NA	NA	NA	NA	NA	NA	NA	NA	NA	NA	NA	NA
Pbr017021.1	NA	NA	NA	NA	NA	NA	NA	NA	NA	NA	NA	NA
Pbr017030.1	NA	NA	NA	NA	NA	NA	NA	NA	NA	NA	NA	NA
Pbr017033.1	NA	NA	NA	NA	NA	NA	NA	NA	NA	NA	NA	NA
Pbr017034.1	NA	NA	NA	NA	NA	NA	NA	NA	NA	NA	NA	NA
Pbr017036.1	3.08821	3.87499	3.96258	0.454706	3.53815	2.5682	2.17346	0.24891	0.805705	1.28824	2.84831	0.273188
Pbr017038.1	0.0763844	0.0556691	0.119234	0	0	0	0	0	0.0366541	0	0.0390129	0
Pbr017046.1	NA	NA	NA	NA	NA	NA	NA	NA	NA	NA	NA	NA
Pbr017049.1	NA	NA	NA	NA	NA	NA	NA	NA	NA	NA	NA	NA
Pbr017278.1	1.72378	2.08219	0.548121	1.19138	4.1568	2.52589	1.03869	4.12972	1.73478	1.89732	2.21326	2.24687
Pbr017301.1	5.82049	7.15905	1.39504	1.3901	10.1517	5.96032	3.57399	6.51038	1.62744	4.55095	1.43958	3.4973
Pbr017306.1	3.22641	3.94367	1.33035	0.721263	5.00505	3.07351	4.72494	3.35046	1.29507	2.94496	1.73078	2.63469
Pbr017334.1	0.208464	0.138602	0.0799244	0.197592	0.254703	0.0687657	0.144609	0.354221	0.0421196	0.0942828	0.0560377	0.309906
Pbr017335.1	1.1918	1.44174	0.708715	0.414975	1.30571	1.19413	0.814793	2.28844	0.350145	0.859259	0.335411	1.55131
Pbr017558.4	3.63409	3.26858	0.615645	3.81307	6.22915	4.9791	6.29355	3.19625	3.00108	3.88945	5.33519	3.41903
Pbr017559.1	19.472	22.026	2.81438	18.024	34.1213	27.0496	2.24637	7.98284	10.5443	12.0395	4.40283	11.9974
Pbr017627.1	0.0368329	0	0	0	0.142509	0	0	0	0	0.0351681	0	0
Pbr017906.1	NA	NA	NA	NA	NA	NA	NA	NA	NA	NA	NA	NA
Pbr017909.1	NA	NA	NA	NA	NA	NA	NA	NA	NA	NA	NA	NA
Pbr018193.1	10.0837	3.82272	5.39716	4.96154	13.0617	9.39271	3.72117	5.12465	5.87126	9.81187	1.06612	6.34951
Pbr018357.1	3.50009	3.91699	3.88405	5.50308	2.83999	2.89373	4.50021	5.08002	1.40097	2.24905	2.59252	6.0004
Pbr018359.1	7.24791	8.52832	7.28599	15.1886	5.43683	5.51091	5.93893	10.5212	2.47641	2.51077	4.81826	10.3178
Pbr019092.1	0.280412	0.305852	0.0476426	0.314608	0.271233	0.263025	0.169708	1.62057	0.0878757	0.0928887	0.128605	1.20971
Pbr019096.1	2.77582	3.17945	3.95808	8.7777	4.75295	6.16934	5.73436	16.8774	1.79114	1.69172	3.81281	10.9778
Pbr019751.2	9.20916	14.3224	3.85132	21.9956	11.041	10.9908	2.05605	20.5223	5.49295	6.80013	0.395624	15.8311
Pbr019876.1	2.92635	3.73886	0	0.719119	8.282	6.45329	0.773774	0.799801	0.260046	1.91446	0	0.641901
Pbr019924.1	0.218127	0.114133	0.0174611	0	0.389514	0.368069	0	0.325024	0.0644131	0.144186	0	0.122306
Pbr020644.1	3.70762	4.01351	1.73925	2.67667	5.0542	4.41473	1.47698	1.78973	1.88055	1.55908	1.07928	1.61034
Pbr020985.1	0.0249467	0.121208	0.155765	0.520207	0.0723903	0.0781769	0.438401	0.644319	0.023942	0	0.254828	0.79556
Pbr020988.1	0.181015	0.311206	0.144903	0.844679	0.269369	0.116361	0.336459	1.15596	0.0935443	0.239308	0.0284469	0.951535
Pbr021259.1	0.37119	0.257642	0	0.201048	0.35904	0.830872	0	0.244567	0.229012	0.202522	0	0.386528
Pbr021958.1	7.1176	12.6004	6.77028	7.10002	7.86607	6.40622	16.4382	13.764	4.53965	4.67307	17.8487	20.6386
Pbr021959.1	0.856431	2.60914	0.903289	0.614312	0.917953	1.00342	1.76691	1.07823	0.344326	0.795621	1.57234	1.49741
Pbr021960.1	3.78168	9.76985	5.64749	1.26702	2.58594	2.9478	4.70573	1.62296	1.37061	2.48717	4.10803	1.64477
Pbr022033.1	3.27463	2.19677	1.67793	3.16689	4.53411	4.44509	3.99834	3.34259	0.717889	1.82519	4.61848	3.1503
Pbr022039.1	2.21701	1.83753	0.20357	0.772572	1.81331	2.09449	0.429713	0.857104	0.328546	0.840496	0.516208	0.727808
Pbr022092.1	NA	NA	NA	NA	NA	NA	NA	NA	NA	NA	NA	NA
Pbr022093.1	NA	NA	NA	NA	NA	NA	NA	NA	NA	NA	NA	NA
Pbr022337.1	5.44	6.38361	5.19359	2.79684	8.03384	8.34625	14.9508	4.92837	5.18596	6.15643	9.29045	4.23752
Pbr022415.1	19.7829	20.3536	8.26132	15.4969	24.442	24.5551	7.10316	18.1309	9.81566	10.4417	5.14016	12.9107
Pbr022874.1	0.305861	0.297216	0.530491	1.61062	0.558826	0.106499	0.261287	0.862074	0.114156	0.243364	0.0867872	1.22313
Pbr022876.1	0.0443114	0	0.161394	0.819012	0.214304	0.300866	0.0486692	0.980972	0.106317	0.0423086	0.0226318	0.88824
Pbr022880.2	0	0	0	0	0	0	0	0	0	0	0	0
Pbr022883.1	8.02036	9.75435	8.08392	4.30308	8.97761	10.1168	1.7175	3.95499	2.32373	4.28647	1.13358	2.57381
Pbr022887.1	19.1528	17.5155	10.107	15.9961	18.9501	20.6394	6.95094	15.6248	5.39216	9.29313	2.96559	12.1987
Pbr023003.1	0.692168	0.939511	0.114334	0.166622	0.892681	0.826319	1.06192	0.668875	0.537761	0.346177	0.718266	0.650694
Pbr023112.3	0.149603	0.161527	0.103789	0.519937	0.385881	0.208364	0.0547717	0.275994	0.255249	0.174583	0.0169797	0.242331
Pbr023113.1	0.0266457	0	0.0554577	0	0.0773205	0	0.0585323	0.0491572	0.0255726	0	0.0544367	0
Pbr023136.1	0	0	0	0	0.0230888	0	0	0	0	0.0227912	0	0
Pbr023184.1	0.0835454	0.487105	0	0	0.0538738	0.145451	0	0	0	0	0	0
Pbr023185.1	0	0.0663291	0	0	0	0	0	0	0	0	0	0
Pbr023225.1	0.876223	1.15798	0.474158	1.79394	1.37867	1.59871	0.988058	4.64473	0.672748	0.691605	0.906987	3.70446
Pbr023226.1	24.7896	24.7637	18.0972	24.1619	29.5043	25.7602	25.238	38.1416	16.501	25.255	13.8002	28.0472
Pbr023227.1	8.34055	8.32489	5.85954	7.38004	9.40457	10.1727	9.80411	12.4839	3.65756	5.07044	6.64511	10.7945
Pbr023236.1	NA	NA	NA	NA	NA	NA	NA	NA	NA	NA	NA	NA
Pbr023278.1	3.25721	3.27109	0	0	2.63647	3.075	0.0598751	0.0754273	1.02021	1.4574	0.250584	0.223518
Pbr023377.1	0.469484	0.304143	0.0814282	0.370835	0.264901	0.163472	0.0429713	0.144354	0.262837	0.149422	0.0399645	0.427773
Pbr023741.1	0.197107	0.209777	0	0.0444828	0.453939	0.0980451	0	0	0	0.0716944	0	0
Pbr023742.1	0	0	0	0	0.05502	0	0	0	0	0.108622	0	0
Pbr023743.1	NA	NA	NA	NA	NA	NA	NA	NA	NA	NA	NA	NA
Pbr023744.1	0	0	0	0	0	0	0	0	0	0	0	0
Pbr023817.1	0	0.0884807	0	0.0287686	0.205505	0.0317047	0.366699	0	0.0291291	0	0.279033	0.207411
Pbr023853.1	1.29607	1.052	0.0793383	1.05505	0.825928	0.828239	0	2.37698	0.102436	0.305732	0.0467265	2.80641
Pbr023859.3	0.519591	0.466067	0.138644	0.580892	0.644337	0.334005	0.117065	0.835673	0.230154	0.330738	0.0272183	0.74049
Pbr023861.1	NA	NA	NA	NA	NA	NA	NA	NA	NA	NA	NA	NA
Pbr023867.1	1.30739	1.8568	0.0523285	0.381297	0.729576	0.945475	0	0.510218	0.627371	1.2483	0	1.42032
Pbr023870.1	7.51759	9.0267	2.69078	5.31013	3.56628	4.60162	1.20961	11.7046	2.52749	4.34326	0	7.89678
Pbr023884.2	19.9498	20.4993	5.33047	11.7705	14.9126	26.7179	2.64644	24.6191	5.23938	8.31746	0.395867	15.1529
Pbr023885.1	0	0.0327122	0	0	0	0	0	0.0310521	0	0.0321421	0	0
Pbr023887.1	0.106583	0.155356	0	0	0.128867	0.0556675	0	0.0491572	0	0.101766	0	0
Pbr023926.1	3.02765	3.3947	4.15047	4.80133	4.11122	4.16617	4.44453	4.43084	1.87195	1.75116	3.74694	3.634
Pbr023951.1	2.79198	3.63449	2.93289	2.95846	2.87893	2.11856	1.70686	7.99342	1.9591	2.71609	1.69504	7.24779
Pbr023981.1	NA	NA	NA	NA	NA	NA	NA	NA	NA	NA	NA	NA
Pbr023984.1	1.60084	0.958496	0.235584	0.766342	0.516145	0.608078	0.372967	1.11867	0.124151	0.0926353	0.379904	0.42727
Pbr023985.1	NA	NA	NA	NA	NA	NA	NA	NA	NA	NA	NA	NA
Pbr023986.1	0.0627817	0.488058	0	0	0	0	0	0	0.0602533	0	0	0.228815
Pbr024648.1	0.970988	0.84919	0	0	2.16017	2.04885	0.469251	0.0537397	0.186377	0.148336	0.238045	0.141555
Pbr024680.1	5.47222	3.69388	1.94169	1.79494	4.70049	5.97802	2.69168	2.85137	4.6104	3.28384	2.48911	4.65618
Pbr024681.2	0.762299	0.4413	0.270055	0.87628	0.564776	1.2029	0.926338	1.22679	0.716034	0.634928	0.447327	2.24628
Pbr024706.1	8.599	5.3239	6.89054	10.039	10.2587	10.987	13.2579	17.7015	5.84859	7.62289	7.76625	27.6562
Pbr024723.3	18.6656	14.2991	2.70395	5.50368	12.1561	9.99816	6.87257	22.598	7.9391	7.3161	3.03334	26.6221
Pbr024734.1	1.43381	2.08992	0.373023	1.18916	2.34035	1.49774	0.885833	3.55442	1.03205	0.513376	0.915387	5.47064
Pbr025031.1	1.34796	0.949649	0.455895	1.59708	1.25494	1.09125	0.333118	4.9891	0.743863	0.691781	0.137693	3.6846
Pbr025079.1	2.95255	5.09586	0.137578	0.355044	1.06563	1.28892	0.55662	0.365843	0.232613	0.210381	0.112537	0.642443
Pbr025080.1	5.70765	6.48272	0.971946	1.13821	3.42721	4.78519	0.618755	2.85807	1.89233	2.77438	0.196867	4.97092
Pbr025082.1	5.64462	13.7127	1.59864	0.914285	2.17703	1.75396	2.43281	0.724987	0.342867	0.272886	1.16778	1.59502
Pbr025083.1	34.2555	32.3737	63.245	40.7488	46.6038	45.9304	77.3783	47.948	23.3646	37.6441	30.8102	44.275
Pbr025084.1	11.5562	15.9561	13.785	13.1116	8.20828	9.76528	4.0162	7.57317	2.91341	5.89573	1.72664	6.88347
Pbr025086.1	129.633	194.576	101.131	119.211	130.146	126.322	64.5573	87.5899	75.9623	75.8892	42.5583	107.377
Pbr025087.1	5.79248	4.56599	6.40733	4.83771	5.30901	6.24116	8.14176	14.3479	3.24611	3.8676	6.04109	9.78063
Pbr025088.1	78.5017	61.3039	27.8281	32.856	43.1221	49.3073	42.4557	90.2215	45.6773	42.4544	41.4032	89.3868
Pbr025091.1	13.0023	18.1181	3.40837	5.49821	13.1873	6.80129	13.9992	46.7185	14.0314	14.0535	6.14706	91.0193
Pbr025093.1	74.7964	77.4289	37.9457	62.646	65.6207	45.1864	49.7196	63.9505	45.6247	45.1218	46.6102	119.525
Pbr025096.1	1.40085	0.80525	2.17643	1.73923	0.477111	1.11294	0.433413	1.51057	0.170421	0.282578	0	0
Pbr025267.1	0	0	0	0	0	0	0	0	0	0	0	0
Pbr025269.1	3.57554	3.47448	0	0.139916	9.28083	6.30488	0	0.408487	5.22602	3.17903	0	0.627663
Pbr025371.1	0.153684	0.37335	1.3794	0.0364173	0.0743264	0.160536	1.07608	0.0886007	0.442483	0.110053	0.470959	0.262555
Pbr025372.1	3.03889	1.99982	0.0800613	0.036461	2.12084	1.62737	0	0.0532242	0.590685	0.459104	0.0785872	0.0350494
Pbr025376.1	0.309966	0.225904	0.56449	0	0.14991	0.323786	0.383005	0.0357399	0.0371853	0.0554917	0.613464	0.0706067
Pbr025378.1	4.3905	2.05835	5.19019	2.37281	10.114	7.06042	5.41449	3.21505	1.7557	1.56283	2.32111	2.66695
Pbr025451.4	3.50049	2.3923	0.34026	1.31259	4.83701	3.77711	0.232375	2.71443	1.32904	1.46913	0.962693	0.753561
Pbr025628.1	NA	NA	NA	NA	NA	NA	NA	NA	NA	NA	NA	NA
Pbr025774.1	14.229	5.06696	1.17263	3.37174	6.15497	3.60044	0.970702	24.2733	4.70748	6.60305	1.24132	17.6152
Pbr026126.1	0.0193495	0	0.281905	0.513532	0.0187161	0	0.276281	0.321271	0.0742809	0.314074	0.355775	0.264456
Pbr026137.1	NA	NA	NA	NA	NA	NA	NA	NA	NA	NA	NA	NA
Pbr026197.1	11.1187	8.63036	2.89266	7.98125	15.2533	19.6312	10.1867	19.9619	5.80393	7.26299	5.30484	21.1759
Pbr026230.2	39.6385	48.6429	70.2425	129.773	21.7896	15.7019	61.8108	126.823	24.8806	32.0863	39.1652	120.696
Pbr026436.1	0	0	0	0	0	0	0.109091	0	0	0	0	0
Pbr026441.1	0.218427	0.305114	0.0284132	0.116458	0.184867	0.0570414	0.0299885	0.428149	0.104815	0.104277	0.766978	0.634378
Pbr026443.1	0.131251	0.191312	0	0.11552	0.0816136	0.0685514	0.0617822	0.0605343	0.03599	0.0447566	0.105342	0.153758
Pbr026497.1	4.78902	7.13347	1.65548	4.66493	5.62602	6.62966	4.34996	9.32413	2.36964	2.75303	3.85938	9.39142
Pbr026798.1	0.37905	0.301367	0.268949	0.898209	0.699954	0.467942	0	0.953576	0.462999	0.444172	0.140799	0.26688
Pbr026801.1	0.12693	0.0154178	1.60158	1.68435	0.245549	0.215457	2.70111	1.58062	0.167499	0.378727	2.20417	1.40229
Pbr027176.2	2.74718	4.77348	2.83462	4.62305	1.23855	1.59291	0.85662	8.96584	0.93843	1.40042	0.689663	7.62598
Pbr027191.1	0	0	0	0	0	0	0	0.230592	0	0	0	0.0379625
Pbr027280.1	5.95059	5.59804	0.0897461	1.40598	6.37309	5.94565	1.13666	15.2577	2.49957	3.14548	0.246662	27.5024
Pbr027359.1	0	0	0	0	0	0	0	0	0	0	0	0
Pbr028028.1	7.51689	9.73925	3.39948	1.37615	9.47927	7.13044	5.43979	3.18607	1.79792	4.15872	2.63124	3.56321
Pbr028031.1	5.51363	4.3744	3.41361	0.959222	5.37816	4.53224	6.17085	1.48071	1.55175	2.38787	3.10123	1.92896
Pbr028579.1	3.99731	3.60093	1.30329	2.19526	3.31885	2.63435	3.35406	3.79799	1.46538	1.88375	4.59143	4.73639
Pbr029290.1	0	0	0	0	0	0	0	0.0630525	0	0	0	0
Pbr029326.1	0.184258	0.0994725	0	0	0.0099015	0	0	0.0188849	0	0	0	0
Pbr029370.1	1.00457	0.708516	1.43322	5.68239	2.27249	1.64174	0.783033	4.25955	0.901913	1.84098	0.69514	4.51754
Pbr029445.1	0.768725	0.547798	0	0.0485758	0.297424	0.428266	0	0.0945452	0.245922	0.195728	0	0.186781
Pbr029765.1	11.5036	8.40568	3.46429	10.8184	14.3967	15.8429	14.1313	28.5375	5.11924	5.24023	8.96735	30.1212
Pbr030267.1	0.439935	0.394616	0.457819	0.609452	0.556468	0.954451	0.148677	2.09146	0.324783	0.452363	0.241979	3.48431
Pbr030398.1	0	0	0	0	0	0	0	0	0	0	0	0
Pbr030895.1	39.9273	39.3156	4.34185	13.5026	41.032	30.8899	8.72696	28.182	19.6861	22.3308	5.17882	25.9143
Pbr030906.5	5.91887	4.29027	1.36431	1.77261	1.28675	1.57087	0.359988	8.39407	2.2389	2.00651	0.827149	4.53224
Pbr031092.1	0.0623546	0.227221	0.21089	0	0.241254	0.146553	0.70199	0.0862759	0.0598434	0.267913	0.0955419	0.184648
Pbr031276.2	11.9787	13.6908	9.53329	32.2468	11.2798	26.2233	10.8389	9.89047	31.808	35.9774	6.57909	5.31274
Pbr031509.1	0	0	0	0	0	0.0301637	0	0.0932261	0.0277133	0	0.147484	0
Pbr031652.1	10.4658	9.64643	5.21919	6.05026	8.05851	3.20397	4.2566	6.25116	3.87852	3.68052	7.79049	10.8767
Pbr032154.1	0.142902	0.173578	1.59864	0.13545	0.155502	0.111955	1.27526	2.70222	0.0685734	0.0682214	1.38674	0.846337
Pbr033027.1	0.282535	0.212555	0.436289	0.155498	0.193946	0.314173	1.96203	0.126105	0.017494	0.0261063	0.698243	0.0913474
Pbr033034.1	0.0699857	0.108812	0.0436984	0.0265344	0.13539	0.102349	0	0.0258225	0.0268669	0.12028	0	0.0255071
Pbr033273.1	3.1903	3.77218	0.8358	0.919866	3.72246	2.71497	0.661603	0.915767	0.695867	1.58695	0.592519	1.03671
Pbr033274.1	0.168596	0.117022	0	0	0.0349451	0.025159	0.0529076	0	0.0462304	0.0344948	0	0.0219453
Pbr033296.1	0.0272107	0.0793249	3.58208	0	0	0	1.3449	0.0125499	0	0	1.2091	0
Pbr033386.8	1.44697	1.29895	2.40927	8.66014	2.27936	2.11608	3.22396	8.38967	0.767091	0.697365	2.68867	11.3007
Pbr033747.1	2.79745	3.89684	1.55624	1.897	3.50469	3.31854	2.08379	2.83436	2.20639	2.54315	1.48958	3.4912
Pbr034992.1	1.71389	1.66545	2.21647	8.89542	1.3198	1.28624	3.61868	8.34979	0.798481	0.826159	2.14166	7.21682
Pbr034994.2	4.8633	5.16269	5.84779	19.4653	6.62133	6.5743	8.4388	22.8448	2.88283	2.88755	3.00574	17.8552
Pbr035121.1	3.03899	4.12319	1.59618	0.475557	2.96725	2.50066	2.45616	1.90408	1.22442	1.47819	2.56251	2.70369
Pbr035126.1	0.144772	0.393904	0.241051	0.603778	0.700164	0.574661	0.0636037	0.106833	0.222306	0.19352	0.443649	0
Pbr035321.1	10.5165	12.2031	3.24929	3.80512	8.06482	9.03207	7.66911	8.40304	5.4499	3.63646	6.60675	10.0042
Pbr035520.1	NA	NA	NA	NA	NA	NA	NA	NA	NA	NA	NA	NA
Pbr035521.1	NA	NA	NA	NA	NA	NA	NA	NA	NA	NA	NA	NA
Pbr035528.1	0	0	0	0	0.0124624	0.0403757	0	0.0118846	0	0.0246036	0	0.0234788
Pbr035549.1	6.00776	6.39256	4.18882	4.78335	6.61013	4.40863	9.04007	20.6567	6.19825	5.20562	9.66556	15.8883
Pbr035561.1	0	0	0	0	0	0	0	0.0787038	0	0	0	0
Pbr035562.1	NA	NA	NA	NA	NA	NA	NA	NA	NA	NA	NA	NA
Pbr035564.1	0	0	0	0	0	0	0	0	0	0	0	0
Pbr035730.1	4.62078	7.92196	1.61432	6.63229	7.82167	1.41356	1.37756	8.55507	1.29873	2.61565	0.708012	1.83447
Pbr036090.1	4.8336	3.38765	0.400627	6.12223	10.3024	10.5451	0.446329	4.08378	2.09368	3.26735	0.349556	2.84517
Pbr036409.1	24.8787	26.4644	19.9746	15.1489	23.3488	16.8373	20.0771	26.7016	34.3392	21.2821	30.3846	35.5989
Pbr036412.1	12.7742	12.0542	8.41721	8.55122	6.78927	7.00702	6.44934	11.0479	6.86698	6.86886	10.9633	15.4659
Pbr036413.1	3.13411	3.14145	3.05606	8.39741	1.02642	4.12453	6.36967	3.96086	6.84473	8.45898	5.52063	12.2096
Pbr036414.1	24.8652	30.2288	6.03407	15.485	12.1792	9.3506	16.0377	11.107	5.91011	5.17259	15.6721	24.1986
Pbr036417.1	17.382	16.3986	8.50306	9.87237	15.3568	10.9085	12.9281	6.32505	9.26048	10.2845	9.21331	11.3109
Pbr036434.1	4.38523	4.96616	1.06367	4.59408	8.96176	8.26602	0.669964	11.9983	0.949315	1.99907	0.387323	7.07496
Pbr036436.1	0.522809	0.254016	0.0494601	0	0.114931	0.223412	0	0.0657614	0.045614	0.0453799	0.0485494	0.0433054
Pbr036446.1	1.79535	2.55985	0.523832	1.1928	4.47941	4.15392	0.442299	3.01808	0.402582	0.801031	0.137117	1.71229
Pbr036551.1	NA	NA	NA	NA	NA	NA	NA	NA	NA	NA	NA	NA
Pbr036553.1	NA	NA	NA	NA	NA	NA	NA	NA	NA	NA	NA	NA
Pbr037506.1	0.457489	0.361204	0	0	4.2592	4.36072	0	0	1.23487	0.409511	0	0
Pbr037507.1	1.02885	0.636218	0	0.487599	2.4427	2.34485	0	0.905897	0.763004	0.80374	0	0.127833
Pbr038047.1	2.21299	2.33743	1.51623	0.312683	1.05033	1.73733	1.20776	0.988957	0.303409	1.52238	1.58659	0.713872
Pbr038076.1	5.38174	5.63582	2.89994	7.19766	4.58225	5.6035	1.91295	6.66718	1.73838	3.60859	0.836173	4.36404
Pbr038352.1	6.42392	3.99263	2.15775	3.20723	4.22035	4.83676	5.19745	6.64133	3.60146	3.52225	3.19652	19.8197
Pbr038470.1	0	0	0	0.653243	0	0	0	0.413216	0	0	0	0.941928
Pbr038472.1	4.86082	5.75401	4.92046	16.5445	4.10331	4.1082	1.65019	13.6958	1.56916	3.54413	0.541667	12.0387
Pbr038473.1	0.964325	2.44552	2.20286	4.86	1.95652	2.01464	1.00749	7.96224	0.451458	1.05548	0.456486	6.27913
Pbr038483.1	1.54861	1.57602	0.533559	1.39843	2.44931	0.623018	1.08031	3.42641	0.572406	0.649394	1.46432	3.58477
Pbr038506.1	11.455	8.08896	10.2341	23.6355	11.4185	19.4492	2.95323	14.6434	3.32286	5.52139	0.752488	5.9402
Pbr038889.1	0	0	0	0.139169	0	0	0	0.575601	0	0	0	0.0334453
Pbr039001.1	1.26963	2.73832	0.483382	3.14064	4.40309	5.36966	1.22443	7.31247	0.297195	0.118268	0.379585	2.53939
Pbr039003.1	0.572883	0.472344	1.21041	0.477189	1.71277	1.28752	1.08684	2.11376	0.0833048	0.0663018	0.496528	0.553621
Pbr039005.1	1.83599	2.06579	0.536314	3.08359	4.097	2.13655	1.00827	12.4491	1.22107	1.67612	1.01998	6.13385
Pbr039009.1	0	0	0.157056	0.0408716	0	0	0.0236804	0.218763	0	0	0.0220234	0
Pbr039036.1	1.59515	0.827987	0.123727	0.187822	2.2042	2.2148	0.206761	0.32901	0.893826	1.25818	0.202414	0.469432
Pbr039040.1	1.01083	1.14329	0.103468	0.439792	1.17008	1.10783	0.254809	7.32173	0.667953	0.253152	0.203125	7.1719
Pbr039222.1	2.44832	3.75737	0.0702854	0.0320089	6.0756	5.46772	0.945821	3.05271	0.891273	0.709359	0.638169	1.7231
Pbr039231.1	NA	NA	NA	NA	NA	NA	NA	NA	NA	NA	NA	NA
Pbr039403.4	3.20502	4.26905	0.390474	0.563119	1.33078	0.996209	0.377779	3.63418	0.540166	0.641887	0.191642	0.954429
Pbr039409.1	1.01488	1.20535	0	0	0.245414	1.29571	0.0309635	0.0520082	0.757561	0.672922	0	0.308237
Pbr039462.1	0.444803	0.48626	0.9547	0.131752	1.77475	1.77142	0.671753	0.615445	0.400209	0.530874	0.312374	0.455945
Pbr040311.1	1.91898	2.07991	0.601657	0.548005	1.43972	1.96599	1.09438	7.20526	0.885433	0.798672	0.892152	3.34006
Pbr040364.1	3.51207	3.97067	0.0351427	0.0960267	7.18619	8.09575	0.704729	1.33946	1.34501	0.902821	0.258717	0.553854
Pbr040437.1	0	0.191648	0	0.124625	0	0.206015	0	0.0606407	0	0.0627693	0	0.0598999
Pbr040438.1	0.0137335	0.0266907	0	0	0	0	0	0.0253362	0	0	0	0
Pbr040736.1	9.86553	8.63042	3.58434	5.0603	17.7288	12.8496	4.32349	3.38137	5.99733	9.13775	2.48797	4.07981
Pbr041167.1	30.2904	22.5492	1.83648	3.99454	18.7767	18.5718	6.56706	19.6555	8.92338	5.55792	7.29138	25.8953
Pbr041324.1	0.0584574	0.0681662	0.048667	0.055409	0.0565439	0.13434	0	0.0539225	0.0224413	0.0111631	0.0238855	0.0213055
Pbr041331.1	0	0.0947559	0.152214	0.0924269	0.06288	0	0.0357006	0.0299824	0	0	0	0.0148081
Pbr041466.2	13.395	9.71679	32.0198	36.0952	14.4678	12.3384	31.4611	48.7126	15.0548	14.5997	16.3003	40.6769
Pbr041611.1	0.224466	0.385908	0.395308	1.45659	0.150313	0.198402	0.0379295	1.48122	0	0.230807	0.105826	1.87218
Pbr041612.1	0	0	0.170334	12.5668	0	0	0.359556	4.90694	0	0	0.167198	4.32502
Pbr041613.1	0.499657	0.51902	0.215159	1.12684	1.0166	0.305962	0.18924	0.858218	0.148821	0.230311	0.228798	0.706446
Pbr041683.1	6.19311	6.64156	0.551587	1.85095	11.63	9.44159	2.42059	1.15797	3.50732	5.19402	1.33933	4.60073
Pbr041724.1	1.49129	1.6318	0.182577	1.65108	2.46068	2.02904	0.743269	7.30568	0.553248	1.19654	0.268823	6.24588
Pbr042178.1	1.0707	1.32945	0.0825354	0	0.997297	0.497085	1.26311	1.49975	1.40817	0.738335	0.911427	0.704583
Pbr042181.1	0	0	0	0.259347	0	0	0.525918	1.13575	0	0	0.34937	0.18698
Pbr042188.2	1.08	1.56562	0.829112	1.15794	0.907648	0.554832	2.60579	2.62937	0.577727	0.557857	4.41285	2.09716
Pbr042278.1	0.183322	0.0712564	0.15262	0.104258	0.0354643	0	0	0.0338202	0	0	0	0
Pbr042287.1	0.481475	0.357056	0.0527418	0.612492	0.637293	0.608825	0.403577	0.549311	0.121601	0.120977	0.142369	0.692682
Pbr042587.3	1.86681	1.07499	0.791468	3.80106	0.869411	0.57779	0.151881	9.43903	1.65891	1.32032	0.776895	10.1427
Pbr042633.1	9.63754	10.0235	1.50099	13.5885	14.649	14.747	6.38481	16.0058	2.74756	4.77833	0.714351	18.8171
Pbr042634.1	7.34431	7.04715	0.831441	11.3012	11.9191	10.1113	5.56898	19.2749	3.86343	3.49151	2.1345	20.7754
Pbr042691.1	9.60648	6.25239	0.560578	0.79425	2.80787	2.18827	2.23515	23.5195	5.0837	5.00047	0.978235	23.4504
Pbr042713.1	0.310466	0.536339	0.610274	0.0653945	0.33367	0.396376	0.530442	0.700041	0.264855	0.131748	0.211425	1.19439
Pbr042714.1	0.12339	0.119903	0	0.175433	0	0.0644458	0	0.682907	0	0	0.0630209	0.843207
Pbr042870.1	2.66263	1.57767	0.743403	1.662	4.71123	1.28892	0.855947	2.45607	0.498614	2.10824	1.0614	3.31365
