# Supplementary material for: Contrasting genetic variation and positive selection followed the divergence of NBS-encoding genes in Asian and European pears
Source: BMC Genomics. 2020 Nov 19;21:809. doi: 10.1186/s12864-020-07226-1 (PMC7678159; doi:10.1186/s12864-020-07226-1)
Supplement: Supplementary file 13 — Additional file 13. The expression patterns of 338 NBS-encoding genes’ expression in P. calleryana and ‘Hongfen’ pear (P. pyrifolia). Letter ‘Treat_RPKM’ means these genes’ expression in treatment groups (inoculation of A. alternata). Letter ‘CK_RPKM’ means these genes’ expression in control groups. Letter ‘NA’ means no data. [file 12864_2020_7226_MOESM13_ESM.xlsx]

## Sheet: Sheet1
	Pyrus calleryana			‘Hongfen’ pear (Pyrus pyrifolia Nakai. cv.)
Gene	Treat RPKM	CK RPKM	log2(Fold_change)	Treat RPKM	CK RPKM	log2(Fold_change)
Pbr000675.3	8.39319	3.62741	1.21028	5.5537	5.73079	-0.0452856
Pbr000676.1	8.62498	2.03951	2.0803	3.98887	4.16524	-0.0624178
Pbr000678.1	6.31539	2.08862	1.59632	1.68894	2.83478	-0.747121
Pbr000679.1	8.3646	4.7437	0.818285	7.97008	8.24456	-0.0488476
Pbr000681.1	1.64869	0.731706	1.17198	1.41204	2.23531	-0.662696
Pbr000720.1	0.076237	0.00724434	3.39557	0.200264	0.0454517	2.1395
Pbr000739.1	0.236543	0.0762621	1.63306	1.30006	1.05265	0.304557
Pbr001035.1	0.94855	0.7318	0.374274	0.834229	0.710009	0.232607
Pbr001149.1	0.418219	0.247327	0.757838	0	0	NA
Pbr001153.1	0.333609	0.288064	0.211769	0	0	NA
Pbr001247.1	4.08095	2.39223	0.770547	8.37179	12.496	-0.577858
Pbr001598.1	1.57189	0.75706	1.05403	0.693958	1.06934	-0.623802
Pbr001612.1	1.7898	0.801865	1.15836	0.612072	0.450536	0.44206
Pbr001626.1	0.00168385	0.0162139	-3.2674	4.25811	4.38702	-0.0430277
Pbr001627.1	1.21259	0.217256	2.48062	0.205329	0.209706	-0.0304277
Pbr001898.1	2.30779	1.26027	0.872778	3.37726	2.05745	0.715
Pbr002756.1	1.53715	1.1654	0.39944	1.49912	1.24087	0.272764
Pbr002760.1	2.58547	1.90524	0.440452	1.18519	1.57458	-0.409841
Pbr002802.1	0.00209575	0.00126126	0.732601	0	0	NA
Pbr002896.1	1.31312	0.379574	1.79055	7.93428	10.6581	-0.425783
Pbr003344.1	28.4376	14.7684	0.945285	15.8804	18.9138	-0.25219
Pbr003359.1	0.0131405	0.00131803	3.31756	0.255052	0.32251	-0.33855
Pbr003412.1	2.78671	2.47222	0.172755	1.01196	1.02552	-0.0192004
Pbr003416.1	6.06432	3.2136	0.916155	21.1603	27.2953	-0.367294
Pbr003529.1	5.24205	2.1111	1.31214	15.7405	17.5375	-0.155959
Pbr003768.1	0.672076	0.170493	1.97891	0	0.0682781	NA
Pbr003770.2	3.16361	2.60867	0.278256	0.820051	1.04903	-0.355267
Pbr003792.1	1.37594	1.88866	-0.456937	1.05748	1.15767	-0.130592
Pbr003797.1	3.88654	2.61672	0.570725	46.159	51.7721	-0.165564
Pbr003798.1	4.81277	2.3998	1.00395	0.862813	1.01828	-0.239014
Pbr004089.1	0.00224421	0.0270121	-3.58933	0.0373364	0.457587	-3.61539
Pbr004519.1	1.54729	5.67765	-1.87555	11.282	8.87173	0.34673
Pbr004586.1	3.14779	7.02234	-1.15761	1.26408	2.33615	-0.886038
Pbr004587.1	0.246782	0.0608922	2.0189	0	0.0279545	NA
Pbr004591.1	4.54078	2.68829	0.756252	1.28978	1.00363	0.36189
Pbr004595.1	3.59398	2.23269	0.686797	0.385757	0.131326	1.55453
Pbr004599.1	0.251717	0.0742588	1.76117	0.102641	0.0279545	1.87646
Pbr004600.1	3.40121	6.63227	-0.963454	0.145588	0.594765	-2.03043
Pbr004620.1	0.328286	0.000923218	8.47407	2.75634	3.61444	-0.391017
Pbr004621.1	20.1754	4.27595	2.23828	152.862	199.001	-0.380547
Pbr004624.1	2.84676	0.541775	2.39356	2.8541	4.38683	-0.620144
Pbr004775.2	4.37973	2.19695	0.99534	16.3369	21.0306	-0.364356
Pbr004776.1	17.5516	4.35863	2.00966	69.3563	96.1521	-0.471291
Pbr004827.1	0.226097	0.00340173	6.05453	0.0940383	0.128057	-0.445465
Pbr004828.1	0.0316799	0.438507	-3.79096	0	0.179429	NA
Pbr004887.1	0.515131	0.0137784	5.22445	1.04746	1.39396	-0.412298
Pbr004910.1	0.23563	0.571657	-1.27863	2.49091	3.47542	-0.480512
Pbr004933.1	0.0011683	0.201087	-7.42727	0.0194367	0.0794041	-2.03043
Pbr004938.1	2.21199	1.84566	0.261208	5.30774	7.36551	-0.472687
Pbr005285.1	0.00296138	0.00178221	0.732601	0	0	NA
Pbr005286.1	0.800894	0.00860701	6.53996	0	0	NA
Pbr005639.1	0.26479	0.295672	-0.159146	2.09648	2.52965	-0.270967
Pbr006346.1	1.59016	0.602901	1.39918	0	0	NA
Pbr006348.1	1.29863	0.593331	1.13008	0.176367	2.58182	-3.87173
Pbr006560.1	0.00202412	0.00121815	0.732601	0	0	NA
Pbr006646.1	2.98222	2.11586	0.495146	21.9985	24.5259	-0.156896
Pbr007040.1	3.04319	1.11109	1.45361	3.57427	4.22543	-0.241451
Pbr007883.1	0.158303	0.0802268	0.980528	0.589105	0.990972	-0.75032
Pbr007887.1	1.05989	0.584708	0.858132	2.93887	4.30987	-0.55238
Pbr007974.1	0.665766	0.39678	0.746676	2.79594	2.48944	0.167512
Pbr008002.2	0.22155	0.0252252	3.1347	0.0747139	0.135656	-0.860503
Pbr008283.1	4.79429	2.15714	1.1522	3.05531	3.89137	-0.348957
Pbr008491.1	15.3294	9.72056	0.657189	11.8847	13.6618	-0.201046
Pbr008494.1	2.0661	1.51508	0.447518	1.82552	2.6476	-0.536374
Pbr008496.1	1.0013	0.178678	2.48644	0.387406	0.461607	-0.25282
Pbr008657.1	1.03602	1.24336	-0.263187	0.0753766	0.239503	-1.66786
Pbr008910.2	11.3356	7.7256	0.553141	11.6075	13.733	-0.242597
Pbr009273.1	7.93168	7.10623	0.158542	7.02607	8.3114	-0.242373
Pbr009331.1	23.5352	17.5031	0.427211	23.8182	21.1878	0.168832
Pbr009332.1	1.17239	0.723604	0.696177	1.69004	3.7351	-1.14408
Pbr009658.2	2.14786	4.54297	-1.08074	4.69652	5.44298	-0.212804
Pbr009680.2	10.1393	14.0779	-0.473474	37.6346	41.1958	-0.130438
Pbr009682.1	19.8934	44.3669	-1.1572	17.8632	27.6382	-0.629677
Pbr009692.1	0.29056	0.0794837	1.8701	3.5784	3.39821	0.0745419
Pbr009706.1	0.655252	0.548966	0.255332	1.17619	1.46495	-0.316732
Pbr009717.1	0.0226012	0.0420419	-0.895431	0.153823	0.0930972	0.72446
Pbr009838.5	6.80842	2.91583	1.22341	5.7805	7.49677	-0.375076
Pbr009939.1	10.4703	4.80169	1.12469	14.5424	14.6371	-0.00936605
Pbr010053.1	0.0148472	0.00223383	2.7326	0.123505	0	NA
Pbr010520.1	5.43376	3.32038	0.710605	8.7749	14.0984	-0.684076
Pbr010537.1	0.354239	0.298115	0.24885	2.82691	2.64249	0.0973279
Pbr010539.1	0.0114715	0.000862966	3.7326	0.047712	0	NA
Pbr011172.1	0.754591	0.127474	2.56549	1.03515	0.959742	0.109124
Pbr011591.1	2.97776	0.665521	2.16167	0.256953	1.04972	-2.03043
Pbr011594.1	2.08152	0.929362	1.16332	1.53856	1.8956	-0.301075
Pbr011597.1	0.724966	0.276791	1.38912	0	0	NA
Pbr011610.1	0.943086	0.817565	0.206055	2.50603	2.28919	0.130564
Pbr011611.1	8.01436	3.17858	1.33421	18.9691	21.175	-0.158715
Pbr011612.1	6.17574	3.15159	0.970534	2.41135	3.16469	-0.392223
Pbr011627.1	5.56618	3.09448	0.846993	9.47397	11.5731	-0.28874
Pbr012560.2	0.745729	1.15358	-0.629391	0	0	NA
Pbr012606.1	3.65751	1.59097	1.20095	0.20697	0.211382	-0.0304277
Pbr012662.1	21.66	15.8297	0.452397	85.9869	82.3483	0.062378
Pbr012704.1	3.17546	1.45745	1.12352	3.62303	5.9484	-0.715305
Pbr012793.1	3.11793	1.00477	1.63372	0.636906	0.698665	-0.133521
Pbr013012.1	0.445457	0.0103774	5.42376	0.191251	0.390655	-1.03043
Pbr013117.2	3.2362	2.39181	0.436198	5.90119	6.77188	-0.19855
Pbr013118.1	0.538865	0.192765	1.48308	0.0313461	0.0853713	-1.44547
Pbr013119.1	3.44322	1.20963	1.50919	0.899474	1.58512	-0.817434
Pbr013128.1	3.8911	3.23302	0.267294	9.18151	23.0276	-1.32656
Pbr013153.1	9.38324	6.19167	0.599758	48.0765	56.9693	-0.244855
Pbr013154.1	12.3729	5.58909	1.1465	6.51741	6.91075	-0.0845429
Pbr013155.1	5.92554	3.01662	0.974013	12.805	12.0799	0.0840991
Pbr013164.1	0.83078	0.00367631	7.82006	6.60587	9.82593	-0.572844
Pbr014062.1	8.59538	2.93699	1.54922	0.915686	1.03911	-0.182431
Pbr014063.15	11.2722	7.33228	0.620429	30.4872	39.0933	-0.35872
Pbr014265.1	6.53805	3.73257	0.808691	8.69274	8.97411	-0.0459574
Pbr014268.1	6.55593	4.70489	0.478641	2.71959	2.76131	-0.0219661
Pbr014270.1	17.6758	11.2707	0.649195	5.80421	6.7852	-0.225291
Pbr014272.1	1.19552	0.94121	0.345055	0.0153233	0.0625998	-2.03043
Pbr014273.1	4.1667	2.20582	0.917589	0.556153	0.676199	-0.281966
Pbr014281.1	3.74167	1.93997	0.947646	1.82736	2.29908	-0.331294
Pbr014282.1	1.2471	0.955622	0.384069	0.214527	0.208666	0.0399617
Pbr015634.1	16.2676	6.34918	1.35736	26.2733	27.9745	-0.0905166
Pbr015635.1	10.6405	5.13138	1.05215	6.65212	6.21571	0.0978964
Pbr015715.1	1.50617	0.625085	1.26876	17.8164	15.4961	0.201303
Pbr015718.1	1.89354	0.780779	1.2781	9.71281	15.1859	-0.644774
Pbr016325.1	20.9258	35.4104	-0.758888	208.902	126.52	0.723456
Pbr016327.1	19.077	17.5697	0.118743	10.8917	3.88605	1.48685
Pbr016329.1	8.62459	6.36882	0.437432	24.9729	6.29029	1.98916
Pbr016344.1	0.23989	0.309365	-0.366935	0.0203623	0	NA
Pbr016380.1	3.58896	1.256	1.51473	2.90554	5.44037	-0.904897
Pbr016387.1	1.14702	0.745806	0.621019	0.0590188	0.0535794	0.139497
Pbr016389.1	0.213219	0.32589	-0.612048	0.0563061	0.3067	-2.44547
Pbr016622.1	0.940736	0.569828	0.723263	1.34658	2.0759	-0.624435
Pbr017020.1	0.416052	0.254426	0.709517	0	0	NA
Pbr017021.1	0.739172	0.592473	0.31916	0.0272067	0	NA
Pbr017030.1	1.92408	1.22406	0.652494	0	0.035555	NA
Pbr017033.1	0.277674	0.0668436	2.05453	0.108697	0.185022	-0.767393
Pbr017034.1	0.329942	0.0570137	2.53283	0	0	NA
Pbr017036.1	3.68695	1.50479	1.29287	0.254167	0.403798	-0.667858
Pbr017038.1	2.76015	1.44249	0.936185	0.21584	0.330661	-0.61539
Pbr017046.1	0.73263	0.537359	0.447198	0	0	NA
Pbr017049.1	0.362368	0.278657	0.378964	0	0	NA
Pbr017278.1	3.61297	3.46281	0.0612423	5.56433	5.13594	0.115579
Pbr017301.1	6.39277	3.79927	0.75072	19.1666	17.8998	0.0986523
Pbr017306.1	6.0021	2.7265	1.13842	14.3061	14.3084	-0.00023855
Pbr017334.1	2.02938	0.58991	1.78247	3.34833	4.09519	-0.290491
Pbr017335.1	4.38518	2.00759	1.12717	3.86598	4.235	-0.13153
Pbr017558.4	0.132061	0.034555	1.93423	0.429861	1.10569	-1.363
Pbr017559.1	1.44693	1.93508	-0.419402	0.477623	0.390243	0.2915
Pbr017627.1	2.14579	1.40621	0.609701	0.208158	0.318893	-0.61539
Pbr017906.1	0.00371181	0.00223383	0.732601	0	0	NA
Pbr017909.1	0.00371181	0.00223383	0.732601	0	0	NA
Pbr018193.1	2.81447	0.777965	1.85508	7.19143	7.44512	-0.0500155
Pbr018357.1	6.49139	3.64043	0.834419	9.58558	9.70213	-0.0174356
Pbr018359.1	10.8867	5.21626	1.06148	12.5855	11.9526	0.0744415
Pbr019092.1	0.819382	0.447492	0.872674	0.57406	0.858799	-0.58112
Pbr019096.1	13.2091	8.7246	0.598368	41.9887	43.9064	-0.0644283
Pbr019751.2	11.6142	3.37714	1.78201	17.2368	21.1333	-0.294027
Pbr019876.1	14.4323	3.35682	2.10414	7.27367	9.90494	-0.445465
Pbr019924.1	0.940455	0.270986	1.79514	0.734895	1.19444	-0.700722
Pbr020644.1	3.73269	2.32887	0.680584	12.458	10.8663	0.197213
Pbr020985.1	0.177959	0.277947	-0.643266	1.05738	1.48789	-0.492771
Pbr020988.1	1.32439	1.20838	0.132263	3.00996	3.32192	-0.142274
Pbr021259.1	0.00225163	0.00135507	0.732601	1.34856	2.85662	-1.0829
Pbr021958.1	7.98586	3.72922	1.09858	21.4405	37.0915	-0.790752
Pbr021959.1	2.68122	2.00755	0.417458	5.60858	7.01403	-0.322608
Pbr021960.1	11.2743	9.52483	0.243277	23.0022	27.3887	-0.251807
Pbr022033.1	11.6122	7.89404	0.556803	8.43119	8.66686	-0.0397742
Pbr022039.1	4.18915	3.81248	0.135926	1.68132	2.16408	-0.364165
Pbr022092.1	0.00423054	0.00254602	0.732601	0	0	NA
Pbr022093.1	0.00243691	0.00146658	0.732601	0	0	NA
Pbr022337.1	15.79	10.6074	0.573942	29.783	34.1558	-0.197642
Pbr022415.1	8.72262	5.65795	0.624483	16.6573	16.2872	0.0324234
Pbr022874.1	0.323242	0.189322	0.771771	2.47279	3.4654	-0.486885
Pbr022876.1	0.575751	0.412173	0.482194	2.34771	3.62327	-0.626037
Pbr022880.2	2.67257	0.312311	3.09717	0	0	NA
Pbr022883.1	3.29849	2.70179	0.287892	3.7772	3.20263	0.238061
Pbr022887.1	5.28575	4.37663	0.272289	11.8333	12.859	-0.119935
Pbr023003.1	1.52645	1.32069	0.208885	1.44362	1.14146	0.338806
Pbr023112.3	0.465842	0.0611677	2.929	0.328793	0.351792	-0.0975419
Pbr023113.1	0.343953	0.0653675	2.39557	0.752931	1.53796	-1.03043
Pbr023136.1	3.11368	1.5762	0.982173	1.2141	1.01035	0.265028
Pbr023184.1	0.00236499	0.00142329	0.732601	0	0	NA
Pbr023185.1	0.00772899	0.00116286	2.7326	0.0321464	0	NA
Pbr023225.1	5.47077	3.64828	0.584528	0.874837	0.764238	0.194992
Pbr023226.1	15.6768	9.83086	0.673242	24.4334	31.9086	-0.38509
Pbr023227.1	24.4075	15.0337	0.699122	19.32	21.2306	-0.136048
Pbr023236.1	0.688363	0.791473	-0.201369	0.452059	0.738711	-0.7085
Pbr023278.1	0.798591	1.06151	-0.410594	1.07828	1.10127	-0.0304277
Pbr023377.1	1.12966	0.475894	1.24717	2.59798	3.53781	-0.445465
Pbr023741.1	0.0908688	0.101698	-0.16243	0.570227	0.270875	1.07391
Pbr023742.1	0.00483062	0.00290715	0.732601	0.160732	0.328316	-1.03043
Pbr023743.1	0.0100164	0.00602807	0.732601	0	0	NA
Pbr023744.1	0.170992	0.183859	-0.10467	0.0379301	0.0258257	0.554535
Pbr023817.1	0.0850591	0.156673	-0.881217	2.33708	0.554752	2.07479
Pbr023853.1	9.4968	7.96595	0.253595	30.6988	34.3527	-0.162244
Pbr023859.3	7.06461	7.09237	-0.00565824	2.25879	2.81959	-0.319934
Pbr023861.1	3.96207	4.23058	-0.0946016	0.390325	0.298983	0.38461
Pbr023867.1	3.39064	2.48258	0.449716	0.213134	0.386981	-0.860503
Pbr023870.1	12.5082	9.7595	0.357991	14.951	17.3194	-0.212151
Pbr023884.2	6.73104	5.33226	0.336083	6.0467	6.19179	-0.0342093
Pbr023885.1	3.81654	4.2049	-0.139804	0.808551	0.744826	0.118436
Pbr023887.1	5.57792	3.85124	0.534406	0.395289	0.38449	0.0399617
Pbr023926.1	13.7905	7.0793	0.961993	4.93573	6.55321	-0.408939
Pbr023951.1	9.7213	3.01407	1.68943	7.85212	11.0981	-0.499153
Pbr023981.1	0.457545	0.397108	0.204381	0.0471823	0.0428337	0.139497
Pbr023984.1	0.480627	0.284292	0.757547	0.045692	0.217774	-2.25282
Pbr023985.1	0.400824	0.428968	-0.0978996	0.0314549	0.0214169	0.554535
Pbr023986.1	0.00266582	0.00160434	0.732601	0	0	NA
Pbr024648.1	0.428791	0.226293	0.922078	1.56393	1.53188	0.0298728
Pbr024680.1	3.52384	1.61402	1.12649	4.68216	6.26879	-0.421012
Pbr024681.2	0.30027	0.235418	0.351038	1.53532	1.71627	-0.160736
Pbr024706.1	4.22479	1.68006	1.33036	18.3375	27.846	-0.60267
Pbr024723.3	7.83566	5.17908	0.59736	2.02283	2.49954	-0.305288
Pbr024734.1	8.26473	2.47319	1.74059	1.64593	2.41377	-0.55238
Pbr025031.1	5.33733	2.72813	0.968204	6.68946	7.90994	-0.241776
Pbr025079.1	0.658663	0.173423	1.92525	0.684878	1.39895	-1.03043
Pbr025080.1	0.944248	0.322775	1.54864	2.6601	5.27673	-0.988162
Pbr025082.1	1.74754	0.58428	1.5806	14.032	17.6647	-0.332149
Pbr025083.1	3.7424	3.24123	0.207423	17.6823	18.9918	-0.103073
Pbr025084.1	9.40381	3.22285	1.54491	15.4987	26.1495	-0.754634
Pbr025086.1	65.2116	30.3951	1.10129	144.499	167.674	-0.214606
Pbr025087.1	3.18543	1.21109	1.39518	6.7818	17.6909	-1.38327
Pbr025088.1	19.4035	10.0998	0.942	110.856	207.677	-0.905649
Pbr025091.1	11.8731	2.45844	2.27187	32.5313	65.1019	-1.00087
Pbr025093.1	23.158	10.5775	1.13051	52.0289	94.0934	-0.854782
Pbr025096.1	0.107236	0.116973	-0.12538	0.167256	0.113881	0.554535
Pbr025267.1	0.00329839	0.00198503	0.732601	0.0548746	0	NA
Pbr025269.1	10.5859	4.46625	1.24501	0.301249	0.757343	-1.32999
Pbr025371.1	0.358912	0.1728	1.05453	0	0.0369601	NA
Pbr025372.1	0.199272	0.0432518	2.20391	0.652179	0.740089	-0.182431
Pbr025376.1	1.73405	0.449513	1.94771	0.027371	0.0372726	-0.445465
Pbr025378.1	0.909247	0.151563	2.58476	1.46916	2.77867	-0.919396
Pbr025451.4	3.16548	2.79367	0.180263	1.49458	2.62732	-0.813853
Pbr025628.1	0.0109197	0.0197151	-0.852362	0.0454173	0.0618471	-0.445465
Pbr025774.1	1.53861	0.566871	1.44054	4.65127	7.43912	-0.677508
Pbr026126.1	0.0164323	0.000988923	4.05453	1.44892	1.56356	-0.109862
Pbr026137.1	0.00472998	0.00284659	0.732601	0	0	NA
Pbr026197.1	29.322	11.4636	1.35493	24.7322	27.6268	-0.159679
Pbr026230.2	0.104922	0.0547247	0.939052	15.5937	33.001	-1.08155
Pbr026436.1	0.733835	0.0406102	4.17554	0.14033	0.0955471	0.554535
Pbr026441.1	0.336211	0.0516311	2.70306	0.462908	1.287	-1.47521
Pbr026443.1	0.10987	0.0574974	0.934235	0.317894	0.450931	-0.504359
Pbr026497.1	4.12611	3.23354	0.351669	8.52212	9.75587	-0.195058
Pbr026798.1	0.795978	0.405066	0.974573	3.43235	3.94473	-0.200732
Pbr026801.1	0.991696	0.376257	1.39818	0.0448333	0.0305259	0.554535
Pbr027176.2	2.76994	1.13751	1.28398	4.67079	5.77817	-0.306945
Pbr027191.1	0.00353827	0.110729	-4.96784	0	0.0801603	NA
Pbr027280.1	3.74102	1.33992	1.48129	0.560488	0.763247	-0.445465
Pbr027359.1	0.0986354	0.00080217	6.94205	0	0	NA
Pbr028028.1	6.46316	5.56758	0.215189	25.4424	28.5865	-0.168102
Pbr028031.1	11.1172	6.8332	0.702158	27.7086	30.7498	-0.150243
Pbr028579.1	12.3519	10.634	0.216055	17.4277	16.4376	0.0843809
Pbr029290.1	0.00193499	0.00116451	0.732601	0.0321921	0.0438377	-0.445465
Pbr029326.1	0.312958	0.206132	0.602402	0.072314	0.0393896	0.876463
Pbr029370.1	1.53836	0.872816	0.817646	1.05304	0.935203	0.171206
Pbr029445.1	1.5842	0.0104769	7.2404	0.0724065	0.0985997	-0.445465
Pbr029765.1	24.5923	11.9504	1.04114	24.5337	31.4058	-0.356266
Pbr030267.1	1.36798	1.91637	-0.486324	2.48626	4.42742	-0.832488
Pbr030398.1	0.0366932	0.00276033	3.7326	0	0	NA
Pbr030895.1	6.36933	4.20018	0.600689	8.50164	9.2745	-0.125528
Pbr030906.5	4.48621	2.4496	0.87295	33.4773	55.8998	-0.73966
Pbr031092.1	0.672512	0.656491	0.0347848	0.176196	0.0899758	0.969572
Pbr031276.2	10.0464	7.54606	0.412876	48.601	36.0718	0.430113
Pbr031509.1	0.362936	0.00073791	8.94205	0.0815958	0.111113	-0.445465
Pbr031652.1	3.98462	4.10756	-0.0438382	16.0165	11.5233	0.475006
Pbr032154.1	2.43928	1.88795	0.369632	2.06947	2.71501	-0.391694
Pbr033027.1	1.53561	0.615795	1.31829	2.60112	2.7004	-0.0540402
Pbr033034.1	0.998497	0.688189	0.536953	2.03692	2.26212	-0.151282
Pbr033273.1	0.928366	0.52222	0.830035	1.43418	2.06031	-0.522633
Pbr033274.1	0.0736343	0.00492383	3.90253	0	0	NA
Pbr033296.1	1.21781	0.881704	0.465921	0.519005	0.811462	-0.644774
Pbr033386.8	5.28744	3.4483	0.616681	2.86211	4.05657	-0.503181
Pbr033747.1	3.73414	2.02217	0.884875	12.5405	17.1915	-0.455107
Pbr034992.1	13.0345	6.93613	0.910131	14.5759	16.1992	-0.152334
Pbr034994.2	0.173533	0.476225	-1.45643	30.2561	27.8345	0.120352
Pbr035121.1	0.937373	0.665232	0.494767	8.28352	11.3077	-0.448988
Pbr035126.1	0.38359	0.210134	0.868256	4.25447	3.84379	0.14645
Pbr035321.1	17.3871	12.7436	0.448247	18.785	20.2004	-0.104801
Pbr035520.1	2.18508	0.771788	1.50141	0.869901	1.0599	-0.285
Pbr035521.1	2.38322	0.821474	1.53663	0	0	NA
Pbr035528.1	0.361074	0.175158	1.04364	0.0546102	0.0495771	0.139497
Pbr035549.1	7.22954	3.0367	1.2514	72.2549	101.774	-0.494205
Pbr035561.1	0.536199	0.00872146	5.94205	0.0602745	0	NA
Pbr035562.1	0.00173976	0.00104702	0.732601	0	0	NA
Pbr035564.1	0.00362297	0.00218037	0.732601	0	0	NA
Pbr035730.1	2.67402	1.49456	0.839283	18.2332	16.6374	0.132137
Pbr036090.1	0.145305	0.653668	-2.16947	0.785658	0.699532	0.167512
Pbr036409.1	9.93572	6.60829	0.588348	74.6181	70.8995	0.0737495
Pbr036412.1	18.7609	15.3192	0.292389	36.2886	33.4803	0.116206
Pbr036413.1	2.78734	0.648286	2.10419	8.92582	5.50763	0.696554
Pbr036414.1	28.9412	29.5329	-0.0291982	40.3932	28.5003	0.503136
Pbr036417.1	3.42651	2.51821	0.44434	18.8345	18.7751	0.00455453
Pbr036434.1	9.60425	5.47331	0.811258	18.7734	21.4097	-0.189573
Pbr036436.1	0.274465	0.269629	0.0256476	0.0335751	0.0457211	-0.445465
Pbr036446.1	3.1605	1.0908	1.53476	5.23909	6.26273	-0.257475
Pbr036551.1	0.00117637	0.00141592	-0.267399	0	0	NA
Pbr036553.1	0.00117637	0.00070796	0.732601	0.117426	0.213207	-0.860503
Pbr037506.1	0.257392	0.0438405	2.55363	0	0	NA
Pbr037507.1	0.0476584	0.439785	-3.206	0	0.359903	NA
Pbr038047.1	3.88476	4.11525	-0.0831521	3.86459	1.95696	0.981706
Pbr038076.1	4.24201	1.9405	1.12832	2.65758	2.84826	-0.0999686
Pbr038352.1	0.706504	0.418686	0.754831	5.96684	6.55903	-0.136515
Pbr038470.1	1.49831	0.519541	1.52803	0.121714	0.165745	-0.445465
Pbr038472.1	10.1398	5.30284	0.935196	8.05387	13.0078	-0.691626
Pbr038473.1	3.88297	1.93054	1.00816	6.18088	10.5437	-0.770493
Pbr038483.1	2.54497	1.80221	0.497884	18.8638	21.1583	-0.1656
Pbr038506.1	3.60969	1.60763	1.16694	0.936712	1.87792	-1.00346
Pbr038889.1	1.40276	0.0262642	5.73903	0.129652	0.282487	-1.12354
Pbr039001.1	3.09264	5.10566	-0.723258	11.8566	15.133	-0.352001
Pbr039003.1	1.17058	2.11343	-0.852362	1.6188	2.30461	-0.509596
Pbr039005.1	4.65293	2.14996	1.11383	38.6139	41.2419	-0.0949892
Pbr039009.1	0.0256335	0.107987	-2.07475	0.395997	0.165923	1.25497
Pbr039036.1	0.516623	0.466876	0.146073	0	0	NA
Pbr039040.1	0.636085	0.438704	0.535971	1.1238	1.72162	-0.61539
Pbr039222.1	1.25899	0.940633	0.420565	0.715681	0.97458	-0.445465
Pbr039231.1	0.00370172	0.00222777	0.732601	0.184755	0.0838634	1.1395
Pbr039403.4	0.454078	0.286057	0.666637	5.67685	10.558	-0.895168
Pbr039409.1	0.00239409	0.0014408	0.732601	0.11949	0.0542385	1.1395
Pbr039462.1	1.51569	1.23896	0.290846	2.86727	2.88827	-0.0105281
Pbr040311.1	3.8339	2.26833	0.757181	2.17247	3.64471	-0.746467
Pbr040364.1	1.66336	1.28754	0.369478	1.1928	1.33193	-0.159161
Pbr040437.1	0.625288	0.0470387	3.7326	0	0.126482	NA
Pbr040438.1	0.0583148	0.0379025	0.621569	0.135824	0.158536	-0.223073
Pbr040736.1	1.63385	1.24481	0.392341	7.05619	7.71543	-0.128857
Pbr041167.1	7.7663	9.15934	-0.238016	6.32635	6.79059	-0.102163
Pbr041324.1	0.679132	0.154164	2.13923	1.58576	3.19414	-1.01025
Pbr041331.1	0.0634881	0.0199348	1.6712	0.298502	0.6879	-1.20446
Pbr041466.2	3.37905	1.79295	0.914281	10.066	14.0681	-0.48294
Pbr041611.1	1.64231	0.638911	1.36204	3.02502	4.58441	-0.599793
Pbr041612.1	0.806221	0.987127	-0.292061	1.85006	2.83424	-0.61539
Pbr041613.1	3.22196	0.984485	1.71049	0	0.132596	NA
Pbr041683.1	6.82302	8.2438	-0.272899	3.11373	2.25425	0.465998
Pbr041724.1	20.1632	6.83907	1.55985	24.5223	30.8135	-0.329467
Pbr042178.1	0.00168385	0.00405349	-1.2674	1.28864	1.03	0.323209
Pbr042181.1	0.0058091	0.0279682	-2.2674	0.144967	0.19741	-0.445465
Pbr042188.2	0.556321	0.0542926	3.35709	2.47644	2.04382	0.277001
Pbr042278.1	0.42346	0.000936934	8.82006	0.828826	1.12866	-0.445465
Pbr042287.1	1.9067	0.953216	1.0002	1.00248	0.706943	0.503909
Pbr042587.3	1.53839	0.424044	1.85913	5.37275	10.2429	-0.930892
Pbr042633.1	0.293233	0.377518	-0.364498	10.9302	13.1604	-0.267878
Pbr042634.1	0.00260964	0.00157053	0.732601	14.8483	15.6082	-0.0720068
Pbr042691.1	3.21752	1.81094	0.829209	31.5425	39.3257	-0.318175
Pbr042713.1	10.1538	7.09451	0.517242	23.638	24.3575	-0.0432605
Pbr042714.1	0.649681	0.365765	0.828816	15.4284	23.5024	-0.607216
Pbr042870.1	1.25745	0.497865	1.33667	2.84437	3.99828	-0.491269
