# Supplementary material for: Contrasting genetic variation and positive selection followed the divergence of NBS-encoding genes in Asian and European pears
Source: BMC Genomics. 2020 Nov 19;21:809. doi: 10.1186/s12864-020-07226-1 (PMC7678159; doi:10.1186/s12864-020-07226-1)
Supplement: Supplementary file 14 — Additional file 14. NBS-encoding genes in a sorted physical genome order. Genomic and coding sequences of 338 genes genomic were combined into a long sequence with the sorted order, respectively. [file 12864_2020_7226_MOESM14_ESM.xlsx]

## Sheet: Sheet1
The order of the long sequence that 338 NBS-encoding genes connected(genomic rigon and coding rigon)
the long sequence of whole NBS-encoding gene family					the long sequence of whole NBS-encoding gene family(coding rigon)
order number	Gene ID	length	Start_location	End_location	order number	Gene ID	length	Start_location	End_location
1	Pbr023227.1	20264	0	20264	1	Pbr023227.1	6162	0	6162
2	Pbr029326.1	51172	20265	71437	2	Pbr029326.1	4701	6163	10864
3	Pbr022415.1	3528	71437	74965	3	Pbr022415.1	2649	10864	13513
4	Pbr039005.1	5217	74965	80182	4	Pbr039005.1	2988	13513	16501
5	Pbr039003.1	2772	80182	82954	5	Pbr039003.1	2772	16501	19273
6	Pbr038470.1	2890	82954	85844	6	Pbr038470.1	2793	19273	22066
7	Pbr008002.2	2730	85844	88574	7	Pbr008002.2	2730	22066	24796
8	Pbr038473.1	2046	88574	90620	8	Pbr038473.1	2046	24796	26842
9	Pbr003768.1	2712	90620	93332	9	Pbr003768.1	2712	26842	29554
10	Pbr041611.1	2902	93332	96234	10	Pbr041611.1	2787	29554	32341
11	Pbr041613.1	2905	96234	99139	11	Pbr041613.1	2793	32341	35134
12	Pbr001035.1	1956	99139	101095	12	Pbr001035.1	1956	35134	37090
13	Pbr003770.2	2736	101095	103831	13	Pbr003770.2	2736	37090	39826
14	Pbr038076.1	2830	103831	106661	14	Pbr038076.1	2763	39826	42589
15	Pbr015718.1	3771	106661	110432	15	Pbr015718.1	2646	42589	45235
16	Pbr012704.1	2863	110432	113295	16	Pbr012704.1	2646	45235	47881
17	Pbr015715.1	14482	113295	127777	17	Pbr015715.1	3549	47881	51430
18	Pbr016329.1	3395	127777	131172	18	Pbr016329.1	2826	51430	54256
19	Pbr004887.1	2856	131172	134028	19	Pbr004887.1	2856	54256	57112
20	Pbr016325.1	3674	134028	137702	20	Pbr016325.1	2922	57112	60034
21	Pbr017559.1	3023	137702	140725	21	Pbr017559.1	2847	60034	62881
22	Pbr010539.1	2850	140725	143575	22	Pbr010539.1	2850	62881	65731
23	Pbr027359.1	3200	143575	146775	23	Pbr027359.1	3066	65731	68797
24	Pbr017558.4	2847	146775	149622	24	Pbr017558.4	2847	68797	71644
25	Pbr028579.1	3250	149622	152872	25	Pbr028579.1	2805	71644	74449
26	Pbr010537.1	2926	152872	155798	26	Pbr010537.1	2838	74449	77287
27	Pbr035321.1	3249	155798	159047	27	Pbr035321.1	2805	77287	80092
28	Pbr018359.1	4744	159047	163791	28	Pbr018359.1	2928	80092	83020
29	Pbr039222.1	2850	163791	166641	29	Pbr039222.1	2850	83020	85870
30	Pbr042278.1	5510	166641	172151	30	Pbr042278.1	2625	85870	88495
31	Pbr040364.1	2850	172151	175001	31	Pbr040364.1	2850	88495	91345
32	Pbr018357.1	3625	175001	178626	32	Pbr018357.1	2901	91345	94246
33	Pbr014272.1	4589	178626	183215	33	Pbr014272.1	4437	94246	98683
34	Pbr014282.1	4589	183215	187804	34	Pbr014282.1	4437	98683	103120
35	Pbr012606.1	1875	187804	189679	35	Pbr012606.1	1314	103120	104434
36	Pbr036551.1	3474	189679	193153	36	Pbr036551.1	3474	104434	107908
37	Pbr036553.1	3474	193153	196627	37	Pbr036553.1	3474	107908	111382
38	Pbr000739.1	7063	196627	203690	38	Pbr000739.1	1935	111382	113317
39	Pbr004910.1	3330	203690	207020	39	Pbr004910.1	3330	113317	116647
40	Pbr014265.1	4818	207020	211838	40	Pbr014265.1	4818	116647	121465
41	Pbr042287.1	3798	211838	215636	41	Pbr042287.1	3798	121465	125263
42	Pbr022033.1	4824	215636	220460	42	Pbr022033.1	2895	125263	128158
43	Pbr000681.1	3852	220460	224312	43	Pbr000681.1	3852	128158	132010
44	Pbr008910.2	4345	224312	228657	44	Pbr008910.2	3081	132010	135091
45	Pbr013012.1	2844	228657	231501	45	Pbr013012.1	2844	135091	137935
46	Pbr014270.1	3807	231501	235308	46	Pbr014270.1	3807	137935	141742
47	Pbr001598.1	3723	235308	239031	47	Pbr001598.1	3723	141742	145465
48	Pbr001612.1	5783	239031	244814	48	Pbr001612.1	4110	145465	149575
49	Pbr022039.1	2952	244814	247766	49	Pbr022039.1	2952	149575	152527
50	Pbr014281.1	3423	247766	251189	50	Pbr014281.1	3423	152527	155950
51	Pbr001149.1	3381	251189	254570	51	Pbr001149.1	3381	155950	159331
52	Pbr001153.1	3381	254570	257951	52	Pbr001153.1	3381	159331	162712
53	Pbr014273.1	3423	257951	261374	53	Pbr014273.1	3423	162712	166135
54	Pbr003359.1	4477	261374	265851	54	Pbr003359.1	3732	166135	169867
55	Pbr016327.1	3165	265851	269016	55	Pbr016327.1	2859	169867	172726
56	Pbr011612.1	3891	269016	272907	56	Pbr011612.1	3891	172726	176617
57	Pbr000678.1	4317	272907	277224	57	Pbr000678.1	3462	176617	180079
58	Pbr038506.1	8251	277224	285475	58	Pbr038506.1	2613	180079	182692
59	Pbr017306.1	10232	285475	295707	59	Pbr017306.1	4743	182692	187435
60	Pbr025451.4	2787	295707	298494	60	Pbr025451.4	2502	187435	189937
61	Pbr038352.1	3879	298494	302373	61	Pbr038352.1	3783	189937	193720
62	Pbr000679.1	3762	302373	306135	62	Pbr000679.1	3762	193720	197482
63	Pbr017627.1	2898	306135	309033	63	Pbr017627.1	2613	197482	200095
64	Pbr011597.1	2880	309033	311913	64	Pbr011597.1	2097	200095	202192
65	Pbr011627.1	8517	311913	320430	65	Pbr011627.1	4392	202192	206584
66	Pbr013155.1	9620	320430	330050	66	Pbr013155.1	4476	206584	211060
67	Pbr000676.1	3801	330050	333851	67	Pbr000676.1	3801	211060	214861
68	Pbr013154.1	5165	333851	339016	68	Pbr013154.1	3912	214861	218773
69	Pbr017334.1	14614	339016	353630	69	Pbr017334.1	4386	218773	223159
70	Pbr000675.3	4020	353630	357650	70	Pbr000675.3	3942	223159	227101
71	Pbr041724.1	3840	357650	361490	71	Pbr041724.1	3840	227101	230941
72	Pbr023236.1	2256	361490	363746	72	Pbr023236.1	2256	230941	233197
73	Pbr017335.1	5214	363746	368960	73	Pbr017335.1	3957	233197	237154
74	Pbr008657.1	2706	368960	371666	74	Pbr008657.1	2706	237154	239860
75	Pbr023226.1	45942	371666	417608	75	Pbr023226.1	13443	239860	253303
76	Pbr015634.1	4159	417608	421767	76	Pbr015634.1	2373	253303	255676
77	Pbr017301.1	6469	421767	428236	77	Pbr017301.1	4200	255676	259876
78	Pbr023003.1	4380	428236	432616	78	Pbr023003.1	4380	259876	264256
79	Pbr015635.1	3843	432616	436459	79	Pbr015635.1	3843	264256	268099
80	Pbr042188.2	2938	436459	439397	80	Pbr042188.2	2718	268099	270817
81	Pbr023278.1	3531	439397	442928	81	Pbr023278.1	3531	270817	274348
82	Pbr007040.1	3531	442928	446459	82	Pbr007040.1	3462	274348	277810
83	Pbr023225.1	4920	446459	451379	83	Pbr023225.1	4119	277810	281929
84	Pbr013117.2	10273	451379	461652	84	Pbr013117.2	5127	281929	287056
85	Pbr013119.1	8595	461652	470247	85	Pbr013119.1	3855	287056	290911
86	Pbr011610.1	6335	470247	476582	86	Pbr011610.1	4368	290911	295279
87	Pbr023112.3	2895	476582	479477	87	Pbr023112.3	2895	295279	298174
88	Pbr003344.1	32111	479477	511588	88	Pbr003344.1	4200	298174	302374
89	Pbr025269.1	3036	511588	514624	89	Pbr025269.1	2934	302374	305308
90	Pbr025267.1	1325	514624	515949	90	Pbr025267.1	1239	305308	306547
91	Pbr033747.1	28301	515949	544250	91	Pbr033747.1	6468	306547	313015
92	Pbr009939.1	3913	544250	548163	92	Pbr009939.1	3441	313015	316456
93	Pbr013153.1	4708	548163	552871	93	Pbr013153.1	3486	316456	319942
94	Pbr009692.1	4332	552871	557203	94	Pbr009692.1	4332	319942	324274
95	Pbr036446.1	2868	557203	560071	95	Pbr036446.1	2868	324274	327142
96	Pbr009706.1	10921	560071	570992	96	Pbr009706.1	4740	327142	331882
97	Pbr017278.1	7143	570992	578135	97	Pbr017278.1	4020	331882	335902
98	Pbr011611.1	3957	578135	582092	98	Pbr011611.1	3957	335902	339859
99	Pbr019924.1	2868	582092	584960	99	Pbr019924.1	2868	339859	342727
100	Pbr019096.1	4318	584960	589278	100	Pbr019096.1	4074	342727	346801
101	Pbr004938.1	4035	589278	593313	101	Pbr004938.1	4035	346801	350836
102	Pbr019092.1	12725	593313	606038	102	Pbr019092.1	8409	350836	359245
103	Pbr023744.1	4025	606038	610063	103	Pbr023744.1	3585	359245	362830
104	Pbr006560.1	2548	610063	612611	104	Pbr006560.1	2019	362830	364849
105	Pbr008283.1	4257	612611	616868	105	Pbr008283.1	3783	364849	368632
106	Pbr013118.1	4979	616868	621847	106	Pbr013118.1	2169	368632	370801
107	Pbr028028.1	4833	621847	626680	107	Pbr028028.1	4110	370801	374911
108	Pbr006646.1	5502	626680	632182	108	Pbr006646.1	3171	374911	378082
109	Pbr036436.1	2025	632182	634207	109	Pbr036436.1	2025	378082	380107
110	Pbr033027.1	5564	634207	639771	110	Pbr033027.1	5280	380107	385387
111	Pbr012793.1	3843	639771	643614	111	Pbr012793.1	3843	385387	389230
112	Pbr028031.1	4350	643614	647964	112	Pbr028031.1	4137	389230	393367
113	Pbr023742.1	846	647964	648810	113	Pbr023742.1	846	393367	394213
114	Pbr031092.1	3087	648810	651897	114	Pbr031092.1	3087	394213	397300
115	Pbr011172.1	3087	651897	654984	115	Pbr011172.1	3087	397300	400387
116	Pbr011591.1	1323	654984	656307	116	Pbr011591.1	1323	400387	401710
117	Pbr036434.1	2919	656307	659226	117	Pbr036434.1	2919	401710	404629
118	Pbr037507.1	1029	659226	660255	118	Pbr037507.1	1029	404629	405658
119	Pbr003792.1	6426	660255	666681	119	Pbr003792.1	3279	405658	408937
120	Pbr023861.1	4457	666681	671138	120	Pbr023861.1	2787	408937	411724
121	Pbr023885.1	4474	671138	675612	121	Pbr023885.1	2859	411724	414583
122	Pbr022337.1	4350	675612	679962	122	Pbr022337.1	3963	414583	418546
123	Pbr038889.1	2622	679962	682584	123	Pbr038889.1	2622	418546	421168
124	Pbr023136.1	4160	682584	686744	124	Pbr023136.1	2016	421168	423184
125	Pbr004933.1	3498	686744	690242	125	Pbr004933.1	3498	423184	426682
126	Pbr025371.1	2505	690242	692747	126	Pbr025371.1	2505	426682	429187
127	Pbr036090.1	2250	692747	694997	127	Pbr036090.1	2250	429187	431437
128	Pbr025376.1	2484	694997	697481	128	Pbr025376.1	2484	431437	433921
129	Pbr035730.1	15305	697481	712786	129	Pbr035730.1	1458	433921	435379
130	Pbr039009.1	2379	712786	715165	130	Pbr039009.1	2232	435379	437611
131	Pbr017038.1	2520	715165	717685	131	Pbr017038.1	2520	437611	440131
132	Pbr017030.1	2604	717685	720289	132	Pbr017030.1	2604	440131	442735
133	Pbr000720.1	3838	720289	724127	133	Pbr000720.1	2037	442735	444772
134	Pbr017033.1	2502	724127	726629	134	Pbr017033.1	2502	444772	447274
135	Pbr017034.1	2502	726629	729131	135	Pbr017034.1	2502	447274	449776
136	Pbr004587.1	4819	729131	733950	136	Pbr004587.1	3312	449776	453088
137	Pbr004599.1	4819	733950	738769	137	Pbr004599.1	3312	453088	456400
138	Pbr041324.1	4116	738769	742885	138	Pbr041324.1	4116	456400	460516
139	Pbr013128.1	1974	742885	744859	139	Pbr013128.1	1170	460516	461686
140	Pbr029765.1	4288	744859	749147	140	Pbr029765.1	3744	461686	465430
141	Pbr004519.1	5769	749147	754916	141	Pbr004519.1	3423	465430	468853
142	Pbr026197.1	4312	754916	759228	142	Pbr026197.1	3549	468853	472402
143	Pbr020644.1	2505	759228	761733	143	Pbr020644.1	2505	472402	474907
144	Pbr025372.1	2502	761733	764235	144	Pbr025372.1	2502	474907	477409
145	Pbr031509.1	3428	764235	767663	145	Pbr031509.1	3333	477409	480742
146	Pbr017036.1	1658	767663	769321	146	Pbr017036.1	1605	480742	482347
147	Pbr023887.1	3919	769321	773240	147	Pbr023887.1	3612	482347	485959
148	Pbr023859.3	3919	773240	777159	148	Pbr023859.3	3612	485959	489571
149	Pbr017021.1	2499	777159	779658	149	Pbr017021.1	2499	489571	492070
150	Pbr017046.1	2499	779658	782157	150	Pbr017046.1	2499	492070	494569
151	Pbr025378.1	2499	782157	784656	151	Pbr025378.1	2499	494569	497068
152	Pbr009680.2	3879	784656	788535	152	Pbr009680.2	3297	497068	500365
153	Pbr041683.1	2184	788535	790719	153	Pbr041683.1	1725	500365	502090
154	Pbr026126.1	2487	790719	793206	154	Pbr026126.1	2487	502090	504577
155	Pbr009682.1	3407	793206	796613	155	Pbr009682.1	3102	504577	507679
156	Pbr024648.1	2478	796613	799091	156	Pbr024648.1	2478	507679	510157
157	Pbr023817.1	3171	799091	802262	157	Pbr023817.1	3171	510157	513328
158	Pbr003798.1	5075	802262	807337	158	Pbr003798.1	3546	513328	516874
159	Pbr023884.2	3158	807337	810495	159	Pbr023884.2	2856	516874	519730
160	Pbr023853.1	3459	810495	813954	160	Pbr023853.1	3156	519730	522886
161	Pbr005286.1	1143	813954	815097	161	Pbr005286.1	1143	522886	524029
162	Pbr009658.2	4908	815097	820005	162	Pbr009658.2	3402	524029	527431
163	Pbr029445.1	939	820005	820944	163	Pbr029445.1	939	527431	528370
164	Pbr004591.1	1483	820944	822427	164	Pbr004591.1	1107	528370	529477
165	Pbr003797.1	11510	822427	833937	165	Pbr003797.1	1470	529477	530947
166	Pbr042633.1	2202	833937	836139	166	Pbr042633.1	2202	530947	533149
167	Pbr021259.1	1815	836139	837954	167	Pbr021259.1	1815	533149	534964
168	Pbr038472.1	1653	837954	839607	168	Pbr038472.1	1089	534964	536053
169	Pbr021958.1	4487	839607	844094	169	Pbr021958.1	3225	536053	539278
170	Pbr026137.1	1145	844094	845239	170	Pbr026137.1	864	539278	540142
171	Pbr031276.2	32732	845239	877971	171	Pbr031276.2	3945	540142	544087
172	Pbr011594.1	2850	877971	880821	172	Pbr011594.1	2784	544087	546871
173	Pbr019751.2	5246	880821	886067	173	Pbr019751.2	4473	546871	551344
174	Pbr021959.1	6038	886067	892105	174	Pbr021959.1	4158	551344	555502
175	Pbr016622.1	2676	892105	894781	175	Pbr016622.1	2676	555502	558178
176	Pbr023377.1	1530	894781	896311	176	Pbr023377.1	1230	558178	559408
177	Pbr008491.1	5755	896311	902066	177	Pbr008491.1	2643	559408	562051
178	Pbr023926.1	3009	902066	905075	178	Pbr023926.1	1653	562051	563704
179	Pbr021960.1	4741	905075	909816	179	Pbr021960.1	4212	563704	567916
180	Pbr003412.1	3344	909816	913160	180	Pbr003412.1	2889	567916	570805
181	Pbr004089.1	2556	913160	915716	181	Pbr004089.1	1821	570805	572626
182	Pbr008494.1	10471	915716	926187	182	Pbr008494.1	4581	572626	577207
183	Pbr009273.1	4442	926187	930629	183	Pbr009273.1	2874	577207	580081
184	Pbr003416.1	6371	930629	937000	184	Pbr003416.1	4569	580081	584650
185	Pbr013164.1	669	937000	937669	185	Pbr013164.1	669	584650	585319
186	Pbr012560.2	3918	937669	941587	186	Pbr012560.2	3036	585319	588355
187	Pbr022092.1	966	941587	942553	187	Pbr022092.1	966	588355	589321
188	Pbr025031.1	3582	942553	946135	188	Pbr025031.1	2856	589321	592177
189	Pbr036417.1	15560	946135	961695	189	Pbr036417.1	3516	592177	595693
190	Pbr034992.1	6871	961695	968566	190	Pbr034992.1	2892	595693	598585
191	Pbr041167.1	2683	968566	971249	191	Pbr041167.1	1827	598585	600412
192	Pbr024723.3	4786	971249	976035	192	Pbr024723.3	1815	600412	602227
193	Pbr002802.1	2283	976035	978318	193	Pbr002802.1	1950	602227	604177
194	Pbr027280.1	3392	978318	981710	194	Pbr027280.1	2790	604177	606967
195	Pbr008496.1	1468	981710	983178	195	Pbr008496.1	1404	606967	608371
196	Pbr022887.1	4096	983178	987274	196	Pbr022887.1	2304	608371	610675
197	Pbr022876.1	12717	987274	999991	197	Pbr022876.1	2172	610675	612847
198	Pbr036414.1	3517	999991	1003508	198	Pbr036414.1	2274	612847	615121
199	Pbr026798.1	8227	1003508	1011735	199	Pbr026798.1	2793	615121	617914
200	Pbr026801.1	8317	1011735	1020052	200	Pbr026801.1	3033	617914	620947
201	Pbr029370.1	8367	1020052	1028419	201	Pbr029370.1	2970	620947	623917
202	Pbr023984.1	3453	1028419	1031872	202	Pbr023984.1	2976	623917	626893
203	Pbr012662.1	50725	1031872	1082597	203	Pbr012662.1	3672	626893	630565
204	Pbr002756.1	2922	1082597	1085519	204	Pbr002756.1	2313	630565	632878
205	Pbr029290.1	2670	1085519	1088189	205	Pbr029290.1	2112	632878	634990
206	Pbr042713.1	6674	1088189	1094863	206	Pbr042713.1	1395	634990	636385
207	Pbr016387.1	4252	1094863	1099115	207	Pbr016387.1	3456	636385	639841
208	Pbr042691.1	2433	1099115	1101548	208	Pbr042691.1	1608	639841	641449
209	Pbr039462.1	2135	1101548	1103683	209	Pbr039462.1	1731	641449	643180
210	Pbr022874.1	5515	1103683	1109198	210	Pbr022874.1	2832	643180	646012
211	Pbr036412.1	3211	1109198	1112409	211	Pbr036412.1	2475	646012	648487
212	Pbr036409.1	3145	1112409	1115554	212	Pbr036409.1	2472	648487	650959
213	Pbr040736.1	4584	1115554	1120138	213	Pbr040736.1	1956	650959	652915
214	Pbr009838.5	20193	1120138	1140331	214	Pbr009838.5	2964	652915	655879
215	Pbr035528.1	12561	1140331	1152892	215	Pbr035528.1	3735	655879	659614
216	Pbr020988.1	4251	1152892	1157143	216	Pbr020988.1	3456	659614	663070
217	Pbr039403.4	5237	1157143	1162380	217	Pbr039403.4	3078	663070	666148
218	Pbr038483.1	19966	1162380	1182346	218	Pbr038483.1	4599	666148	670747
219	Pbr024706.1	4771	1182346	1187117	219	Pbr024706.1	3285	670747	674032
220	Pbr026230.2	3242	1187117	1190359	220	Pbr026230.2	2337	674032	676369
221	Pbr016389.1	3149	1190359	1193508	221	Pbr016389.1	2415	676369	678784
222	Pbr014063.15	8828	1193508	1202336	222	Pbr014063.15	3363	678784	682147
223	Pbr033386.8	4595	1202336	1206931	223	Pbr033386.8	3492	682147	685639
224	Pbr001247.1	6643	1206931	1213574	224	Pbr001247.1	3549	685639	689188
225	Pbr002896.1	5226	1213574	1218800	225	Pbr002896.1	3162	689188	692350
226	Pbr023867.1	1314	1218800	1220114	226	Pbr023867.1	957	692350	693307
227	Pbr023981.1	4803	1220114	1224917	227	Pbr023981.1	4323	693307	697630
228	Pbr023985.1	4803	1224917	1229720	228	Pbr023985.1	4323	697630	701953
229	Pbr033273.1	4795	1229720	1234515	229	Pbr033273.1	4314	701953	706267
230	Pbr002760.1	2941	1234515	1237456	230	Pbr002760.1	2352	706267	708619
231	Pbr041612.1	703	1237456	1238159	231	Pbr041612.1	588	708619	709207
232	Pbr036413.1	3869	1238159	1242028	232	Pbr036413.1	1950	709207	711157
233	Pbr024680.1	4780	1242028	1246808	233	Pbr024680.1	3456	711157	714613
234	Pbr030906.5	3534	1246808	1250342	234	Pbr030906.5	2496	714613	717109
235	Pbr004620.1	6385	1250342	1256727	235	Pbr004620.1	2664	717109	719773
236	Pbr023870.1	1307	1256727	1258034	236	Pbr023870.1	1005	719773	720778
237	Pbr034994.2	3918	1258034	1261952	237	Pbr034994.2	2355	720778	723133
238	Pbr001626.1	3888	1261952	1265840	238	Pbr001626.1	2427	723133	725560
239	Pbr025774.1	5656	1265840	1271496	239	Pbr025774.1	2178	725560	727738
240	Pbr022883.1	1252	1271496	1272748	240	Pbr022883.1	954	727738	728692
241	Pbr030895.1	38965	1272748	1311713	241	Pbr030895.1	2895	728692	731587
242	Pbr025093.1	3263	1311713	1314976	242	Pbr025093.1	2394	731587	733981
243	Pbr003529.1	4663	1314976	1319639	243	Pbr003529.1	3516	733981	737497
244	Pbr009332.1	3178	1319639	1322817	244	Pbr009332.1	2454	737497	739951
245	Pbr025086.1	3171	1322817	1325988	245	Pbr025086.1	2466	739951	742417
246	Pbr016344.1	4011	1325988	1329999	246	Pbr016344.1	3339	742417	745756
247	Pbr017906.1	1101	1329999	1331100	247	Pbr017906.1	1101	745756	746857
248	Pbr017909.1	1101	1331100	1332201	248	Pbr017909.1	1101	746857	747958
249	Pbr026497.1	6070	1332201	1338271	249	Pbr026497.1	2904	747958	750862
250	Pbr025087.1	3186	1338271	1341457	250	Pbr025087.1	2376	750862	753238
251	Pbr025088.1	3099	1341457	1344556	251	Pbr025088.1	2460	753238	755698
252	Pbr042181.1	2069	1344556	1346625	252	Pbr042181.1	1407	755698	757105
253	Pbr025083.1	3164	1346625	1349789	253	Pbr025083.1	2457	757105	759562
254	Pbr033296.1	11720	1349789	1361509	254	Pbr033296.1	3537	759562	763099
255	Pbr004621.1	3164	1361509	1364673	255	Pbr004621.1	2517	763099	765616
256	Pbr027176.2	20238	1364673	1384911	256	Pbr027176.2	4134	765616	769750
257	Pbr010053.1	1101	1384911	1386012	257	Pbr010053.1	1101	769750	770851
258	Pbr030398.1	891	1386012	1386903	258	Pbr030398.1	891	770851	771742
259	Pbr025096.1	3181	1386903	1390084	259	Pbr025096.1	2439	771742	774181
260	Pbr025091.1	5336	1390084	1395420	260	Pbr025091.1	2439	774181	776620
261	Pbr042178.1	3249	1395420	1398669	261	Pbr042178.1	2427	776620	779047
262	Pbr027191.1	2718	1398669	1401387	262	Pbr027191.1	1155	779047	780202
263	Pbr040438.1	4216	1401387	1405603	263	Pbr040438.1	3504	780202	783706
264	Pbr042587.3	2021	1405603	1407624	264	Pbr042587.3	696	783706	784402
265	Pbr025084.1	2306	1407624	1409930	265	Pbr025084.1	1395	784402	785797
266	Pbr041466.2	3517	1409930	1413447	266	Pbr041466.2	2310	785797	788107
267	Pbr033274.1	4910	1413447	1418357	267	Pbr033274.1	3996	788107	792103
268	Pbr019876.1	888	1418357	1419245	268	Pbr019876.1	888	792103	792991
269	Pbr035561.1	1128	1419245	1420373	269	Pbr035561.1	1128	792991	794119
270	Pbr039040.1	5461	1420373	1425834	270	Pbr039040.1	2904	794119	797023
271	Pbr035564.1	1128	1425834	1426962	271	Pbr035564.1	1128	797023	798151
272	Pbr035549.1	4755	1426962	1431717	272	Pbr035549.1	3204	798151	801355
273	Pbr024681.2	5422	1431717	1437139	273	Pbr024681.2	2967	801355	804322
274	Pbr001627.1	6167	1437139	1443306	274	Pbr001627.1	2649	804322	806971
275	Pbr025080.1	4686	1443306	1447992	275	Pbr025080.1	3246	806971	810217
276	Pbr016380.1	3500	1447992	1451492	276	Pbr016380.1	1872	810217	812089
277	Pbr007883.1	2662	1451492	1454154	277	Pbr007883.1	1962	812089	814051
278	Pbr026436.1	1411	1454154	1455565	278	Pbr026436.1	969	814051	815020
279	Pbr023185.1	2513	1455565	1458078	279	Pbr023185.1	2115	815020	817135
280	Pbr032154.1	3786	1458078	1461864	280	Pbr032154.1	2694	817135	819829
281	Pbr040311.1	6239	1461864	1468103	281	Pbr040311.1	3912	819829	823741
282	Pbr042870.1	887	1468103	1468990	282	Pbr042870.1	741	823741	824482
283	Pbr025079.1	3941	1468990	1472931	283	Pbr025079.1	2184	824482	826666
284	Pbr042714.1	6164	1472931	1479095	284	Pbr042714.1	780	826666	827446
285	Pbr020985.1	2897	1479095	1481992	285	Pbr020985.1	1929	827446	829375
286	Pbr038047.1	5540	1481992	1487532	286	Pbr038047.1	3501	829375	832876
287	Pbr007887.1	3994	1487532	1491526	287	Pbr007887.1	2406	832876	835282
288	Pbr023986.1	5208	1491526	1496734	288	Pbr023986.1	1533	835282	836815
289	Pbr004624.1	4298	1496734	1501032	289	Pbr004624.1	2406	836815	839221
290	Pbr017020.1	2499	1501032	1503531	290	Pbr017020.1	1218	839221	840439
291	Pbr017049.1	2499	1503531	1506030	291	Pbr017049.1	1218	840439	841657
292	Pbr004828.1	1018	1506030	1507048	292	Pbr004828.1	516	841657	842173
293	Pbr039231.1	4468	1507048	1511516	293	Pbr039231.1	1104	842173	843277
294	Pbr039409.1	1812	1511516	1513328	294	Pbr039409.1	1707	843277	844984
295	Pbr004586.1	753	1513328	1514081	295	Pbr004586.1	753	844984	845737
296	Pbr004600.1	23480	1514081	1537561	296	Pbr004600.1	1401	845737	847138
297	Pbr037506.1	1683	1537561	1539244	297	Pbr037506.1	1683	847138	848821
298	Pbr014268.1	4914	1539244	1544158	298	Pbr014268.1	2850	848821	851671
299	Pbr025628.1	3451	1544158	1547609	299	Pbr025628.1	1497	851671	853168
300	Pbr035126.1	4056	1547609	1551665	300	Pbr035126.1	1662	853168	854830
301	Pbr035121.1	4487	1551665	1556152	301	Pbr035121.1	3357	854830	858187
302	Pbr005285.1	1380	1556152	1557532	302	Pbr005285.1	1380	858187	859567
303	Pbr022880.2	711	1557532	1558243	303	Pbr022880.2	315	859567	859882
304	Pbr014062.1	1867	1558243	1560110	304	Pbr014062.1	891	859882	860773
305	Pbr010520.1	3622	1560110	1563732	305	Pbr010520.1	1077	860773	861850
306	Pbr004827.1	723	1563732	1564455	306	Pbr004827.1	723	861850	862573
307	Pbr023113.1	1806	1564455	1566261	307	Pbr023113.1	1806	862573	864379
308	Pbr035520.1	16150	1566261	1582411	308	Pbr035520.1	1485	864379	865864
309	Pbr035521.1	16153	1582411	1598564	309	Pbr035521.1	1485	865864	867349
310	Pbr004775.2	4292	1598564	1602856	310	Pbr004775.2	1827	867349	869176
311	Pbr023743.1	811	1602856	1603667	311	Pbr023743.1	408	869176	869584
312	Pbr004776.1	1411	1603667	1605078	312	Pbr004776.1	597	869584	870181
313	Pbr041331.1	2961	1605078	1608039	313	Pbr041331.1	2961	870181	873142
314	Pbr026443.1	8277	1608039	1616316	314	Pbr026443.1	5133	873142	878275
315	Pbr006346.1	3110	1616316	1619426	315	Pbr006346.1	1542	878275	879817
316	Pbr006348.1	3110	1619426	1622536	316	Pbr006348.1	1542	879817	881359
317	Pbr031652.1	3520	1622536	1626056	317	Pbr031652.1	2322	881359	883681
318	Pbr022093.1	2013	1626056	1628069	318	Pbr022093.1	1677	883681	885358
319	Pbr030267.1	2525	1628069	1630594	319	Pbr030267.1	1422	885358	886780
320	Pbr026441.1	17146	1630594	1647740	320	Pbr026441.1	3525	886780	890305
321	Pbr005639.1	8616	1647740	1656356	321	Pbr005639.1	2562	890305	892867
322	Pbr009331.1	5341	1656356	1661697	322	Pbr009331.1	3120	892867	895987
323	Pbr040437.1	1715	1661697	1663412	323	Pbr040437.1	732	895987	896719
324	Pbr035562.1	3073	1663412	1666485	324	Pbr035562.1	2349	896719	899068
325	Pbr018193.1	3746	1666485	1670231	325	Pbr018193.1	2997	899068	902065
326	Pbr023951.1	5009	1670231	1675240	326	Pbr023951.1	3654	902065	905719
327	Pbr001898.1	1691	1675240	1676931	327	Pbr001898.1	1530	905719	907249
328	Pbr004595.1	2115	1676931	1679046	328	Pbr004595.1	2115	907249	909364
329	Pbr007974.1	2770	1679046	1681816	329	Pbr007974.1	2529	909364	911893
330	Pbr009717.1	3978	1681816	1685794	330	Pbr009717.1	3978	911893	915871
331	Pbr023184.1	1728	1685794	1687522	331	Pbr023184.1	1728	915871	917599
332	Pbr023741.1	8828	1687522	1696350	332	Pbr023741.1	5127	917599	922726
333	Pbr024734.1	1262	1696350	1697612	333	Pbr024734.1	537	922726	923263
334	Pbr025082.1	11703	1697612	1709315	334	Pbr025082.1	1347	923263	924610
335	Pbr033034.1	3905	1709315	1713220	335	Pbr033034.1	3438	924610	928048
336	Pbr039001.1	3436	1713220	1716656	336	Pbr039001.1	1554	928048	929602
337	Pbr039036.1	8371	1716656	1725027	337	Pbr039036.1	4857	929602	934459
338	Pbr042634.1	1566	1725027	1726593	338	Pbr042634.1	1566	934459	936025
