# Supplementary material for: Contrasting genetic variation and positive selection followed the divergence of NBS-encoding genes in Asian and European pears
Source: BMC Genomics. 2020 Nov 19;21:809. doi: 10.1186/s12864-020-07226-1 (PMC7678159; doi:10.1186/s12864-020-07226-1)
Supplement: Supplementary file 15 — Additional file 15. Primer sequences of 17 genes used in RT-qPCR analysis. [file 12864_2020_7226_MOESM15_ESM.xlsx]

## Sheet: Sheet1
Gene id	Primer sequence_forward (5'--3')	Primer sequence_reverse (5'--3')
Pbr025269.1	TGAAGATCGTCAGGCGGTTG	CAATGGCAGTGGACTCGCT
Pbr012560.2	GGCACAAACGATGACGGATG	AAGAGCTAGCGGCAATCCTC
Pbr016327.1	GCTTTGTGGCTGTGTCAAGG	GAAGAGCATCCTCTCGTCGG
Pbr019876.1	TGAGTTCGTGGATGGGGAGG	CTTGCTTTTGCTCTGCACCT
Pbr003344.1	CAAGCGACACAAGAGAAACGG	AGAACAAAGGACATCCCACCC
Pbr006646.1	ATGGATGTTGAGGGTGTTGGC	CGAGTTCGAGATTCTTGTGAGTGT
Pbr009331.1	AATTTCACTTGTGCCGATACCC	AAACGAACCCCCCACTTCTT
Pbr009682.1	TCGAGAGAAGTGGCTTAGCTTGA	GCTGCGTCTGATATCGTTGCA
Pbr010520.1	AAAGCCTTCACCGACCATGA	GGCGAGTTTACCCACTTCTCCT
Pbr014270.1	CACTGCCAGAGGAGATGCAAAT	TCCTGAGAAGTCGACACCCAAG
Pbr018193.1	GTCGTTGAACTTAAGGTGTCGGA	CGTTGGTGCATAGGCGGA
Pbr022415.1	ATGGGACGGTGTGAAAAGAATG	TGATGGCAGCTGGGCTAAAT
Pbr022883.1	CGTGGCCTTGTAACTGCTAATGAT	GGTACTTACAGATTTGTTCCTCAATACG
Pbr036090.1	TGCTTGGATTACGGTGTCCC	CGTCCGCCTTTATCGGGT
Pbr039036.1	TGCAGAGTTGTCAAGAATGGTGG	CGCAGTGAAGGAATAAGGAGCC
Pbr041683.1	GAATCACATCAAAAACGCCGC	ATCCCCTCTTCCTCCATACCAC
Pbr023278.1	ACCTGAAGCCCGACATGAAGA	ACAGTTGGTGAAATTGACGGCA
